# Supplementary material for: Diel-Regulated Transcriptional Cascades of Microbial Eukaryotes in the North Pacific Subtropical Gyre
Source: Front Microbiol. 2021 Sep 29;12:682651. doi: 10.3389/fmicb.2021.682651 (PMC8511712; doi:10.3389/fmicb.2021.682651)
Supplement: Supplementary file 11 [file Data_Sheet_1.CSV]

tax_name	tax_id	total_count	core_pct
Orcinus orca	9733	19614	0.96
Salmo salar	8030	18816	0.97
Capitella teleta	283909	14720	0.97
Nematostella vectensis	45351	13660	0.96
Octopus bimaculoides	37653	13498	0.98
Kryptoperidinium foliaceum	160619	13320	1.00
Karenia brevis	156230	13070	1.00
Thalassiosira minuscula	385413	12518	1.00
Goniomonas pacifica	195067	12340	1.00
Alexandrium tamarense	2926	12330	1.00
Emiliania huxleyi	2903	11792	1.00
Tetraselmis striata	3165	11490	1.00
prasinophyte sp. RCC997 (clade VIIA1)	464262	11420	1.00
Bigelowiella natans	227086	11298	1.00
Scrippsiella hangoei	268821	11130	1.00
Alexandrium monilatum	311494	11088	1.00
Lingulodinium polyedrum	160621	10988	1.00
Scrippsiella trochoidea	71861	10966	1.00
Asterionellopsis glacialis	33640	10926	1.00
Amphimedon queenslandica	400682	10914	0.97
Pedinellales sp. CCMP2098	483369	10814	1.00
Durinskia baltica	400756	10778	1.00
Acanthoeca	81532	10764	0.98
Heterosigma akashiwo NIES-293	536047	10634	1.00
Symbiodinium sp. C1	293213	10628	1.00
Scrippsiella cf. hangoei	447022	10594	1.00
Ditylum brightwellii	49249	10578	1.00
Prorocentrum minimum	39449	10576	1.00
Prymnesium polylepis	72548	10574	0.99
Gymnodinium catenatum	39447	10558	1.00
Oikopleura dioica	34765	10538	0.94
Guillardia theta CCMP2712	905079	10524	1.00
Vannella	95228	10452	0.99
Azadinium spinosum	632150	10442	1.00
Oxyrrhis marina	2969	10378	1.00
Prymnesium parvum	97485	10300	1.00
Pseudopedinella elastica	35684	10298	1.00
Symbiodinium sp. C15	377605	10278	1.00
Neoceratium fusus	2916	10276	1.00
Lepeophtheirus salmonis	72036	10258	0.95
Pyrodinium bahamense	73915	10222	1.00
Gloeochaete wittrockiana	38269	10220	1.00
Nephroselmis pyriformis	156128	10142	0.99
Cryptophyceae sp. CCMP2293	697907	10074	1.00
Gephyrocapsa oceanica	38817	10048	1.00
Pseudo-nitzschia fraudulenta	183588	10028	1.00
Lotharella globosa	91324	10020	1.00
Pyramimonas	36882	10012	1.00
Emiliania huxleyi CCMP1516	280463	9976	0.99
Karlodinium veneficum	407301	9970	1.00
Phaeocystis antarctica	33657	9936	1.00
Micromonas pusilla	38833	9934	1.00
Chaetoceros neogracile	240364	9872	1.00
Peridinium aciculiferum	268820	9860	1.00
Hemiselmis andersenii	464988	9846	1.00
Cercozoa	136419	9838	1.00
Isochrysis	37098	9812	0.99
Symbiodinium sp. Mp	230996	9804	1.00
Isochrysis galbana	37099	9798	1.00
Extubocellulus spinifer	265572	9792	1.00
Tiarina fusa	693140	9752	1.00
Crypthecodinium cohnii	2866	9684	1.00
Salpingoeca rosetta	946362	9676	0.98
Skeletonema marinoi	267567	9622	1.00
Thalassiosira weissflogii	67004	9542	1.00
Stygamoeba regulata	1042828	9516	1.00
Thalassiosira rotula	49265	9504	1.00
Aureococcus anophagefferens	44056	9472	1.00
Amphiprora	265536	9454	1.00
Symbiodinium sp. CCMP2430	631057	9450	1.00
Chattonella subsalsa	44440	9448	0.99
Geminigera cryophila	46947	9446	1.00
Amphidinium massartii	160604	9438	1.00
Perovskia abrotanoides	39354	9434	1.00
Thalassiosira aff. antarctica	420261	9394	1.00
Pavlovales sp. CCMP2436	483367	9386	1.00
Chroomonas mesostigmatica	195065	9336	1.00
Minutocellus polymorphus	265543	9308	1.00
Amphidinium carterae	2961	9300	1.00
Chlorarachnion reptans	29199	9300	0.99
Fragilariopsis kerguelensis	186038	9290	1.00
Pyramimonas parkeae	36894	9260	0.99
Florenciella parvula	236787	9248	1.00
Symbiodinium sp. CCMP421	174948	9194	1.00
Madagascaria erythrocladioides	753684	9190	0.99
Pelagodinium beii	43686	9186	1.00
Bigelowiella natans CCMP2755	753081	9168	0.99
Pleurochrysis carterae	13221	9154	1.00
Polarella glacialis	89957	9118	1.00
Pelagophyceae sp. CCMP2097	483370	9118	1.00
Tetraselmis astigmatica	1074897	9018	0.99
labyrinthulid quahog parasite QPX	96639	8994	1.00
Haptolina ericina	156174	8954	1.00
Protoceratium reticulatum	133427	8930	1.00
Rhodomonas lens	354590	8920	1.00
Thalassiosira	35127	8890	1.00
Rhizopogon burlinghamii	87120	8856	1.00
Alexandrium catenella	2925	8852	1.00
Pelagomonas calceolata	35677	8852	0.99
Ochromonadaceae sp. CCMP2298	483371	8804	1.00
Aurantiochytrium limacinum	87102	8750	0.99
Proboscia alata	216777	8720	1.00
Phytophthora cinnamomi var. cinnamomi	622258	8718	0.99
Dictyocha speculum	35687	8702	1.00
Monosiga brevicollis	81824	8702	0.98
Geminigera	46946	8688	1.00
Noctiluca scintillans	2966	8670	1.00
Brandtodinium nutricula	1333877	8648	1.00
Tryblionella compressa	913974	8632	1.00
Odontella	2838	8610	1.00
Volvox carteri f. nagariensis	3068	8606	0.99
Thalassionema nitzschioides	33649	8606	1.00
Symbiodinium sp. Mf12.5f/clade A3	993574	8606	1.00
Scyphosphaera apsteinii	418940	8586	1.00
Leptocylindrus danicus	163516	8556	1.00
Thalassiosira oceanica	159749	8550	1.00
Chrysoreinhardia	1104430	8546	1.00
Chrysochromulina rotalis	412157	8542	1.00
Phaeocystis	33656	8538	1.00
Phytophthora sojae	67593	8484	0.99
Phytophthora infestans T30-4	403677	8484	1.00
Bolidomonas	91990	8482	1.00
Nitzschia	2857	8476	1.00
Pelagococcus subviridis	35679	8456	1.00
Rhizochromulina marina	1034831	8440	1.00
Partenskyella glossopodia	552666	8438	0.98
Ochromonas	2985	8386	1.00
Chaetoceros affinis	426623	8384	1.00
Aplanochytrium kerguelense PBS07	702273	8380	1.00
Gambierdiscus australes	439317	8368	1.00
Eutreptiella gymnastica	73025	8366	0.99
Corethron pennatum	218684	8364	1.00
Dunaliella tertiolecta	3047	8360	0.99
Symbiodinium sp. type D1a	462645	8354	0.99
Chlorella variabilis	554065	8354	0.99
Aplanochytrium stocchinoi	215587	8338	0.99
Mantoniella antarctica	81844	8322	0.98
Phytophthora capsici LT1534	763924	8314	1.00
Coccolithus braarudii	221442	8304	1.00
Prasinophyceae sp. CCMP2175	1461546	8304	1.00
Bigelowiella longifila	552665	8298	0.99
Togula jolla	285029	8294	1.00
Micromonas commoda	296587	8294	1.00
Hemiselmis rufescens	77926	8292	0.99
Isochrysis sp.	40639	8276	1.00
Florenciella	236786	8274	1.00
Schizochytrium aggregatum	4773	8260	0.99
Paraphysomonas imperforata	37642	8256	1.00
Fragilariopsis cylindrus	186039	8252	1.00
Stereomyxa ramosa	1078864	8252	0.99
Chlamydomonas chlamydogama	225041	8248	0.99
Dinophysis acuminata	47934	8234	0.99
Rhodomonas salina	52970	8234	1.00
Pseudo-nitzschia multiseries	37319	8232	1.00
Micromonas pusilla CCMP1545	564608	8220	1.00
Haptolina brevifila	156173	8216	0.99
Filamoeba nolandi	136452	8210	0.94
Ostreococcus sp. RCC789	548131	8200	1.00
Dinobryon	98059	8194	1.00
Tetraselmis chuii	63592	8188	0.99
Batrachochytrium dendrobatidis	109871	8182	0.99
Chlorarachniophyceae sp. BC52	91329	8178	0.99
Gymnochlora sp. CCMP2014	629695	8178	0.99
Pyramimonas sp.	36898	8176	0.99
Heterocapsa triquetra	66468	8156	1.00
Lotharella oceanica	641309	8150	0.99
Pseudo-nitzschia australis	44445	8126	1.00
Calcidiscus leptoporus	127549	8126	1.00
Tetraselmis sp. GSL018	582737	8126	0.98
Paraphysomonas	36769	8110	1.00
Spumella elongata	89044	8094	1.00
Skeletonema dohrnii	267566	8092	1.00
Pseudo-nitzschia delicatissima	44447	8086	0.99
Thraustochytrium sp. LLF1b	1112570	8086	0.99
Ochromonas sp. CCMP1393	420556	8084	1.00
Ammonia	29189	8072	0.99
Phytophthora ramorum	164328	8066	0.99
Skeletonema costatum	2843	8040	1.00
Dolichomastix tenuilepis	195969	8040	0.96
Bolidomonas pacifica	91992	8032	0.98
Thalassiosira gravida	420259	8032	1.00
Naegleria gruberi	5762	8024	0.97
Coccomyxa subellipsoidea C-169	574566	8012	0.99
Stephanopyxis turris	515487	7998	1.00
Alexandrium margalefii	109239	7984	0.99
Detonula confervacea	83371	7970	0.99
Rhodomonas sp. CCMP768	302021	7922	1.00
Pycnococcus provasolii	41880	7916	1.00
Bolidomonas pacifica var. eleuthera	172717	7910	1.00
Thalassiosira oceanica CCMP1005	637379	7910	0.97
Schizochytrium aggregatum ATCC 28209	876976	7910	0.99
Skeletonema menzellii	216823	7900	0.99
Nannochloropsis oceanica	145522	7888	0.96
Thalassiosira punctigera	265564	7854	1.00
Chaetoceros debilis	122233	7838	1.00
Coscinodiscus wailesii	671091	7836	1.00
Pteridomonas danica	38822	7804	0.99
Staurosira	210615	7786	0.99
Aureoumbra lagunensis	44058	7758	0.96
Cylindrotheca closterium	2856	7756	0.99
Thalassiothrix antarctica	1049557	7752	1.00
Pavlova sp. CCMP459	298111	7706	0.99
Thalassionema frauenfeldii	186022	7688	0.97
Thalassiosira pseudonana	35128	7670	0.99
Elphidium margaritaceum	933848	7670	0.98
Pseudo-nitzschia pungens	37318	7664	0.99
Paramoeba aestuarina	180227	7664	1.00
Proteomonas sulcata	77928	7662	0.97
Rhodomonas abbreviata	46948	7656	1.00
Mamiellaceae sp. RCC2288	1155430	7616	0.99
Strombidinopsis acuminata	141414	7570	1.00
Chlamydomonas leiostraca	1034604	7540	0.98
Hemiselmis virescens	77927	7524	0.99
Chromera velia	505693	7518	0.98
Pseudo-nitzschia arenysensis	697910	7518	0.99
Chromerida sp. RM11	348535	7492	0.97
Vitrella brassicaformis CCMP3155	1169540	7484	0.97
Mesodinium pulex	283647	7478	1.00
Phaeodactylum tricornutum	2850	7446	0.99
Cryptomonas paramecium	2898	7442	1.00
Platyophrya macrostoma	938130	7438	1.00
Palpitomonas bilix	652834	7436	0.96
Chaetoceros curvisetus	230516	7380	1.00
Aplanochytrium sp. PBS07	627963	7376	0.98
Phaeomonas parva	124430	7362	0.97
Bathycoccus prasinos RCC1105	1075084	7358	0.99
Cyclotella meneghiniana	29205	7344	0.97
Cafeteria	33652	7330	0.98
Rhizosolenia setigera	3005	7320	0.98
Mayorella sp. JJP-2003	242541	7316	0.96
Heterosigma akashiwo CCMP452	536046	7290	0.99
Odontella sinensis	2839	7280	1.00
Ostreococcus lucimarinus CCE9901	436017	7264	0.99
Percolomonas cosmopolitus	63605	7256	0.97
Hanusia phi	3032	7238	0.97
Leptocylindrus	163515	7232	1.00
Striatella unipunctata	210618	7204	0.99
Grammatophora oceanica	210454	7198	0.99
Ostreococcus sp. RCC809	385169	7166	0.99
Protocruzia adherens	223996	7152	0.97
Prasinoderma singulare	676789	7148	0.96
Chaetoceros	49237	7136	0.98
Heterocapsa arctica	192219	7132	0.99
Imantonia rotunda	97495	7112	1.00
Attheya septentrionalis	420275	7100	0.97
Heterocapsa rotundata	89963	7092	0.99
Proboscia inermis	420281	7088	1.00
Chaetoceros dichaeta	420782	7074	1.00
Prasinoderma coloniale	156133	7056	0.98
Debaryomyces hansenii	4959	7052	0.95
Pelagophyceae sp. CCMP2135	1462469	7038	0.96
Skeletonema japonicum	267983	7034	0.98
Ostreococcus tauri	70448	7028	0.98
Crustomastix stigmatica	195967	6998	0.93
Paramoeba	200890	6990	0.99
Cryptomonas curvata	233186	6980	0.99
Exanthemachrysis gayraliae	119497	6966	0.96
Trichosphaerium sp. ATCC 40318	498012	6954	0.96
Rhodosorus marinus	101924	6926	0.98
Licmophora paradoxa	515479	6876	0.97
Goniomonas	31324	6868	0.97
Synedropsis cf. recta	265551	6862	0.98
unclassified Pelagophyceae	114041	6848	0.97
Polytomella parva	51329	6846	0.97
Tetrahymena thermophila SB210	312017	6840	0.98
Corethron hystrix	216773	6818	0.99
Chlamydomonas sp. CCMP219	327068	6810	0.96
Pseudo-nitzschia heimii	476441	6778	0.97
Chaetoceros sp. GSL56	947934	6778	0.98
Astrosyne radiata	1158023	6764	0.99
Dactyliosolen fragilissimus	1118495	6734	0.99
Pterosperma sp. CCMP1384	1461541	6722	0.99
Mallomonas	2988	6684	0.99
Synchroma pusillum	1181717	6680	0.98
Gonyaulax spinifera	66791	6626	0.97
Vexillifera	218659	6616	0.97
Aulacoseira subarctica	202472	6606	0.96
Amphora coffeiformis	265554	6580	0.92
Neobodo designis	312471	6548	0.98
Picocystis salinarum	88271	6534	0.97
Pavlova lutheri	2832	6528	0.95
Prasinococcus capsulatus	156131	6528	0.94
Stichococcus sp. RCC1054	1461547	6502	0.94
Bathycoccus prasinos	41875	6450	0.93
Vaucheria litorea	109269	6438	1.00
Sorites sp.	126664	6376	0.98
Chrysocystis	284809	6352	0.99
Cafeteria roenbergensis	33653	6326	0.92
Bicosoecida	33651	6320	0.96
Cyclophora tenuis	216820	6320	0.98
Skeletonema grethae	267565	6276	0.93
Mantoniella sp. CCMP1436	1461545	6270	0.95
Pinguiococcus pyrenoidosus	172671	6214	0.89
Hemiselmis tepida	464990	6168	0.98
uncultured eukaryote	100272	6142	0.96
Phaeocystis cordata	118079	6122	0.96
Chrysoculter rhomboideus	259385	6082	0.97
Pessonella sp. PRA-29	498008	6080	0.97
Sexangularia	1486928	6020	0.96
Pseudokeronopsis	311385	6016	0.99
Cyanidioschyzon merolae strain 10D	280699	6006	0.97
Eucampia antarctica	49252	5972	1.00
Pycnococcus	41879	5964	0.93
Pavlova gyrans	44452	5940	0.98
Chlamydomonas	3052	5924	0.99
Alexandrium andersonii	327968	5922	0.98
Prasinophyceae sp. CCMP2111	1461542	5920	0.92
Fibrocapsa japonica	94617	5870	0.97
Prasinophyceae sp. RCC701	1461543	5840	0.96
Craspedostauros australis	1486917	5790	0.91
Prasinophyceae sp. CCMP1205	44458	5776	0.97
prasinophyte sp. RCC1871 (clade VIIA4)	1461544	5728	0.91
Triceratium dubium	1003142	5618	0.97
Picochlorum sp. RCC944	464278	5564	0.96
Schmidingerella taraikaensis	626734	5536	0.96
Pyropia yezoensis	2788	5530	0.97
Entomoneis sp.	186043	5416	0.95
Porphyridium aerugineum	2792	5406	0.94
Climacostomum virens	49980	5342	0.93
Debaryomyces hansenii CBS767	284592	5300	0.88
Picochlorum oklahomense	249345	5224	0.94
Helicotheca	374046	5220	0.95
Stauroneis constricta	265584	5182	0.94
Timspurckia oligopyrenoides	708627	5084	0.90
Compsopogon caeruleus	31354	5064	0.89
Euplotes focardii	36767	5000	0.95
Myrionecta rubra	283649	4966	0.96
Fabrea salina	342563	4910	0.91
Cyanoptyche	77921	4900	0.91
Erythrolobus australicus	1077150	4836	0.91
Litonotus pictus	665100	4782	0.95
Erythrolobus madagascarensis	708628	4614	0.91
Moneuplotes crassus	5936	4566	0.95
Euplotes harpa	151035	4564	0.94
Strombidium inclinatum	197538	4446	0.94
Strombidium rassoulzadegani	1082188	4310	0.95
Favella ehrenbergii	182087	4224	0.93
Rosalina	37353	4034	0.80
Blepharisma japonicum	5961	3996	0.95
Aristerostoma sp. ATCC 50986	485358	3912	0.92
Sarcinochrysis	54406	3890	0.81
Strombidinopsis sp.	181622	3546	0.88
Amoebophrya sp.	88552	3270	0.53
Paraphysomonas vestita	36770	3226	0.84
Chromulina nebulosa	96789	3212	0.87
Lankesteria abbotti	340204	3130	0.78
Alexandrium minutum	39455	3092	0.62
Chaetoceros brevis	426625	3074	0.85
Pseudo-nitzschia granii	476440	2730	0.84
Perkinsus marinus ATCC 50439	1032511	2476	0.73
Symbiodinium kawagutii	104179	2466	0.67
Alexandrium fundyense	2932	2030	0.58
Perkinsus chesapeaki ATCC PRA-65	321610	1948	0.59
uncultured ciliate	187299	1834	0.42
Condylostoma magnum	40633	948	0.44
Anophryoides haemophila	46462	514	0.19
Minchinia chitonis	262233	330	0.17
Prorocentrum micans	2945	162	0.07
Prorocentrum lima	39448	122	0.04
Lessardia elongata	210733	106	0.05
Uronema marinum	35107	74	0.03
Gyrodinium dominans	285985	38	0.03
Pyrocystis lunula	2972	34	0.01
Thoracosphaera heimii	2923	26	0.01
Akashiwo sanguinea	143672	18	0.01
