# Supplementary material for: Diel-Regulated Transcriptional Cascades of Microbial Eukaryotes in the North Pacific Subtropical Gyre
Source: Front Microbiol. 2021 Sep 29;12:682651. doi: 10.3389/fmicb.2021.682651 (PMC8511712; doi:10.3389/fmicb.2021.682651)
Supplement: Supplementary file 12 [file Data_Sheet_2.CSV]

knum	ref_freq	definition
K00939	100	adenylate kinase [EC:2.7.4.3]
K01265	100	methionyl aminopeptidase [EC:3.4.11.18]
K01689	100	enolase [EC:4.2.1.11]
K03283	100	heat shock 70kDa protein 1/2/6/8
K04043	100	molecular chaperone DnaK
K09490	100	heat shock 70kDa protein 5
K13525	100	transitional endoplasmic reticulum ATPase
K00927	99.7	phosphoglycerate kinase [EC:2.7.2.3]
K01803	99.7	triosephosphate isomerase (TIM) [EC:5.3.1.1]
K02183	99.7	calmodulin
K03234	99.7	elongation factor 2
K03671	99.7	thioredoxin 1
K04523	99.7	ubiquilin
K07375	99.7	tubulin beta
K13448	99.7	calcium-binding protein CML
K00600	99.4	glycine hydroxymethyltransferase [EC:2.1.2.1]
K01897	99.4	long-chain acyl-CoA synthetase [EC:6.2.1.3]
K04079	99.4	molecular chaperone HtpG
K09487	99.4	heat shock protein 90kDa beta
K09553	99.4	stress-induced-phosphoprotein 1
K20285	99.4	Rab9 effector protein with kelch motifs
K01875	99.2	seryl-tRNA synthetase [EC:6.1.1.11]
K02145	99.2	V-type H+-transporting ATPase subunit A [EC:7.1.2.2]
K04077	99.2	chaperonin GroEL
K09503	99.2	DnaJ homolog subfamily A member 2
K10534	99.2	nitrate reductase (NAD(P)H) [EC:1.7.1.1 1.7.1.2 1.7.1.3]
K19996	99.2	phosphatidylinositol transfer protein SFH5
K21440	99.2	ankyrin repeat domain-containing protein 50
K00382	98.9	dihydrolipoamide dehydrogenase [EC:1.8.1.4]
K00948	98.9	ribose-phosphate pyrophosphokinase [EC:2.7.6.1]
K01251	98.9	adenosylhomocysteinase [EC:3.3.1.1]
K02147	98.9	V-type H+-transporting ATPase subunit B
K03094	98.9	S-phase kinase-associated protein 1
K03178	98.9	ubiquitin-activating enzyme E1 [EC:6.2.1.45]
K03262	98.9	translation initiation factor 5
K09667	98.9	protein O-GlcNAc transferase [EC:2.4.1.255]
K10614	98.9	E3 ubiquitin-protein ligase HERC3 [EC:2.3.2.26]
K14163	98.9	bifunctional glutamyl/prolyl-tRNA synthetase [EC:6.1.1.17 6.1.1.15]
K17255	98.9	Rab GDP dissociation inhibitor
K17535	98.9	serine/threonine-protein kinase TNNI3K [EC:2.7.11.1]
K19788	98.9	obg-like ATPase 1
K01868	98.6	threonyl-tRNA synthetase [EC:6.1.1.3]
K01872	98.6	alanyl-tRNA synthetase [EC:6.1.1.7]
K01889	98.6	phenylalanyl-tRNA synthetase alpha chain [EC:6.1.1.20]
K02154	98.6	V-type H+-transporting ATPase subunit a
K02942	98.6	large subunit ribosomal protein LP1
K03028	98.6	26S proteasome regulatory subunit N1
K03062	98.6	26S proteasome regulatory subunit T2
K03259	98.6	translation initiation factor 4E
K04097	98.6	prostaglandin-H2 D-isomerase / glutathione transferase [EC:5.3.99.2 2.5.1.18]
K04646	98.6	clathrin heavy chain
K05864	98.6	peptidyl-prolyl isomerase D [EC:5.2.1.8]
K06630	98.6	14-3-3 protein epsilon
K11294	98.6	nucleolin
K13412	98.6	calcium-dependent protein kinase [EC:2.7.11.1]
K14319	98.6	Ran GTPase-activating protein 1
K00234	98.3	succinate dehydrogenase (ubiquinone) flavoprotein subunit [EC:1.3.5.1]
K00789	98.3	S-adenosylmethionine synthetase [EC:2.5.1.6]
K01873	98.3	valyl-tRNA synthetase [EC:6.1.1.9]
K01887	98.3	arginyl-tRNA synthetase [EC:6.1.1.19]
K01915	98.3	glutamine synthetase [EC:6.3.1.2]
K02984	98.3	small subunit ribosomal protein S3Ae
K03032	98.3	26S proteasome regulatory subunit N2
K03065	98.3	26S proteasome regulatory subunit T5
K03106	98.3	signal recognition particle subunit SRP54 [EC:3.6.5.4]
K03231	98.3	elongation factor 1-alpha
K03676	98.3	glutaredoxin 3
K06889	98.3	uncharacterized protein
K08955	98.3	ATP-dependent metalloprotease [EC:3.4.24.-]
K09493	98.3	T-complex protein 1 subunit alpha
K09495	98.3	T-complex protein 1 subunit gamma
K11251	98.3	histone H2A
K11843	98.3	ubiquitin carboxyl-terminal hydrolase 14 [EC:3.4.19.12]
K12196	98.3	vacuolar protein-sorting-associated protein 4
K13126	98.3	polyadenylate-binding protein
K14802	98.3	phospholipid-transporting ATPase [EC:7.6.2.1]
K14963	98.3	COMPASS component SWD3
K15102	98.3	solute carrier family 25 (mitochondrial phosphate transporter), member 3
K17301	98.3	coatomer subunit beta
K19199	98.3	histone-lysine N-methyltransferase SETD3 [EC:2.1.1.43]
K00658	98	2-oxoglutarate dehydrogenase E2 component (dihydrolipoamide succinyltransferase) [EC:2.3.1.61]
K01893	98	asparaginyl-tRNA synthetase [EC:6.1.1.22]
K02358	98	elongation factor Tu
K02925	98	large subunit ribosomal protein L3e
K02932	98	large subunit ribosomal protein L5e
K02941	98	large subunit ribosomal protein LP0
K03063	98	26S proteasome regulatory subunit T3
K03260	98	translation initiation factor 4G
K03265	98	peptide chain release factor subunit 1
K03320	98	ammonium transporter, Amt family
K04551	98	ubiquitin B
K06944	98	uncharacterized protein
K07374	98	tubulin alpha
K07390	98	monothiol glutaredoxin
K09497	98	T-complex protein 1 subunit epsilon
K09499	98	T-complex protein 1 subunit eta
K09584	98	protein disulfide-isomerase A6 [EC:5.3.4.1]
K17710	98	pentatricopeptide repeat domain-containing protein 1
K23002	98	RNA polymerase II-associated protein 3
K00820	97.7	glucosamine---fructose-6-phosphate aminotransferase (isomerizing) [EC:2.6.1.16]
K00826	97.7	branched-chain amino acid aminotransferase [EC:2.6.1.42]
K01900	97.7	succinyl-CoA synthetase beta subunit [EC:6.2.1.4 6.2.1.5]
K02133	97.7	F-type H+-transporting ATPase subunit beta [EC:7.1.2.2]
K02896	97.7	large subunit ribosomal protein L24e
K02991	97.7	small subunit ribosomal protein S6e
K03061	97.7	26S proteasome regulatory subunit T1
K03237	97.7	translation initiation factor 2 subunit 1
K03626	97.7	nascent polypeptide-associated complex subunit alpha
K04564	97.7	superoxide dismutase, Fe-Mn family [EC:1.15.1.1]
K04567	97.7	lysyl-tRNA synthetase, class II [EC:6.1.1.6]
K05236	97.7	coatomer subunit alpha
K05863	97.7	solute carrier family 25 (mitochondrial adenine nucleotide translocator), member 4/5/6/31
K06269	97.7	serine/threonine-protein phosphatase PP1 catalytic subunit [EC:3.1.3.16]
K08332	97.7	vacuolar protein 8
K08956	97.7	AFG3 family protein [EC:3.4.24.-]
K09498	97.7	T-complex protein 1 subunit zeta
K09571	97.7	FK506-binding protein 4/5 [EC:5.2.1.8]
K09580	97.7	protein disulfide-isomerase A1 [EC:5.3.4.1]
K12837	97.7	splicing factor U2AF 65 kDa subunit
K12869	97.7	crooked neck
K14016	97.7	ubiquitin fusion degradation protein 1
K17267	97.7	coatomer subunit gamma
K17732	97.7	mitochondrial-processing peptidase subunit beta [EC:3.4.24.64]
K01647	97.5	citrate synthase [EC:2.3.3.1]
K02873	97.5	large subunit ribosomal protein L13e
K02930	97.5	large subunit ribosomal protein L4e
K02935	97.5	large subunit ribosomal protein L7/L12
K02998	97.5	small subunit ribosomal protein SAe
K03183	97.5	demethylmenaquinone methyltransferase / 2-methoxy-6-polyprenyl-1,4-benzoquinol methylase [EC:2.1.1.163 2.1.1.201]
K03242	97.5	translation initiation factor 2 subunit 3
K06158	97.5	ATP-binding cassette, subfamily F, member 3
K09518	97.5	DnaJ homolog subfamily B member 12
K21442	97.5	ankyrin repeat domain-containing protein 54
K00344	97.2	NADPH2:quinone reductase [EC:1.6.5.5]
K01869	97.2	leucyl-tRNA synthetase [EC:6.1.1.4]
K01892	97.2	histidyl-tRNA synthetase [EC:6.1.1.21]
K02155	97.2	V-type H+-transporting ATPase 16kDa proteolipid subunit
K02937	97.2	large subunit ribosomal protein L7e
K03252	97.2	translation initiation factor 3 subunit C
K03267	97.2	peptide chain release factor subunit 3
K03456	97.2	serine/threonine-protein phosphatase 2A regulatory subunit A
K03869	97.2	cullin 3
K04078	97.2	chaperonin GroES
K06689	97.2	ubiquitin-conjugating enzyme E2 D [EC:2.3.2.23]
K07937	97.2	ADP-ribosylation factor 1
K09496	97.2	T-complex protein 1 subunit delta
K09527	97.2	DnaJ homolog subfamily C member 7
K10839	97.2	UV excision repair protein RAD23
K11836	97.2	ubiquitin carboxyl-terminal hydrolase 5/13 [EC:3.4.19.12]
K12856	97.2	pre-mRNA-processing factor 8
K15296	97.2	alpha-soluble NSF attachment protein
K15502	97.2	serine/threonine-protein phosphatase 6 regulatory ankyrin repeat subunit A
K17065	97.2	dynamin 1-like protein [EC:3.6.5.5]
K18726	97.2	FAS-associated factor 2
K21396	97.2	ATP-binding cassette, subfamily G (WHITE), eye pigment precursor transporter
K21989	97.2	calcium permeable stress-gated cation channel
K00031	96.9	isocitrate dehydrogenase [EC:1.1.1.42]
K00873	96.9	pyruvate kinase [EC:2.7.1.40]
K01551	96.9	arsenite/tail-anchored protein-transporting ATPase [EC:3.6.3.16 3.6.3.-]
K01890	96.9	phenylalanyl-tRNA synthetase beta chain [EC:6.1.1.20]
K02943	96.9	large subunit ribosomal protein LP2
K03033	96.9	26S proteasome regulatory subunit N3
K03243	96.9	translation initiation factor 5B
K04460	96.9	serine/threonine-protein phosphatase 5 [EC:3.1.3.16]
K04487	96.9	cysteine desulfurase [EC:2.8.1.7]
K04802	96.9	proliferating cell nuclear antigen
K05665	96.9	ATP-binding cassette, subfamily C (CFTR/MRP), member 1 [EC:7.6.2.3]
K05681	96.9	ATP-binding cassette, subfamily G (WHITE), member 2
K07304	96.9	peptide-methionine (S)-S-oxide reductase [EC:1.8.4.11]
K07936	96.9	GTP-binding nuclear protein Ran
K08153	96.9	MFS transporter, DHA1 family, multidrug resistance protein
K10260	96.9	F-box and WD-40 domain protein 7
K14006	96.9	protein transport protein SEC23
K15109	96.9	solute carrier family 25 (mitochondrial carnitine/acylcarnitine transporter), member 20/29
K17508	96.9	protein phosphatase PTC7 [EC:3.1.3.16]
K19755	96.9	radial spoke head protein 1
K20367	96.9	endoplasmic reticulum-Golgi intermediate compartment protein 3
K00059	96.6	3-oxoacyl-[acyl-carrier protein] reductase [EC:1.1.1.100]
K01054	96.6	acylglycerol lipase [EC:3.1.1.23]
K01810	96.6	glucose-6-phosphate isomerase [EC:5.3.1.9]
K01867	96.6	tryptophanyl-tRNA synthetase [EC:6.1.1.2]
K01874	96.6	methionyl-tRNA synthetase [EC:6.1.1.10]
K02150	96.6	V-type H+-transporting ATPase subunit E
K02234	96.6	cobalamin biosynthesis protein CobW
K02355	96.6	elongation factor G
K02739	96.6	20S proteasome subunit beta 2 [EC:3.4.25.1]
K03037	96.6	26S proteasome regulatory subunit N7
K03327	96.6	multidrug resistance protein, MATE family
K03347	96.6	cullin 1
K03593	96.6	ATP-binding protein involved in chromosome partitioning
K03687	96.6	molecular chaperone GrpE
K06027	96.6	vesicle-fusing ATPase [EC:3.6.4.6]
K06174	96.6	ATP-binding cassette, sub-family E, member 1
K08794	96.6	calcium/calmodulin-dependent protein kinase I [EC:2.7.11.17]
K09486	96.6	hypoxia up-regulated 1
K11153	96.6	retinol dehydrogenase 12 [EC:1.1.1.300]
K12828	96.6	splicing factor 3B subunit 1
K14007	96.6	protein transport protein SEC24
K14290	96.6	exportin-1
K15437	96.6	aminoacyl tRNA synthase complex-interacting multifunctional protein 1
K22074	96.6	NFU1 iron-sulfur cluster scaffold homolog, mitochondrial
K00889	96.3	1-phosphatidylinositol-4-phosphate 5-kinase [EC:2.7.1.68]
K01866	96.3	tyrosyl-tRNA synthetase [EC:6.1.1.1]
K01880	96.3	glycyl-tRNA synthetase [EC:6.1.1.14]
K02870	96.3	large subunit ribosomal protein L12e
K02885	96.3	large subunit ribosomal protein L19e
K02987	96.3	small subunit ribosomal protein S4e
K03036	96.3	26S proteasome regulatory subunit N6
K03064	96.3	26S proteasome regulatory subunit T4
K03246	96.3	translation initiation factor 3 subunit I
K03251	96.3	translation initiation factor 3 subunit D
K03254	96.3	translation initiation factor 3 subunit A
K03257	96.3	translation initiation factor 4A
K03686	96.3	molecular chaperone DnaJ
K06883	96.3	uncharacterized protein
K06911	96.3	uncharacterized protein
K07466	96.3	replication factor A1
K09494	96.3	T-complex protein 1 subunit beta
K09500	96.3	T-complex protein 1 subunit theta
K09512	96.3	DnaJ homolog subfamily B member 6
K09565	96.3	peptidyl-prolyl isomerase F (cyclophilin D) [EC:5.2.1.8]
K11131	96.3	H/ACA ribonucleoprotein complex subunit 4 [EC:5.4.99.-]
K12176	96.3	COP9 signalosome complex subunit 2
K12391	96.3	AP-1 complex subunit gamma-1
K14012	96.3	UBX domain-containing protein 1
K16302	96.3	metal transporter CNNM
K17302	96.3	coatomer subunit beta'
K20471	96.3	coatomer subunit delta
K00058	96	D-3-phosphoglycerate dehydrogenase / 2-oxoglutarate reductase [EC:1.1.1.95 1.1.1.399]
K00434	96	L-ascorbate peroxidase [EC:1.11.1.11]
K00799	96	glutathione S-transferase [EC:2.5.1.18]
K02866	96	large subunit ribosomal protein L10e
K02936	96	large subunit ribosomal protein L7Ae
K02985	96	small subunit ribosomal protein S3e
K02993	96	small subunit ribosomal protein S7e
K03039	96	26S proteasome regulatory subunit N9
K03235	96	elongation factor 3
K03253	96	translation initiation factor 3 subunit B
K03841	96	fructose-1,6-bisphosphatase I [EC:3.1.3.11]
K06972	96	presequence protease [EC:3.4.24.-]
K08869	96	aarF domain-containing kinase
K10592	96	E3 ubiquitin-protein ligase HUWE1 [EC:2.3.2.26]
K12580	96	CCR4-NOT transcription complex subunit 3
K13800	96	UMP-CMP kinase [EC:2.7.4.14]
K14293	96	importin subunit beta-1
K14565	96	nucleolar protein 58
K14950	96	manganese-transporting P-type ATPase [EC:3.6.3.-]
K21439	96	ankyrin repeat domain-containing protein 49
K00164	95.8	2-oxoglutarate dehydrogenase E1 component [EC:1.2.4.2]
K00326	95.8	cytochrome-b5 reductase [EC:1.6.2.2]
K00327	95.8	NADPH-ferrihemoprotein reductase [EC:1.6.2.4]
K01069	95.8	hydroxyacylglutathione hydrolase [EC:3.1.2.6]
K01883	95.8	cysteinyl-tRNA synthetase [EC:6.1.1.16]
K01886	95.8	glutaminyl-tRNA synthetase [EC:6.1.1.18]
K02729	95.8	20S proteasome subunit alpha 5 [EC:3.4.25.1]
K02732	95.8	20S proteasome subunit beta 6 [EC:3.4.25.1]
K02865	95.8	large subunit ribosomal protein L10Ae
K02958	95.8	small subunit ribosomal protein S15e
K02977	95.8	small subunit ribosomal protein S27Ae
K03029	95.8	26S proteasome regulatory subunit N10
K03035	95.8	26S proteasome regulatory subunit N5
K03066	95.8	26S proteasome regulatory subunit T6
K03097	95.8	casein kinase II subunit alpha [EC:2.7.11.1]
K06694	95.8	26S proteasome non-ATPase regulatory subunit 10
K07151	95.8	dolichyl-diphosphooligosaccharide---protein glycosyltransferase [EC:2.4.99.18]
K10956	95.8	protein transport protein SEC61 subunit alpha
K12198	95.8	charged multivesicular body protein 5
K14564	95.8	nucleolar protein 56
K17086	95.8	transmembrane 9 superfamily member 2/4
K17505	95.8	protein phosphatase 1K [EC:3.1.3.16]
K17550	95.8	protein phosphatase 1 regulatory subunit 7
K00088	95.5	IMP dehydrogenase [EC:1.1.1.205]
K00121	95.5	S-(hydroxymethyl)glutathione dehydrogenase / alcohol dehydrogenase [EC:1.1.1.284 1.1.1.1]
K00383	95.5	glutathione reductase (NADPH) [EC:1.8.1.7]
K00477	95.5	phytanoyl-CoA hydroxylase [EC:1.14.11.18]
K00856	95.5	adenosine kinase [EC:2.7.1.20]
K00942	95.5	guanylate kinase [EC:2.7.4.8]
K01783	95.5	ribulose-phosphate 3-epimerase [EC:5.1.3.1]
K02146	95.5	V-type H+-transporting ATPase subunit d
K02730	95.5	20S proteasome subunit alpha 1 [EC:3.4.25.1]
K02934	95.5	large subunit ribosomal protein L6e
K02938	95.5	large subunit ribosomal protein L8e
K02951	95.5	small subunit ribosomal protein S12e
K05765	95.5	cofilin
K07875	95.5	Ras-related protein Rab-1B
K08515	95.5	vesicle-associated membrane protein 7
K09510	95.5	DnaJ homolog subfamily B member 4
K09540	95.5	translocation protein SEC63
K14813	95.5	metalloprotease ARX1 [EC:3.-.-.-]
K14826	95.5	FK506-binding nuclear protein [EC:5.2.1.8]
K17080	95.5	prohibitin 1
K20472	95.5	coatomer subunit zeta
K00281	95.2	glycine dehydrogenase [EC:1.4.4.2]
K00286	95.2	pyrroline-5-carboxylate reductase [EC:1.5.1.2]
K01412	95.2	mitochondrial-processing peptidase subunit alpha [EC:3.4.24.64]
K01870	95.2	isoleucyl-tRNA synthetase [EC:6.1.1.5]
K02136	95.2	F-type H+-transporting ATPase subunit gamma
K02144	95.2	V-type H+-transporting ATPase subunit H
K02149	95.2	V-type H+-transporting ATPase subunit D
K02880	95.2	large subunit ribosomal protein L17e
K02981	95.2	small subunit ribosomal protein S2e
K02995	95.2	small subunit ribosomal protein S8e
K02997	95.2	small subunit ribosomal protein S9e
K03833	95.2	selenocysteine-specific elongation factor
K05658	95.2	ATP-binding cassette, subfamily B (MDR/TAP), member 1 [EC:7.6.2.2]
K07953	95.2	GTP-binding protein SAR1 [EC:3.6.5.-]
K09489	95.2	heat shock 70kDa protein 4
K10357	95.2	myosin V
K11968	95.2	ariadne-1 [EC:2.3.2.31]
K12604	95.2	CCR4-NOT transcription complex subunit 1
K12818	95.2	ATP-dependent RNA helicase DHX8/PRP22 [EC:3.6.4.13]
K14209	95.2	solute carrier family 36 (proton-coupled amino acid transporter)
K14753	95.2	guanine nucleotide-binding protein subunit beta-2-like 1 protein
K17081	95.2	prohibitin 2
K19525	95.2	vacuolar protein sorting-associated protein 13A/C
K20032	95.2	palmitoyltransferase ZDHHC13/17 [EC:2.3.1.225]
