# Supplementary material for: Diel-Regulated Transcriptional Cascades of Microbial Eukaryotes in the North Pacific Subtropical Gyre
Source: Front Microbiol. 2021 Sep 29;12:682651. doi: 10.3389/fmicb.2021.682651 (PMC8511712; doi:10.3389/fmicb.2021.682651)
Supplement: Supplementary file 14 [file Data_Sheet_4.CSV]

knum	definition	tax_name	tax_id	pVal	phase	peak.shape	period	BH	ko_pathway	pathway_name	pathway_class
K00135	succinate-semialdehyde dehydrogenase / glutarate-semialdehyde dehydrogenase [EC:1.2.1.16 1.2.1.79 1.2.1.20]	Acanthoeca	81532	2.21E-08	24	8	24	0	ko00250	Alanine, aspartate and glutamate metabolism	Metabolism; Amino acid metabolism
K13289	cathepsin A (carboxypeptidase C) [EC:3.4.16.5]	Acanthoeca	81532	6.87E-13	20	12	24	0	ko04142	Lysosome	Cellular Processes; Transport and catabolism
K06704	disintegrin and metalloproteinase domain-containing protein 10 [EC:3.4.24.81]	Acanthoeca	81532	8.81E-09	20	12	24	0	ko05010 | ko05120	Alzheimer disease | Epithelial cell signaling in Helicobacter pylori infection	Human Diseases; Neurodegenerative disease | Human Diseases; Infectious disease: bacterial
K10408	dynein heavy chain, axonemal	Acanthoeca	81532	1.56E-09	20	12	24	0	ko05016	Huntington disease	Human Diseases; Neurodegenerative disease
K05699	actinin alpha 1/4	Acanthoeca	81532	2.71E-08	24	8	24	0	ko05146	Amoebiasis	Human Diseases; Infectious disease: parasitic
K12481	rabenosyn-5	Acanthoeca	81532	5.68E-08	4	12	24	0	NA	NA	NA
K18669	dual specificity tyrosine-phosphorylation-regulated kinase 2/3/4 [EC:2.7.12.1]	Acanthoeca	81532	1.03E-09	4	4	24	0	NA	NA	NA
K03235	elongation factor 3	Acanthoeca	81532	1.43E-13	16	16	24	0	NA	NA	NA
K03929	para-nitrobenzyl esterase [EC:3.1.1.-]	Acanthoeca	81532	2.94E-09	16	16	24	0	NA	NA	NA
K16296	serine carboxypeptidase-like clade I [EC:3.4.16.-]	Acanthoeca	81532	3.03E-11	16	16	24	0	NA	NA	NA
K16297	serine carboxypeptidase-like clade II [EC:3.4.16.-]	Acanthoeca	81532	6.25E-08	16	16	24	0	NA	NA	NA
K04511	prickle	Acanthoeca	81532	1.66E-08	20	12	24	0	NA	NA	NA
K06515	solute carrier family 44 (choline transporter-like protein), member 1	Acanthoeca	81532	5.62E-08	20	16	24	0	NA	NA	NA
K08834	myosin III [EC:2.7.11.1]	Acanthoeca	81532	1.33E-10	20	12	24	0	NA	NA	NA
K09495	T-complex protein 1 subunit gamma	Acanthoeca	81532	2.49E-10	20	12	24	0	NA	NA	NA
K09496	T-complex protein 1 subunit delta	Acanthoeca	81532	2.56E-08	20	12	24	0	NA	NA	NA
K09500	T-complex protein 1 subunit theta	Acanthoeca	81532	5.08E-10	20	12	24	0	NA	NA	NA
K10356	myosin I	Acanthoeca	81532	2.09E-12	20	12	24	0	NA	NA	NA
K10357	myosin V	Acanthoeca	81532	5.34E-10	20	12	24	0	NA	NA	NA
K10359	myosin VIIa	Acanthoeca	81532	7.23E-09	20	12	24	0	NA	NA	NA
K04458	receptor-type tyrosine-protein phosphatase R [EC:3.1.3.48]	Acanthoeca	81532	2.99E-08	24	8	24	0	NA	NA	NA
K05989	alpha-L-rhamnosidase [EC:3.2.1.40]	Acanthoeca	81532	7.75E-08	24	8	24	0	NA	NA	NA
K19519	transforming growth factor-beta-induced protein	Acanthoeca	81532	2.10E-08	24	8	24	0	NA	NA	NA
K01915	glutamine synthetase [EC:6.3.1.2]	Acanthoeca	81532	2.89E-07	20	16	24	1.00E-05	ko00250 | ko00630 | ko02020 | ko04727	Alanine, aspartate and glutamate metabolism | Glyoxylate and dicarboxylate metabolism | Two-component system | GABAergic synapse	Metabolism; Amino acid metabolism | Metabolism; Carbohydrate metabolism | Environmental Information Processing; Signal transduction | Organismal Systems; Nervous system
K01425	glutaminase [EC:3.5.1.2]	Acanthoeca	81532	1.12E-07	24	12	24	1.00E-05	ko00250 | ko04727	Alanine, aspartate and glutamate metabolism | GABAergic synapse	Metabolism; Amino acid metabolism | Organismal Systems; Nervous system
K07407	alpha-galactosidase [EC:3.2.1.22]	Acanthoeca	81532	1.12E-07	20	12	24	1.00E-05	ko00600	Sphingolipid metabolism	Metabolism; Lipid metabolism
K07248	lactaldehyde dehydrogenase / glycolaldehyde dehydrogenase [EC:1.2.1.22 1.2.1.21]	Acanthoeca	81532	1.22E-07	24	8	24	1.00E-05	ko00630	Glyoxylate and dicarboxylate metabolism	Metabolism; Carbohydrate metabolism
K13250	translocon-associated protein subunit beta	Acanthoeca	81532	1.16E-07	20	16	24	1.00E-05	ko04141	Protein processing in endoplasmic reticulum	Genetic Information Processing; Folding, sorting and degradation
K12373	hexosaminidase [EC:3.2.1.52]	Acanthoeca	81532	1.03E-07	16	16	24	1.00E-05	ko04142	Lysosome	Cellular Processes; Transport and catabolism
K01204	alpha-N-acetylgalactosaminidase [EC:3.2.1.49]	Acanthoeca	81532	8.48E-08	20	12	24	1.00E-05	ko04142	Lysosome	Cellular Processes; Transport and catabolism
K08273	SH2 domain protein 2A	Acanthoeca	81532	8.50E-08	4	4	24	1.00E-05	NA	NA	NA
K10406	kinesin family member C2/C3	Acanthoeca	81532	1.37E-07	20	16	24	1.00E-05	NA	NA	NA
K14380	four and a half LIM domains protein 2	Acanthoeca	81532	2.24E-07	20	16	24	1.00E-05	NA	NA	NA
K19947	F-actin monooxygenase [EC:1.14.13.225]	Acanthoeca	81532	1.53E-07	20	12	24	1.00E-05	NA	NA	NA
K03791	putative chitinase	Acanthoeca	81532	1.90E-07	24	8	24	1.00E-05	NA	NA	NA
K03893	arsenical pump membrane protein	Acanthoeca	81532	8.49E-08	24	12	24	1.00E-05	NA	NA	NA
K14855	ribosome assembly protein 4	Acanthoeca	81532	1.62E-07	24	8	24	1.00E-05	NA	NA	NA
K16604	tubulin polyglutamylase TTLL11 [EC:6.-.-.-]	Acanthoeca	81532	2.23E-07	24	8	24	1.00E-05	NA	NA	NA
K19753	protein TilB	Acanthoeca	81532	9.11E-08	24	8	24	1.00E-05	NA	NA	NA
K07404	6-phosphogluconolactonase [EC:3.1.1.31]	Acanthoeca	81532	3.61E-07	12	16	24	2.00E-05	ko00030	Pentose phosphate pathway	Metabolism; Carbohydrate metabolism
K19244	alanine dehydrogenase [EC:1.4.1.1]	Acanthoeca	81532	4.57E-07	20	12	24	2.00E-05	ko00250	Alanine, aspartate and glutamate metabolism	Metabolism; Amino acid metabolism
K12816	pre-mRNA-processing factor 17	Acanthoeca	81532	3.07E-07	24	12	24	2.00E-05	ko03040	Spliceosome	Genetic Information Processing; Transcription
K04527	insulin receptor [EC:2.7.10.1]	Acanthoeca	81532	3.39E-07	24	8	24	2.00E-05	ko04932	Non-alcoholic fatty liver disease (NAFLD)	Human Diseases; Endocrine and metabolic disease
K15451	tRNA wybutosine-synthesizing protein 4 [EC:2.1.1.290 2.3.1.231]	Acanthoeca	81532	3.08E-07	16	16	24	2.00E-05	NA	NA	NA
K05126	proto-oncogene tyrosine-protein kinase Ret [EC:2.7.10.1]	Acanthoeca	81532	4.43E-07	20	16	24	2.00E-05	NA	NA	NA
K06628	cell division control protein 45	Acanthoeca	81532	4.94E-07	20	16	24	2.00E-05	NA	NA	NA
K01190	beta-galactosidase [EC:3.2.1.23]	Acanthoeca	81532	7.51E-07	20	12	24	3.00E-05	ko00600	Sphingolipid metabolism	Metabolism; Lipid metabolism
K17577	SH2 domain-containing protein 4A	Acanthoeca	81532	6.49E-07	20	16	24	3.00E-05	NA	NA	NA
K02684	DNA primase small subunit [EC:2.7.7.102]	Acanthoeca	81532	7.51E-07	24	12	24	3.00E-05	NA	NA	NA
K04988	polycystin 1L2	Acanthoeca	81532	5.77E-07	24	8	24	3.00E-05	NA	NA	NA
K03932	polyhydroxybutyrate depolymerase	Acanthoeca	81532	1.04E-06	20	12	24	4.00E-05	NA	NA	NA
K09493	T-complex protein 1 subunit alpha	Acanthoeca	81532	9.28E-07	20	12	24	4.00E-05	NA	NA	NA
K22382	WD repeat-containing protein 26	Acanthoeca	81532	9.94E-07	20	12	24	4.00E-05	NA	NA	NA
K16579	neuronal migration protein doublecortin	Acanthoeca	81532	8.24E-07	24	8	24	4.00E-05	NA	NA	NA
K19031	cell migration-inducing and hyaluronan-binding protein [EC:3.2.1.35]	Acanthoeca	81532	8.24E-07	24	8	24	4.00E-05	NA	NA	NA
K17751	myosin heavy chain 6/7	Acanthoeca	81532	1.17E-06	16	16	24	5.00E-05	NA	NA	NA
K04512	dishevelled associated activator of morphogenesis	Acanthoeca	81532	1.23E-06	24	12	24	5.00E-05	NA	NA	NA
K05765	cofilin	Acanthoeca	81532	1.06E-06	24	8	24	5.00E-05	NA	NA	NA
K05849	solute carrier family 8 (sodium/calcium exchanger)	Acanthoeca	81532	1.43E-06	20	16	24	6.00E-05	ko04020 | ko04740	Calcium signaling pathway | Olfactory transduction	Environmental Information Processing; Signal transduction | Organismal Systems; Sensory system
K17914	kinesin family member 13	Acanthoeca	81532	1.39E-06	4	4	24	6.00E-05	NA	NA	NA
K06889	uncharacterized protein	Acanthoeca	81532	1.44E-06	20	12	24	6.00E-05	NA	NA	NA
K03900	von Willebrand factor	Acanthoeca	81532	1.75E-06	24	8	24	7.00E-05	ko05165	Human papillomavirus infection	Human Diseases; Infectious disease: viral
K11153	retinol dehydrogenase 12 [EC:1.1.1.300]	Acanthoeca	81532	1.83E-06	16	16	24	7.00E-05	NA	NA	NA
K22390	acid phosphatase type 7	Acanthoeca	81532	1.83E-06	16	16	24	7.00E-05	NA	NA	NA
K17710	pentatricopeptide repeat domain-containing protein 1	Acanthoeca	81532	1.70E-06	20	12	24	7.00E-05	NA	NA	NA
K04592	adhesion G protein-coupled receptor L1	Acanthoeca	81532	1.66E-06	24	8	24	7.00E-05	NA	NA	NA
K08332	vacuolar protein 8	Acanthoeca	81532	1.66E-06	24	8	24	7.00E-05	NA	NA	NA
K00387	sulfite oxidase [EC:1.8.3.1]	Acanthoeca	81532	1.99E-06	20	12	24	8.00E-05	NA	NA	NA
K15502	serine/threonine-protein phosphatase 6 regulatory ankyrin repeat subunit A	Acanthoeca	81532	2.02E-06	20	16	24	8.00E-05	NA	NA	NA
K13023	carboxypeptidase N regulatory subunit	Acanthoeca	81532	2.18E-06	24	8	24	8.00E-05	NA	NA	NA
K05760	paxillin	Acanthoeca	81532	2.33E-06	20	12	24	9.00E-05	ko05165	Human papillomavirus infection	Human Diseases; Infectious disease: viral
K01206	alpha-L-fucosidase [EC:3.2.1.51]	Acanthoeca	81532	2.46E-06	16	16	24	9.00E-05	NA	NA	NA
K20844	non-reducing end alpha-L-arabinofuranosidase [EC:3.2.1.55]	Acanthoeca	81532	2.40E-06	16	16	24	9.00E-05	NA	NA	NA
K01208	cyclomaltodextrinase / maltogenic alpha-amylase / neopullulanase [EC:3.2.1.54 3.2.1.133 3.2.1.135]	Acanthoeca	81532	2.22E-06	20	12	24	9.00E-05	NA	NA	NA
K05349	beta-glucosidase [EC:3.2.1.21]	Acanthoeca	81532	2.22E-06	24	8	24	9.00E-05	NA	NA	NA
K06619	abelson tyrosine-protein kinase 1 [EC:2.7.10.2]	Acanthoeca	81532	2.34E-06	24	8	24	9.00E-05	NA	NA	NA
K21988	transmembrane channel-like protein	Acanthoeca	81532	2.71E-06	20	16	24	1.00E-04	NA	NA	NA
K06820	plexin A	Acanthoeca	81532	2.71E-06	24	8	24	1.00E-04	NA	NA	NA
K01202	galactosylceramidase [EC:3.2.1.46]	Acanthoeca	81532	3.13E-06	24	8	24	0.00011	ko00600 | ko04142	Sphingolipid metabolism | Lysosome	Metabolism; Lipid metabolism | Cellular Processes; Transport and catabolism
K00548	5-methyltetrahydrofolate--homocysteine methyltransferase [EC:2.1.1.13]	Acanthoeca	81532	3.04E-06	12	12	24	0.00011	NA	NA	NA
K03260	translation initiation factor 4G	Acanthoeca	81532	2.98E-06	20	16	24	0.00011	NA	NA	NA
K18063	cephamycin C biosynthesis protein	Acanthoeca	81532	2.98E-06	24	8	24	0.00011	NA	NA	NA
K19759	dynein assembly factor 5, axonemal	Acanthoeca	81532	3.13E-06	24	8	24	0.00011	NA	NA	NA
K02599	Notch 1	Acanthoeca	81532	3.19E-06	20	12	24	0.00012	ko05165	Human papillomavirus infection	Human Diseases; Infectious disease: viral
K00516	lytic starch monooxygenase [EC:1.14.99.55]	Acanthoeca	81532	3.35E-06	20	12	24	0.00012	NA	NA	NA
K12311	lysosomal alpha-mannosidase [EC:3.2.1.24]	Acanthoeca	81532	3.73E-06	20	12	24	0.00013	ko04142	Lysosome	Cellular Processes; Transport and catabolism
K17907	autophagy-related protein 9	Acanthoeca	81532	3.67E-06	4	4	24	0.00013	NA	NA	NA
K17700	RAP1 GTPase activating protein 1	Acanthoeca	81532	3.62E-06	24	8	24	0.00013	NA	NA	NA
K17915	kinesin family member 14	Acanthoeca	81532	3.96E-06	20	16	24	0.00014	NA	NA	NA
K13412	calcium-dependent protein kinase [EC:2.7.11.1]	Acanthoeca	81532	3.97E-06	24	8	24	0.00014	NA	NA	NA
K13448	calcium-binding protein CML	Acanthoeca	81532	3.96E-06	24	8	24	0.00014	NA	NA	NA
K15920	xylan 1,4-beta-xylosidase [EC:3.2.1.37]	Acanthoeca	81532	3.79E-06	24	8	24	0.00014	NA	NA	NA
K01803	triosephosphate isomerase (TIM) [EC:5.3.1.1]	Acanthoeca	81532	4.14E-06	20	12	24	0.00015	ko00010 | ko00710	Glycolysis / Gluconeogenesis | Carbon fixation in photosynthetic organisms	Metabolism; Carbohydrate metabolism | Metabolism; Energy metabolism
K03942	NADH dehydrogenase (ubiquinone) flavoprotein 1 [EC:7.1.1.2 1.6.99.3]	Acanthoeca	81532	4.17E-06	12	8	24	0.00015	ko00190 | ko04714 | ko04723 | ko04932 | ko05010 | ko05012 | ko05016	Oxidative phosphorylation | Thermogenesis | Retrograde endocannabinoid signaling | Non-alcoholic fatty liver disease (NAFLD) | Alzheimer disease | Parkinson disease | Huntington disease	Metabolism; Energy metabolism | Organismal Systems; Environmental adaptation | Organismal Systems; Nervous system | Human Diseases; Endocrine and metabolic disease | Human Diseases; Neurodegenerative disease | Human Diseases; Neurodegenerative disease | Human Diseases; Neurodegenerative disease
K03320	ammonium transporter, Amt family	Acanthoeca	81532	4.25E-06	4	4	24	0.00015	NA	NA	NA
K05749	cytoplasmic FMR1 interacting protein	Acanthoeca	81532	4.63E-06	20	16	24	0.00016	NA	NA	NA
K06954	uncharacterized protein	Acanthoeca	81532	4.81E-06	12	8	24	0.00017	NA	NA	NA
K20184	vacuolar protein sorting-associated protein 41	Acanthoeca	81532	4.81E-06	24	8	24	0.00017	NA	NA	NA
K05129	muscle, skeletal, receptor tyrosine kinase [EC:2.7.10.1]	Acanthoeca	81532	5.52E-06	20	16	24	0.00019	NA	NA	NA
K16506	protocadherin Fat 1/2/3	Acanthoeca	81532	5.55E-06	20	12	24	0.00019	NA	NA	NA
K01336	cerevisin [EC:3.4.21.48]	Acanthoeca	81532	5.90E-06	24	12	24	2.00E-04	NA	NA	NA
K05110	Eph receptor B1 [EC:2.7.10.1]	Acanthoeca	81532	6.21E-06	24	8	24	0.00021	NA	NA	NA
K05643	ATP-binding cassette, subfamily A (ABC1), member 3	Acanthoeca	81532	6.54E-06	20	12	24	0.00022	NA	NA	NA
K01135	arylsulfatase B [EC:3.1.6.12]	Acanthoeca	81532	6.97E-06	24	8	24	0.00023	ko04142	Lysosome	Cellular Processes; Transport and catabolism
K04377	Myc proto-oncogene protein	Acanthoeca	81532	7.32E-06	24	8	24	0.00024	ko05169	Epstein-Barr virus infection	Human Diseases; Infectious disease: viral
K04984	transient receptor potential cation channel subfamily A member 1	Acanthoeca	81532	8.40E-06	24	8	24	0.00027	NA	NA	NA
K02932	large subunit ribosomal protein L5e	Acanthoeca	81532	9.20E-06	20	16	24	0.00029	ko03010	Ribosome	Genetic Information Processing; Translation
K04978	transient receptor potential cation channel subfamily M member 3	Acanthoeca	81532	9.18E-06	24	8	24	0.00029	NA	NA	NA
K06694	26S proteasome non-ATPase regulatory subunit 10	Acanthoeca	81532	9.00E-06	24	4	24	0.00029	NA	NA	NA
K08799	maternal embryonic leucine zipper kinase [EC:2.7.11.1]	Acanthoeca	81532	9.64E-06	20	16	24	3.00E-04	NA	NA	NA
K00130	betaine-aldehyde dehydrogenase [EC:1.2.1.8]	Acanthoeca	81532	1.10E-05	20	16	24	0.00034	NA	NA	NA
K09403	forkhead box protein J2/3	Acanthoeca	81532	1.11E-05	24	8	24	0.00034	NA	NA	NA
K06171	nicastrin	Acanthoeca	81532	1.16E-05	20	16	24	0.00035	ko05010	Alzheimer disease	Human Diseases; Neurodegenerative disease
K13537	cysteine peptidase B [EC:3.4.22.-]	Acanthoeca	81532	1.16E-05	16	16	24	0.00035	NA	NA	NA
K01189	alpha-galactosidase [EC:3.2.1.22]	Acanthoeca	81532	1.21E-05	24	8	24	0.00037	ko00600 | ko04142	Sphingolipid metabolism | Lysosome	Metabolism; Lipid metabolism | Cellular Processes; Transport and catabolism
K19679	intraflagellar transport protein 74	Acanthoeca	81532	1.26E-05	20	16	24	0.00038	NA	NA	NA
K00002	alcohol dehydrogenase (NADP+) [EC:1.1.1.2]	Acanthoeca	81532	1.27E-05	20	16	24	0.00039	ko00010	Glycolysis / Gluconeogenesis	Metabolism; Carbohydrate metabolism
K16726	ankyrin repeat domain-containing protein 17	Acanthoeca	81532	1.32E-05	20	12	24	4.00E-04	NA	NA	NA
K01373	cathepsin F [EC:3.4.22.41]	Acanthoeca	81532	1.58E-05	16	16	24	0.00047	ko04142	Lysosome	Cellular Processes; Transport and catabolism
K00293	saccharopine dehydrogenase (NADP+, L-glutamate forming) [EC:1.5.1.10]	Acanthoeca	81532	1.58E-05	24	12	24	0.00047	NA	NA	NA
K01066	acetyl esterase [EC:3.1.1.-]	Acanthoeca	81532	1.65E-05	16	16	24	0.00048	NA	NA	NA
K01133	choline-sulfatase [EC:3.1.6.6]	Acanthoeca	81532	1.65E-05	24	8	24	0.00048	NA	NA	NA
K15503	serine/threonine-protein phosphatase 6 regulatory ankyrin repeat subunit B	Acanthoeca	81532	1.65E-05	24	8	24	0.00048	NA	NA	NA
K19360	nephrocystin-3	Acanthoeca	81532	1.65E-05	24	8	24	0.00048	NA	NA	NA
K23026	LIM domain and actin-binding protein 1	Acanthoeca	81532	1.77E-05	20	16	24	0.00051	NA	NA	NA
K00025	malate dehydrogenase [EC:1.1.1.37]	Acanthoeca	81532	1.80E-05	20	16	24	0.00052	ko00020 | ko00630 | ko00710	Citrate cycle (TCA cycle) | Glyoxylate and dicarboxylate metabolism | Carbon fixation in photosynthetic organisms	Metabolism; Carbohydrate metabolism | Metabolism; Carbohydrate metabolism | Metabolism; Energy metabolism
K12376	arylsulfatase K [EC:3.1.6.-]	Acanthoeca	81532	1.80E-05	24	8	24	0.00052	NA	NA	NA
K19751	dynein assembly factor 2, axonemal	Acanthoeca	81532	1.81E-05	24	8	24	0.00052	NA	NA	NA
K07767	katanin p60 ATPase-containing subunit A1 [EC:5.6.1.1]	Acanthoeca	81532	1.89E-05	24	8	24	0.00054	NA	NA	NA
K22366	thioredoxin reductase-like selenoprotein T	Acanthoeca	81532	1.94E-05	20	20	24	0.00055	NA	NA	NA
K01225	cellulose 1,4-beta-cellobiosidase [EC:3.2.1.91]	Acanthoeca	81532	2.32E-05	20	12	24	0.00064	NA	NA	NA
K08765	carnitine O-palmitoyltransferase 1, liver isoform [EC:2.3.1.21]	Acanthoeca	81532	2.46E-05	24	8	24	0.00067	ko00071 | ko04714	Fatty acid degradation | Thermogenesis	Metabolism; Lipid metabolism | Organismal Systems; Environmental adaptation
K01136	iduronate 2-sulfatase [EC:3.1.6.13]	Acanthoeca	81532	2.46E-05	4	4	24	0.00067	ko04142	Lysosome	Cellular Processes; Transport and catabolism
K19870	sperm-associated antigen 1	Acanthoeca	81532	2.46E-05	24	8	24	0.00067	NA	NA	NA
K21991	protein unc-45	Acanthoeca	81532	2.46E-05	24	8	24	0.00067	NA	NA	NA
K01192	beta-mannosidase [EC:3.2.1.25]	Acanthoeca	81532	2.55E-05	20	12	24	0.00069	ko04142	Lysosome	Cellular Processes; Transport and catabolism
K08857	NIMA (never in mitosis gene a)-related kinase 1/4/5 [EC:2.7.11.1]	Acanthoeca	81532	2.55E-05	20	12	24	0.00069	NA	NA	NA
K10086	ER degradation enhancer, mannosidase alpha-like 3	Acanthoeca	81532	2.67E-05	24	8	24	0.00072	ko04141	Protein processing in endoplasmic reticulum	Genetic Information Processing; Folding, sorting and degradation
K01130	arylsulfatase [EC:3.1.6.1]	Acanthoeca	81532	2.81E-05	20	12	24	0.00075	ko00600	Sphingolipid metabolism	Metabolism; Lipid metabolism
K01176	alpha-amylase [EC:3.2.1.1]	Acanthoeca	81532	2.80E-05	16	16	24	0.00075	NA	NA	NA
K00011	aldehyde reductase [EC:1.1.1.21]	Acanthoeca	81532	2.80E-05	20	16	24	0.00075	NA	NA	NA
K19862	NCK adaptor protein 2	Acanthoeca	81532	2.80E-05	20	16	24	0.00075	NA	NA	NA
K02943	large subunit ribosomal protein LP2	Acanthoeca	81532	2.96E-05	4	4	24	0.00078	ko03010	Ribosome	Genetic Information Processing; Translation
K08814	tribbles homolog 1/2	Acanthoeca	81532	3.00E-05	20	16	24	0.00079	NA	NA	NA
K01110	phosphatidylinositol-3,4,5-trisphosphate 3-phosphatase and dual-specificity protein phosphatase PTEN [EC:3.1.3.16 3.1.3.48 3.1.3.67]	Acanthoeca	81532	3.07E-05	24	12	24	0.00081	ko05165	Human papillomavirus infection	Human Diseases; Infectious disease: viral
K17339	atlastin [EC:3.6.5.-]	Acanthoeca	81532	3.45E-05	24	8	24	0.00089	NA	NA	NA
K20183	Vam6/Vps39-like protein vacuolar protein sorting-associated protein 39	Acanthoeca	81532	3.62E-05	4	8	24	0.00093	NA	NA	NA
K19882	O-palmitoleoyl-L-serine hydrolase [EC:3.1.1.98]	Acanthoeca	81532	3.72E-05	4	4	24	0.00095	NA	NA	NA
K17570	hydrocephalus-inducing protein	Acanthoeca	81532	3.79E-05	24	8	24	0.00097	NA	NA	NA
K04420	mitogen-activated protein kinase kinase kinase 2 [EC:2.7.11.25]	Acanthoeca	81532	3.92E-05	20	16	24	0.00099	NA	NA	NA
K01205	alpha-N-acetylglucosaminidase [EC:3.2.1.50]	Acanthoeca	81532	3.96E-05	16	16	24	0.001	ko04142	Lysosome	Cellular Processes; Transport and catabolism
K01714	4-hydroxy-tetrahydrodipicolinate synthase [EC:4.3.3.7]	Acanthoeca	81532	3.96E-05	16	16	24	0.001	NA	NA	NA
K00146	phenylacetaldehyde dehydrogenase [EC:1.2.1.39]	Acanthoeca	81532	4.06E-05	20	12	24	0.00102	NA	NA	NA
K05694	receptor-type tyrosine-protein phosphatase beta [EC:3.1.3.48]	Acanthoeca	81532	4.45E-05	24	8	24	0.0011	NA	NA	NA
K22395	cinnamyl-alcohol dehydrogenase [EC:1.1.1.195]	Acanthoeca	81532	4.55E-05	20	12	24	0.00113	NA	NA	NA
K05740	diaphanous 1	Acanthoeca	81532	5.03E-05	20	16	24	0.00123	NA	NA	NA
K06999	phospholipase/carboxylesterase	Acanthoeca	81532	5.03E-05	20	12	24	0.00123	NA	NA	NA
K01137	N-acetylglucosamine-6-sulfatase [EC:3.1.6.14]	Acanthoeca	81532	5.13E-05	4	4	24	0.00125	ko04142	Lysosome	Cellular Processes; Transport and catabolism
K05970	sialate O-acetylesterase [EC:3.1.1.53]	Acanthoeca	81532	5.11E-05	24	8	24	0.00125	NA	NA	NA
K10396	kinesin family member 5	Acanthoeca	81532	5.30E-05	24	8	24	0.00128	NA	NA	NA
K11584	serine/threonine-protein phosphatase 2A regulatory subunit B'	Acanthoeca	81532	5.56E-05	24	12	24	0.00133	ko04114 | ko05165	Oocyte meiosis | Human papillomavirus infection	Cellular Processes; Cell growth and death | Human Diseases; Infectious disease: viral
K20168	TBC1 domain family member 15	Acanthoeca	81532	5.67E-05	24	8	24	0.00136	NA	NA	NA
K00472	prolyl 4-hydroxylase [EC:1.14.11.2]	Acanthoeca	81532	6.07E-05	4	4	24	0.00143	NA	NA	NA
K12375	arylsulfatase I/J [EC:3.1.6.-]	Acanthoeca	81532	6.29E-05	4	4	24	0.00148	NA	NA	NA
K21767	tubulin-specific chaperone D	Acanthoeca	81532	6.29E-05	24	8	24	0.00148	NA	NA	NA
K07293	tyrosine-protein phosphatase non-receptor type 11 [EC:3.1.3.48]	Acanthoeca	81532	6.80E-05	24	8	24	0.00158	ko05120	Epithelial cell signaling in Helicobacter pylori infection	Human Diseases; Infectious disease: bacterial
K21413	ankyrin repeat and SAM domain-containing protein 1	Acanthoeca	81532	6.80E-05	24	8	24	0.00158	NA	NA	NA
K05728	c-src tyrosine kinase [EC:2.7.10.2]	Acanthoeca	81532	6.99E-05	24	12	24	0.00162	ko05120	Epithelial cell signaling in Helicobacter pylori infection	Human Diseases; Infectious disease: bacterial
K19050	heparin lyase [EC:4.2.2.7]	Acanthoeca	81532	6.99E-05	20	12	24	0.00162	NA	NA	NA
K20781	peptidyl serine alpha-galactosyltransferase [EC:2.4.1.-]	Acanthoeca	81532	7.12E-05	24	8	24	0.00165	NA	NA	NA
K21439	ankyrin repeat domain-containing protein 49	Acanthoeca	81532	7.32E-05	24	8	24	0.00169	NA	NA	NA
K00809	deoxyhypusine synthase [EC:2.5.1.46]	Acanthoeca	81532	7.63E-05	20	12	24	0.00175	NA	NA	NA
K05705	tyrosine-protein kinase Yes [EC:2.7.10.2]	Acanthoeca	81532	7.69E-05	16	16	24	0.00176	NA	NA	NA
K05730	guanine nucleotide exchange factor VAV	Acanthoeca	81532	8.00E-05	24	12	24	0.00182	ko04024	cAMP signaling pathway	Environmental Information Processing; Signal transduction
K08858	serine/threonine-protein kinase SBK [EC:2.7.11.1]	Acanthoeca	81532	8.16E-05	4	4	24	0.00185	NA	NA	NA
K19676	intraflagellar transport protein 172	Acanthoeca	81532	8.28E-05	24	8	24	0.00188	NA	NA	NA
K08001	matrix metalloproteinase-23 (CA-MMP) [EC:3.4.24.-]	Acanthoeca	81532	8.72E-05	20	12	24	0.00196	NA	NA	NA
K07386	putative endopeptidase [EC:3.4.24.-]	Acanthoeca	81532	8.72E-05	24	12	24	0.00196	NA	NA	NA
K01186	sialidase-1 [EC:3.2.1.18]	Acanthoeca	81532	9.06E-05	4	4	24	0.00203	ko00600 | ko04142	Sphingolipid metabolism | Lysosome	Metabolism; Lipid metabolism | Cellular Processes; Transport and catabolism
K21442	ankyrin repeat domain-containing protein 54	Acanthoeca	81532	9.47E-05	20	12	24	0.00211	NA	NA	NA
K05642	ATP-binding cassette, subfamily A (ABC1), member 2	Acanthoeca	81532	9.93E-05	4	8	24	0.00219	ko04142	Lysosome	Cellular Processes; Transport and catabolism
K15728	phosphatidate phosphatase LPIN [EC:3.1.3.4]	Acanthoeca	81532	0.000100242	24	12	24	0.0022	NA	NA	NA
K08458	adhesion G-protein coupled receptor F5	Acanthoeca	81532	0.000102847	24	8	24	0.00225	NA	NA	NA
K16733	Rac GTPase-activating protein 1	Acanthoeca	81532	0.000102847	24	8	24	0.00225	NA	NA	NA
K10143	E3 ubiquitin-protein ligase RFWD2 [EC:2.3.2.27]	Acanthoeca	81532	0.000104171	4	12	24	0.00227	NA	NA	NA
K01641	hydroxymethylglutaryl-CoA synthase [EC:2.3.3.10]	Acanthoeca	81532	0.000113338	20	12	24	0.00244	NA	NA	NA
K10226	acyl-CoA 6-desaturase (Delta-6 desaturase) [EC:1.14.19.3]	Acanthoeca	81532	0.000124952	12	8	24	0.00265	ko01040	Biosynthesis of unsaturated fatty acids	Metabolism; Lipid metabolism
K17512	tyrosine-protein kinase shark [EC:2.7.10.2]	Acanthoeca	81532	0.000124497	20	12	24	0.00265	NA	NA	NA
K05631	atrophin-1 interacting protein 3 (BAI1-associated protein 1)	Acanthoeca	81532	0.000135208	24	12	24	0.00284	ko05165	Human papillomavirus infection	Human Diseases; Infectious disease: viral
K17458	protein phosphatase 1 regulatory subunit 16A	Acanthoeca	81532	0.000135208	20	12	24	0.00284	NA	NA	NA
K01811	alpha-D-xyloside xylohydrolase [EC:3.2.1.177]	Acanthoeca	81532	0.000144428	4	4	24	0.003	NA	NA	NA
K08568	cathepsin X [EC:3.4.18.1]	Acanthoeca	81532	0.000154207	24	8	24	0.00316	ko04142	Lysosome	Cellular Processes; Transport and catabolism
K05142	tumor necrosis factor receptor superfamily member 4	Acanthoeca	81532	0.000158526	24	8	24	0.00325	NA	NA	NA
K22144	cell surface hyaluronidase [EC:3.2.1.35]	Acanthoeca	81532	0.000166075	24	8	24	0.00337	NA	NA	NA
K13977	LIM domain-containing protein	Acanthoeca	81532	0.000173624	24	8	24	0.0035	ko05146	Amoebiasis	Human Diseases; Infectious disease: parasitic
K11338	RuvB-like protein 2 [EC:3.6.4.12]	Acanthoeca	81532	0.000173624	24	8	24	0.0035	NA	NA	NA
K02583	tumor necrosis factor receptor superfamily member 16	Acanthoeca	81532	0.000174834	20	12	24	0.00352	NA	NA	NA
K03262	translation initiation factor 5	Acanthoeca	81532	0.000174834	20	12	24	0.00352	NA	NA	NA
K03190	urease accessory protein	Acanthoeca	81532	0.000179939	4	8	24	0.00361	NA	NA	NA
K01834	2,3-bisphosphoglycerate-dependent phosphoglycerate mutase [EC:5.4.2.11]	Acanthoeca	81532	0.000180485	20	12	24	0.00362	ko00010	Glycolysis / Gluconeogenesis	Metabolism; Carbohydrate metabolism
K23083	3-deoxy-D-manno-octulosonic acid-hydrolase	Acanthoeca	81532	0.000186838	16	16	24	0.00372	NA	NA	NA
K12076	disks large protein 1	Acanthoeca	81532	0.000197262	4	4	24	0.0039	ko05165	Human papillomavirus infection	Human Diseases; Infectious disease: viral
K17535	serine/threonine-protein kinase TNNI3K [EC:2.7.11.1]	Acanthoeca	81532	0.000200484	24	8	24	0.00395	NA	NA	NA
K16634	ribonuclease inhibitor	Acanthoeca	81532	0.00020879	24	8	24	0.00408	NA	NA	NA
K19754	dynein regulatry complex protein 1	Acanthoeca	81532	0.000214999	24	12	24	0.00418	NA	NA	NA
K05853	Ca2+ transporting ATPase, sarcoplasmic/endoplasmic reticulum [EC:3.6.3.8]	Acanthoeca	81532	0.000225237	20	12	24	0.00434	ko04020 | ko05010	Calcium signaling pathway | Alzheimer disease	Environmental Information Processing; Signal transduction | Human Diseases; Neurodegenerative disease
K16687	transcriptional coactivator YAP1	Acanthoeca	81532	0.000227118	4	4	24	0.00437	NA	NA	NA
K00544	betaine-homocysteine S-methyltransferase [EC:2.1.1.5]	Acanthoeca	81532	0.000227118	16	20	24	0.00437	NA	NA	NA
K03163	DNA topoisomerase I [EC:5.6.2.1]	Acanthoeca	81532	0.000229124	24	8	24	0.00441	NA	NA	NA
K00521	ferric-chelate reductase [EC:1.16.1.7]	Acanthoeca	81532	0.00024664	16	16	24	0.00469	NA	NA	NA
K03307	solute:Na+ symporter, SSS family	Acanthoeca	81532	0.000247765	4	4	24	0.00471	NA	NA	NA
K01381	saccharopepsin [EC:3.4.23.25]	Acanthoeca	81532	0.000255298	20	12	24	0.00483	NA	NA	NA
K18273	alpha-tectorin	Acanthoeca	81532	0.000255298	20	12	24	0.00483	NA	NA	NA
K13236	2,4-dienoyl-CoA reductase, mitochondrial [EC:1.3.1.34]	Acanthoeca	81532	0.000264786	4	8	24	0.00498	NA	NA	NA
K07218	nitrous oxidase accessory protein	Acanthoeca	81532	0.000266903	20	12	24	0.00501	NA	NA	NA
K01193	beta-fructofuranosidase [EC:3.2.1.26]	Acanthoeca	81532	0.000271316	24	8	24	0.00509	NA	NA	NA
K09502	DnaJ homolog subfamily A member 1	Acanthoeca	81532	0.000272234	20	12	24	0.0051	ko04141	Protein processing in endoplasmic reticulum	Genetic Information Processing; Folding, sorting and degradation
K19703	4-hydroxysphinganine ceramide fatty acyl 2-hydroxylase [EC:1.14.18.6]	Acanthoeca	81532	0.000273893	16	4	24	0.00513	NA	NA	NA
K10349	Fem-1 homolog b	Acanthoeca	81532	0.000276821	20	16	24	0.00517	NA	NA	NA
K00933	creatine kinase [EC:2.7.3.2]	Acanthoeca	81532	0.000276821	24	8	24	0.00517	NA	NA	NA
K09667	protein O-GlcNAc transferase [EC:2.4.1.255]	Acanthoeca	81532	0.000285175	20	12	24	0.00531	NA	NA	NA
K06675	structural maintenance of chromosome 4	Acanthoeca	81532	0.00028556	24	8	24	0.00531	NA	NA	NA
K03164	DNA topoisomerase II [EC:5.6.2.2]	Acanthoeca	81532	0.000289108	20	12	24	0.00535	NA	NA	NA
K20526	transgelin	Acanthoeca	81532	0.000289108	20	12	24	0.00535	NA	NA	NA
K19865	fibrocystin	Acanthoeca	81532	0.000290698	16	16	24	0.00538	NA	NA	NA
K07515	enoyl-CoA hydratase / long-chain 3-hydroxyacyl-CoA dehydrogenase [EC:4.2.1.17 1.1.1.211]	Acanthoeca	81532	0.000300543	4	4	24	0.00552	ko00071	Fatty acid degradation	Metabolism; Lipid metabolism
K14708	solute carrier family 26 (sodium-independent sulfate anion transporter), member 11	Acanthoeca	81532	0.000309539	24	12	24	0.00568	NA	NA	NA
K12603	CCR4-NOT transcription complex subunit 6 [EC:3.1.13.4]	Acanthoeca	81532	0.000317174	24	4	24	0.00578	NA	NA	NA
K05087	insulin-like growth factor 1 receptor [EC:2.7.10.1]	Acanthoeca	81532	0.000323952	24	8	24	0.00589	ko04114	Oocyte meiosis	Cellular Processes; Cell growth and death
K05546	mannosyl-oligosaccharide alpha-1,3-glucosidase [EC:3.2.1.207]	Acanthoeca	81532	0.000327098	24	12	24	0.00592	ko04141	Protein processing in endoplasmic reticulum	Genetic Information Processing; Folding, sorting and degradation
K01218	mannan endo-1,4-beta-mannosidase [EC:3.2.1.78]	Acanthoeca	81532	0.000327098	20	12	24	0.00592	NA	NA	NA
K09414	heat shock transcription factor 1	Acanthoeca	81532	0.000327098	24	12	24	0.00592	NA	NA	NA
K13912	deleted in malignant brain tumors 1 protein	Acanthoeca	81532	0.000336664	24	8	24	0.00607	ko04970	Salivary secretion	Organismal Systems; Digestive system
K12309	beta-galactosidase [EC:3.2.1.23]	Acanthoeca	81532	0.00033745	24	8	24	0.00608	ko00600 | ko04142	Sphingolipid metabolism | Lysosome	Metabolism; Lipid metabolism | Cellular Processes; Transport and catabolism
K12460	ankyrin repeat-rich membrane spanning protein	Acanthoeca	81532	0.00035294	24	12	24	0.00632	NA	NA	NA
K01179	endoglucanase [EC:3.2.1.4]	Acanthoeca	81532	0.000361319	4	4	24	0.00645	NA	NA	NA
K07752	carboxypeptidase D [EC:3.4.17.22]	Acanthoeca	81532	0.000361348	24	8	24	0.00645	NA	NA	NA
K15562	serine/threonine-protein kinase BUR1 [EC:2.7.11.22 2.7.11.23]	Acanthoeca	81532	0.000369747	24	12	24	0.00657	NA	NA	NA
K00053	ketol-acid reductoisomerase [EC:1.1.1.86]	Acanthoeca	81532	0.000377742	16	20	24	0.00669	ko00290	Valine, leucine and isoleucine biosynthesis	Metabolism; Amino acid metabolism
K11143	dynein intermediate chain 2, axonemal	Acanthoeca	81532	0.000377742	16	20	24	0.00669	ko05016	Huntington disease	Human Diseases; Neurodegenerative disease
K09254	c-Rel proto-oncogene protein	Acanthoeca	81532	0.000377742	4	4	24	0.00669	NA	NA	NA
K11434	type I protein arginine methyltransferase [EC:2.1.1.319]	Acanthoeca	81532	0.000397988	24	8	24	0.007	NA	NA	NA
K09597	signal peptide peptidase-like 2B [EC:3.4.23.-]	Acanthoeca	81532	0.000436562	24	12	24	0.00757	NA	NA	NA
K04977	transient receptor potential cation channel subfamily M member 2 [EC:3.6.1.13]	Acanthoeca	81532	0.000444972	24	8	24	0.00769	ko04921	Oxytocin signaling pathway	Organismal Systems; Endocrine system
K10393	kinesin family member 2/24	Acanthoeca	81532	0.000444589	4	4	24	0.00769	NA	NA	NA
K22453	trefoil factor 2	Acanthoeca	81532	0.000458021	16	16	24	0.00789	NA	NA	NA
K21440	ankyrin repeat domain-containing protein 50	Acanthoeca	81532	0.000472905	4	4	24	0.00809	NA	NA	NA
K09402	forkhead box protein J1	Acanthoeca	81532	0.000499024	24	8	24	0.00846	NA	NA	NA
K00808	homospermidine synthase [EC:2.5.1.44]	Acanthoeca	81532	0.000508539	20	16	24	0.0086	NA	NA	NA
K03529	chromosome segregation protein	Acanthoeca	81532	0.000511183	24	8	24	0.00864	NA	NA	NA
K13291	terminal uridylyltransferase [EC:2.7.7.52]	Acanthoeca	81532	0.000510977	24	16	24	0.00864	NA	NA	NA
K08892	fyn-related kinase [EC:2.7.10.2]	Acanthoeca	81532	0.000519038	4	4	24	0.00876	NA	NA	NA
K03178	ubiquitin-activating enzyme E1 [EC:6.2.1.45]	Acanthoeca	81532	0.000520796	20	16	24	0.00878	ko05012	Parkinson disease	Human Diseases; Neurodegenerative disease
K07523	netrin-G1 ligand	Acanthoeca	81532	0.000531192	20	12	24	0.00891	NA	NA	NA
K17923	sorting nexin-9/18/33	Acanthoeca	81532	0.000531192	24	12	24	0.00891	NA	NA	NA
K06777	receptor-type tyrosine-protein phosphatase delta [EC:3.1.3.48]	Acanthoeca	81532	0.000535309	24	8	24	0.00897	NA	NA	NA
K05855	spleen tyrosine kinase [EC:2.7.10.2]	Acanthoeca	81532	0.000544469	20	16	24	0.00909	ko05169	Epstein-Barr virus infection	Human Diseases; Infectious disease: viral
K06822	plexin D	Acanthoeca	81532	0.000544469	16	16	24	0.00909	NA	NA	NA
K06238	collagen, type VI, alpha	Acanthoeca	81532	0.000550917	16	16	24	0.0092	ko05165	Human papillomavirus infection	Human Diseases; Infectious disease: viral
K14015	nuclear protein localization protein 4 homolog	Acanthoeca	81532	0.000554968	4	8	24	0.00924	ko04141	Protein processing in endoplasmic reticulum	Genetic Information Processing; Folding, sorting and degradation
K11089	60 kDa SS-A/Ro ribonucleoprotein	Acanthoeca	81532	0.000568141	24	8	24	0.00942	NA	NA	NA
K17086	transmembrane 9 superfamily member 2/4	Acanthoeca	81532	0.000593313	4	4	24	0.00978	NA	NA	NA
K18598	echinoderm microtubule-associated protein-like 6	Acanthoeca	81532	0.000607823	24	8	24	0.00998	NA	NA	NA
K05094	fibroblast growth factor receptor 3 [EC:2.7.10.1]	Acanthoeca	81532	0.000641009	24	8	24	0.01045	NA	NA	NA
K06095	multiple PDZ domain protein	Acanthoeca	81532	0.000648404	4	4	24	0.01052	NA	NA	NA
K07935	intraflagellar transport protein 22	Acanthoeca	81532	0.000648558	24	8	24	0.01052	NA	NA	NA
K20032	palmitoyltransferase ZDHHC13/17 [EC:2.3.1.225]	Acanthoeca	81532	0.000671533	24	8	24	0.01086	NA	NA	NA
K01434	penicillin amidase [EC:3.5.1.11]	Acanthoeca	81532	0.000681864	4	4	24	0.01097	NA	NA	NA
K20369	ER-derived vesicles protein	Acanthoeca	81532	0.000703935	20	12	24	0.01129	NA	NA	NA
K19668	cellulose 1,4-beta-cellobiosidase [EC:3.2.1.91]	Acanthoeca	81532	0.000722671	24	12	24	0.01152	ko02020	Two-component system	Environmental Information Processing; Signal transduction
K15176	RNA polymerase-associated protein CTR9	Acanthoeca	81532	0.000722938	20	16	24	0.01152	NA	NA	NA
K01464	dihydropyrimidinase [EC:3.5.2.2]	Acanthoeca	81532	0.000757084	20	12	24	0.01198	NA	NA	NA
K10352	myosin heavy chain	Acanthoeca	81532	0.000757084	24	12	24	0.01198	NA	NA	NA
K00701	cyclomaltodextrin glucanotransferase [EC:2.4.1.19]	Acanthoeca	81532	0.000766478	16	16	24	0.01212	NA	NA	NA
K02371	enoyl-[acyl-carrier protein] reductase II [EC:1.3.1.9]	Acanthoeca	81532	0.000785376	20	12	24	0.01239	ko00061	Fatty acid biosynthesis	Metabolism; Lipid metabolism
K06252	tenascin	Acanthoeca	81532	0.000791497	20	12	24	0.01245	ko05165	Human papillomavirus infection	Human Diseases; Infectious disease: viral
K10392	kinesin family member 1	Acanthoeca	81532	0.000812862	20	16	24	0.0127	NA	NA	NA
K17095	annexin A7/11	Acanthoeca	81532	0.000825939	4	4	24	0.01289	NA	NA	NA
K16897	two pore calcium channel protein 3	Acanthoeca	81532	0.000839566	20	16	24	0.01306	NA	NA	NA
K17085	transmembrane 9 superfamily member 1	Acanthoeca	81532	0.000839566	24	8	24	0.01306	NA	NA	NA
K07156	copper resistance protein C	Acanthoeca	81532	0.000878452	24	8	24	0.01357	NA	NA	NA
K11131	H/ACA ribonucleoprotein complex subunit 4 [EC:5.4.99.-]	Acanthoeca	81532	0.000889177	20	12	24	0.0137	NA	NA	NA
K10955	mucin-2	Acanthoeca	81532	0.000911261	20	12	24	0.014	ko05146	Amoebiasis	Human Diseases; Infectious disease: parasitic
K17261	adenylyl cyclase-associated protein	Acanthoeca	81532	0.000911261	24	12	24	0.014	NA	NA	NA
K08762	diazepam-binding inhibitor (GABA receptor modulator, acyl-CoA-binding protein)	Acanthoeca	81532	0.000920314	4	4	24	0.01411	NA	NA	NA
K01365	cathepsin L [EC:3.4.22.15]	Acanthoeca	81532	0.000954053	24	8	24	0.01456	ko04142 | ko04145 | ko04612 | ko05323	Lysosome | Phagosome | Antigen processing and presentation | Rheumatoid arthritis	Cellular Processes; Transport and catabolism | Cellular Processes; Transport and catabolism | Organismal Systems; Immune system | Human Diseases; Immune disease
K05756	actin related protein 2/3 complex, subunit 3	Acanthoeca	81532	0.000998048	4	12	24	0.01509	NA	NA	NA
K06674	structural maintenance of chromosome 2	Acanthoeca	81532	0.001026155	24	8	24	0.01545	NA	NA	NA
K02210	DNA replication licensing factor MCM7 [EC:3.6.4.12]	Acanthoeca	81532	0.001042142	20	8	24	0.01566	NA	NA	NA
K13094	RNA-binding protein 5/10	Acanthoeca	81532	0.001042142	24	16	24	0.01566	NA	NA	NA
K10409	dynein intermediate chain 1, axonemal	Acanthoeca	81532	0.001057384	20	16	24	0.01586	ko05016	Huntington disease	Human Diseases; Neurodegenerative disease
K14157	alpha-aminoadipic semialdehyde synthase [EC:1.5.1.8 1.5.1.9]	Acanthoeca	81532	0.001087452	4	8	24	0.01623	NA	NA	NA
K09955	uncharacterized protein	Acanthoeca	81532	0.001107869	24	8	24	0.01648	NA	NA	NA
K02540	DNA replication licensing factor MCM2 [EC:3.6.4.12]	Acanthoeca	81532	0.001132763	24	8	24	0.01681	NA	NA	NA
K17555	protein phosphatase 1 regulatory subunit 14B	Acanthoeca	81532	0.001136881	20	12	24	0.01685	NA	NA	NA
K07222	putative flavoprotein involved in K+ transport	Acanthoeca	81532	0.001199641	20	12	24	0.01759	NA	NA	NA
K11837	ubiquitin carboxyl-terminal hydrolase 6/32 [EC:3.4.19.12]	Acanthoeca	81532	0.00125417	20	12	24	0.01826	NA	NA	NA
K17262	tubulin-specific chaperone B	Acanthoeca	81532	0.001256265	24	12	24	0.01826	NA	NA	NA
K03283	heat shock 70kDa protein 1/2/6/8	Acanthoeca	81532	0.001265277	20	12	24	0.01838	ko03040 | ko04141 | ko04612	Spliceosome | Protein processing in endoplasmic reticulum | Antigen processing and presentation	Genetic Information Processing; Transcription | Genetic Information Processing; Folding, sorting and degradation | Organismal Systems; Immune system
K03995	complement component 6	Acanthoeca	81532	0.001286302	24	8	24	0.01862	NA	NA	NA
K02638	plastocyanin	Acanthoeca	81532	0.001342228	16	16	24	0.01927	ko00195	Photosynthesis	Metabolism; Energy metabolism
K11416	mono-ADP-ribosyltransferase sirtuin 6 [EC:2.4.2.31]	Acanthoeca	81532	0.001352389	4	4	24	0.01937	ko04714	Thermogenesis	Organismal Systems; Environmental adaptation
K18222	arylsulfatase E [EC:3.1.6.-]	Acanthoeca	81532	0.001387207	24	12	24	0.01979	NA	NA	NA
K19662	classical protein kinase C beta type [EC:2.7.11.13]	Acanthoeca	81532	0.001404114	24	12	24	0.01996	ko04020 | ko04713 | ko04723 | ko04725 | ko04727 | ko04921 | ko04925 | ko04970 | ko05032 | ko05146	Calcium signaling pathway | Circadian entrainment | Retrograde endocannabinoid signaling | Cholinergic synapse | GABAergic synapse | Oxytocin signaling pathway | Aldosterone synthesis and secretion | Salivary secretion | Morphine addiction | Amoebiasis	Environmental Information Processing; Signal transduction | Organismal Systems; Environmental adaptation | Organismal Systems; Nervous system | Organismal Systems; Nervous system | Organismal Systems; Nervous system | Organismal Systems; Endocrine system | Organismal Systems; Endocrine system | Organismal Systems; Digestive system | Human Diseases; Substance dependence | Human Diseases; Infectiou…
K00344	NADPH2:quinone reductase [EC:1.6.5.5]	Acanthoeca	81532	0.0014275	16	16	24	0.02024	NA	NA	NA
K00942	guanylate kinase [EC:2.7.4.8]	Acanthoeca	81532	0.001445393	24	8	24	0.02046	NA	NA	NA
K08889	tyrosine-protein kinase Fer [EC:2.7.10.2]	Acanthoeca	81532	0.001445393	24	8	24	0.02046	NA	NA	NA
K19695	neurocalcin delta	Acanthoeca	81532	0.001450262	16	20	24	0.02051	ko04740	Olfactory transduction	Organismal Systems; Sensory system
K11968	ariadne-1 [EC:2.3.2.31]	Acanthoeca	81532	0.001461144	24	12	24	0.02064	NA	NA	NA
K17530	doublecortin-like kinase 3 [EC:2.7.11.1]	Acanthoeca	81532	0.001495421	20	16	24	0.02104	NA	NA	NA
K04685	cyclin-dependent kinase inhibitor 2B	Acanthoeca	81532	0.001502362	24	12	24	0.02111	NA	NA	NA
K11381	2-oxoisovalerate dehydrogenase E1 component [EC:1.2.4.4]	Acanthoeca	81532	0.001535	20	16	24	0.02143	NA	NA	NA
K01132	N-acetylgalactosamine-6-sulfatase [EC:3.1.6.4]	Acanthoeca	81532	0.001538913	24	8	24	0.02147	ko04142	Lysosome	Cellular Processes; Transport and catabolism
K03234	elongation factor 2	Acanthoeca	81532	0.001652162	16	16	24	0.02274	ko04921	Oxytocin signaling pathway	Organismal Systems; Endocrine system
K00710	polypeptide N-acetylgalactosaminyltransferase [EC:2.4.1.41]	Acanthoeca	81532	0.001653517	24	8	24	0.02275	NA	NA	NA
K19663	classical protein kinase C gamma type [EC:2.7.11.13]	Acanthoeca	81532	0.001679133	24	12	24	0.02298	ko04020 | ko04713 | ko04723 | ko04725 | ko04727 | ko04921 | ko04925 | ko04970 | ko05032 | ko05146	Calcium signaling pathway | Circadian entrainment | Retrograde endocannabinoid signaling | Cholinergic synapse | GABAergic synapse | Oxytocin signaling pathway | Aldosterone synthesis and secretion | Salivary secretion | Morphine addiction | Amoebiasis	Environmental Information Processing; Signal transduction | Organismal Systems; Environmental adaptation | Organismal Systems; Nervous system | Organismal Systems; Nervous system | Organismal Systems; Nervous system | Organismal Systems; Endocrine system | Organismal Systems; Endocrine system | Organismal Systems; Digestive system | Human Diseases; Substance dependence | Human Diseases; Infectiou…
K08874	transformation/transcription domain-associated protein	Acanthoeca	81532	0.001679133	20	12	24	0.02298	NA	NA	NA
K11275	histone H1/5	Acanthoeca	81532	0.001754283	20	16	24	0.02385	NA	NA	NA
K04441	p38 MAP kinase [EC:2.7.11.24]	Acanthoeca	81532	0.001789893	20	12	24	0.02426	ko04714 | ko04723 | ko05120 | ko05169	Thermogenesis | Retrograde endocannabinoid signaling | Epithelial cell signaling in Helicobacter pylori infection | Epstein-Barr virus infection	Organismal Systems; Environmental adaptation | Organismal Systems; Nervous system | Human Diseases; Infectious disease: bacterial | Human Diseases; Infectious disease: viral
K11237	bud emergence protein 1	Acanthoeca	81532	0.001831781	20	12	24	0.02472	NA	NA	NA
K12472	epidermal growth factor receptor substrate 15	Acanthoeca	81532	0.001868134	24	8	24	0.02513	NA	NA	NA
K00244	fumarate reductase flavoprotein subunit [EC:1.3.5.4]	Acanthoeca	81532	0.001900476	16	16	24	0.02551	ko00020 | ko00190 | ko02020	Citrate cycle (TCA cycle) | Oxidative phosphorylation | Two-component system	Metabolism; Carbohydrate metabolism | Metabolism; Energy metabolism | Environmental Information Processing; Signal transduction
K01134	arylsulfatase A [EC:3.1.6.8]	Acanthoeca	81532	0.00190683	16	16	24	0.02557	ko00600 | ko04142	Sphingolipid metabolism | Lysosome	Metabolism; Lipid metabolism | Cellular Processes; Transport and catabolism
K04456	RAC serine/threonine-protein kinase [EC:2.7.11.1]	Acanthoeca	81532	0.001934598	20	16	24	0.02592	ko04024 | ko04725 | ko04932 | ko05165 | ko05169	cAMP signaling pathway | Cholinergic synapse | Non-alcoholic fatty liver disease (NAFLD) | Human papillomavirus infection | Epstein-Barr virus infection	Environmental Information Processing; Signal transduction | Organismal Systems; Nervous system | Human Diseases; Endocrine and metabolic disease | Human Diseases; Infectious disease: viral | Human Diseases; Infectious disease: viral
K12182	hepatocyte growth factor-regulated tyrosine kinase substrate	Acanthoeca	81532	0.001942644	20	16	24	0.02597	ko04145	Phagosome	Cellular Processes; Transport and catabolism
K02856	L-rhamnose-H+ transport protein	Acanthoeca	81532	0.001942644	16	16	24	0.02597	NA	NA	NA
K08825	dual specificity tyrosine-phosphorylation-regulated kinase 1 [EC:2.7.12.1]	Acanthoeca	81532	0.001944475	20	20	24	0.02597	NA	NA	NA
K19476	vacuolar protein sorting-associated protein IST1	Acanthoeca	81532	0.001951587	20	12	24	0.02605	NA	NA	NA
K19755	radial spoke head protein 1	Acanthoeca	81532	0.001965392	20	16	24	0.02618	NA	NA	NA
K06867	uncharacterized protein	Acanthoeca	81532	0.001983103	16	16	24	0.02639	NA	NA	NA
K06113	arabinan endo-1,5-alpha-L-arabinosidase [EC:3.2.1.99]	Acanthoeca	81532	0.002056227	24	8	24	0.02718	NA	NA	NA
K12474	low density lipoprotein receptor adapter protein 1	Acanthoeca	81532	0.002149692	24	8	24	0.02823	NA	NA	NA
K10398	kinesin family member 11	Acanthoeca	81532	0.002226535	20	12	24	0.02909	NA	NA	NA
K16292	KDEL-tailed cysteine endopeptidase [EC:3.4.22.-]	Acanthoeca	81532	0.002243157	24	8	24	0.02923	NA	NA	NA
K23029	EF-hand domain-containing protein 1	Acanthoeca	81532	0.002273762	20	16	24	0.02952	NA	NA	NA
K20285	Rab9 effector protein with kelch motifs	Acanthoeca	81532	0.002273762	24	8	24	0.02952	NA	NA	NA
K20520	drebrin-like protein	Acanthoeca	81532	0.002273762	24	8	24	0.02952	NA	NA	NA
K03006	DNA-directed RNA polymerase II subunit RPB1 [EC:2.7.7.6]	Acanthoeca	81532	0.002362017	16	16	24	0.03046	ko05016	Huntington disease	Human Diseases; Neurodegenerative disease
K21435	ankyrin repeat domain-containing protein 6	Acanthoeca	81532	0.002365596	24	12	24	0.0305	NA	NA	NA
K00922	phosphatidylinositol-4,5-bisphosphate 3-kinase catalytic subunit alpha/beta/delta [EC:2.7.1.153]	Acanthoeca	81532	0.002377115	24	8	24	0.03057	ko04024 | ko04725 | ko04932 | ko05146 | ko05165 | ko05169	cAMP signaling pathway | Cholinergic synapse | Non-alcoholic fatty liver disease (NAFLD) | Amoebiasis | Human papillomavirus infection | Epstein-Barr virus infection	Environmental Information Processing; Signal transduction | Organismal Systems; Nervous system | Human Diseases; Endocrine and metabolic disease | Human Diseases; Infectious disease: parasitic | Human Diseases; Infectious disease: viral | Human Diseases; Infectious disease: viral
K10414	dynein heavy chain 2, cytosolic	Acanthoeca	81532	0.002438586	20	12	24	0.03114	ko04145	Phagosome	Cellular Processes; Transport and catabolism
K10165	nucleotide-binding oligomerization domain-containing protein 2	Acanthoeca	81532	0.002438586	24	12	24	0.03114	NA	NA	NA
K03671	thioredoxin 1	Acanthoeca	81532	0.002480468	16	16	24	0.03153	NA	NA	NA
K00654	serine palmitoyltransferase [EC:2.3.1.50]	Acanthoeca	81532	0.002511717	8	20	24	0.03188	ko00600	Sphingolipid metabolism	Metabolism; Lipid metabolism
K11251	histone H2A	Acanthoeca	81532	0.002511717	4	4	24	0.03188	NA	NA	NA
K20196	kinesin family member 3B	Acanthoeca	81532	0.002598325	20	12	24	0.03278	NA	NA	NA
K09498	T-complex protein 1 subunit zeta	Acanthoeca	81532	0.002598325	24	12	24	0.03278	NA	NA	NA
K10646	E3 ubiquitin-protein ligase TRAF7 [EC:2.3.2.27]	Acanthoeca	81532	0.002598325	24	12	24	0.03278	NA	NA	NA
K09115	MAX-binding protein	Acanthoeca	81532	0.002672208	20	16	24	0.03355	NA	NA	NA
K20251	glutamate receptor-interacting protein	Acanthoeca	81532	0.002702414	4	8	24	0.03385	NA	NA	NA
K12559	myosin X	Acanthoeca	81532	0.00271643	20	12	24	0.03396	NA	NA	NA
K10703	very-long-chain (3R)-3-hydroxyacyl-CoA dehydratase [EC:4.2.1.134]	Acanthoeca	81532	0.002723309	16	12	24	0.03401	ko01040	Biosynthesis of unsaturated fatty acids	Metabolism; Lipid metabolism
K20045	intersectin	Acanthoeca	81532	0.00276053	24	12	24	0.03433	NA	NA	NA
K10358	myosin VI	Acanthoeca	81532	0.002774415	20	16	24	0.03444	NA	NA	NA
K22754	E3 ubiquitin-protein ligase RNF213 [EC:2.3.2.27]	Acanthoeca	81532	0.002825251	16	20	24	0.03503	NA	NA	NA
K03949	NADH dehydrogenase (ubiquinone) 1 alpha subcomplex subunit 5	Acanthoeca	81532	0.002834536	4	12	24	0.0351	ko00190 | ko04714 | ko04723 | ko04932 | ko05010 | ko05012 | ko05016	Oxidative phosphorylation | Thermogenesis | Retrograde endocannabinoid signaling | Non-alcoholic fatty liver disease (NAFLD) | Alzheimer disease | Parkinson disease | Huntington disease	Metabolism; Energy metabolism | Organismal Systems; Environmental adaptation | Organismal Systems; Nervous system | Human Diseases; Endocrine and metabolic disease | Human Diseases; Neurodegenerative disease | Human Diseases; Neurodegenerative disease | Human Diseases; Neurodegenerative disease
K07114	Ca-activated chloride channel homolog	Acanthoeca	81532	0.002854635	24	12	24	0.03528	NA	NA	NA
K23002	RNA polymerase II-associated protein 3	Acanthoeca	81532	0.002883463	16	16	24	0.03558	NA	NA	NA
K14319	Ran GTPase-activating protein 1	Acanthoeca	81532	0.002900525	24	8	24	0.03567	NA	NA	NA
K03953	NADH dehydrogenase (ubiquinone) 1 alpha subcomplex subunit 9	Acanthoeca	81532	0.003023437	20	12	24	0.0369	ko00190 | ko04714 | ko04723 | ko04932 | ko05010 | ko05012 | ko05016	Oxidative phosphorylation | Thermogenesis | Retrograde endocannabinoid signaling | Non-alcoholic fatty liver disease (NAFLD) | Alzheimer disease | Parkinson disease | Huntington disease	Metabolism; Energy metabolism | Organismal Systems; Environmental adaptation | Organismal Systems; Nervous system | Human Diseases; Endocrine and metabolic disease | Human Diseases; Neurodegenerative disease | Human Diseases; Neurodegenerative disease | Human Diseases; Neurodegenerative disease
K01061	carboxymethylenebutenolidase [EC:3.1.1.45]	Acanthoeca	81532	0.003026634	16	16	24	0.0369	NA	NA	NA
K13358	Na(+)/H(+) exchange regulatory cofactor NHE-RF2	Acanthoeca	81532	0.003056883	24	8	24	0.03726	NA	NA	NA
K21415	ankyrin repeat and SAM domain-containing protein 6	Acanthoeca	81532	0.003061445	20	16	24	0.03727	NA	NA	NA
K19750	dynein assembly factor 1, axonemal	Acanthoeca	81532	0.003126505	24	12	24	0.03794	NA	NA	NA
K15921	arabinoxylan arabinofuranohydrolase [EC:3.2.1.55]	Acanthoeca	81532	0.003206069	16	4	24	0.03874	NA	NA	NA
K20121	formin-binding protein 1	Acanthoeca	81532	0.003307422	20	16	24	0.03981	NA	NA	NA
K06059	disintegrin and metalloproteinase domain-containing protein 17 [EC:3.4.24.86]	Acanthoeca	81532	0.003329696	24	8	24	0.04004	ko05010 | ko05120	Alzheimer disease | Epithelial cell signaling in Helicobacter pylori infection	Human Diseases; Neurodegenerative disease | Human Diseases; Infectious disease: bacterial
K03231	elongation factor 1-alpha	Acanthoeca	81532	0.003339758	24	8	24	0.0401	NA	NA	NA
K06027	vesicle-fusing ATPase [EC:3.6.4.6]	Acanthoeca	81532	0.00337581	24	8	24	0.04041	ko04721 | ko04727	Synaptic vesicle cycle | GABAergic synapse	Organismal Systems; Nervous system | Organismal Systems; Nervous system
K01195	beta-glucuronidase [EC:3.2.1.31]	Acanthoeca	81532	0.003529256	24	8	24	0.04189	ko00860 | ko04142	Porphyrin and chlorophyll metabolism | Lysosome	Metabolism; Metabolism of cofactors and vitamins | Cellular Processes; Transport and catabolism
K19600	tubby-related protein 1	Acanthoeca	81532	0.003608097	24	8	24	0.04259	NA	NA	NA
K08132	collagen, type XII, alpha	Acanthoeca	81532	0.003682702	24	8	24	0.04335	NA	NA	NA
K19225	rhomboid protease GluP [EC:3.4.21.105]	Acanthoeca	81532	0.003682702	24	8	24	0.04335	NA	NA	NA
K21125	mucin-5AC	Acanthoeca	81532	0.003682702	24	8	24	0.04335	NA	NA	NA
K17100	dihydroxyacetone synthase [EC:2.2.1.3]	Acanthoeca	81532	0.003719865	24	8	24	0.04374	NA	NA	NA
K06221	2,5-diketo-D-gluconate reductase A [EC:1.1.1.346]	Acanthoeca	81532	0.003760529	24	12	24	0.04405	NA	NA	NA
K10401	kinesin family member 18/19	Acanthoeca	81532	0.003836148	24	8	24	0.04481	NA	NA	NA
K10590	E3 ubiquitin-protein ligase TRIP12 [EC:2.3.2.26]	Acanthoeca	81532	0.003842325	20	16	24	0.04487	NA	NA	NA
K01209	alpha-N-arabinofuranosidase [EC:3.2.1.55]	Acanthoeca	81532	0.003908312	4	4	24	0.04543	NA	NA	NA
K02263	cytochrome c oxidase subunit 4	Acanthoeca	81532	0.003967992	20	12	24	0.04598	ko00190 | ko04714 | ko04932 | ko05010 | ko05012 | ko05016	Oxidative phosphorylation | Thermogenesis | Non-alcoholic fatty liver disease (NAFLD) | Alzheimer disease | Parkinson disease | Huntington disease	Metabolism; Energy metabolism | Organismal Systems; Environmental adaptation | Human Diseases; Endocrine and metabolic disease | Human Diseases; Neurodegenerative disease | Human Diseases; Neurodegenerative disease | Human Diseases; Neurodegenerative disease
K06826	nidogen (entactin)	Acanthoeca	81532	0.003967992	20	12	24	0.04598	NA	NA	NA
K00227	Delta7-sterol 5-desaturase [EC:1.14.19.20]	Acanthoeca	81532	0.003989593	16	16	24	0.04619	NA	NA	NA
K13047	tolloid-like protein 2 [EC:3.4.24.-]	Acanthoeca	81532	0.004220941	24	4	24	0.04832	NA	NA	NA
K20910	thioredoxin-interacting protein	Acanthoeca	81532	0.004253399	20	12	24	0.04861	NA	NA	NA
K04858	voltage-dependent calcium channel alpha-2/delta-1	Acanthoeca	81532	0.004302486	4	4	24	0.04911	ko04921	Oxytocin signaling pathway	Organismal Systems; Endocrine system
K19757	radial spoke head protein 9	Acanthoeca	81532	0.004312303	24	8	24	0.04921	NA	NA	NA
K09533	DnaJ homolog subfamily C member 13	Acanthoeca	81532	0.004402073	24	12	24	0.04997	NA	NA	NA
K02098	spire	Acanthoeca	81532	0.004509082	24	12	24	0.05094	NA	NA	NA
K01138	uncharacterized sulfatase [EC:3.1.6.-]	Acanthoeca	81532	0.004585325	4	4	24	0.05163	NA	NA	NA
K08176	MFS transporter, PHS family, inorganic phosphate transporter	Acanthoeca	81532	0.004643467	16	16	24	0.05221	NA	NA	NA
K12524	bifunctional aspartokinase / homoserine dehydrogenase 1 [EC:2.7.2.4 1.1.1.3]	Acanthoeca	81532	0.004654711	4	16	24	0.05225	NA	NA	NA
K03695	ATP-dependent Clp protease ATP-binding subunit ClpB	Acanthoeca	81532	0.004654711	24	8	24	0.05225	NA	NA	NA
K17391	insulin-like growth factor 2 mRNA-binding protein 1	Acanthoeca	81532	0.004712258	4	8	24	0.05273	NA	NA	NA
K20408	WD repeat-containing protein 24	Acanthoeca	81532	0.004879707	20	12	24	0.05433	NA	NA	NA
K07364	tyrosine-protein kinase Tec [EC:2.7.10.2]	Acanthoeca	81532	0.00494253	4	4	24	0.05478	NA	NA	NA
K07526	SLIT-ROBO Rho GTPase activating protein	Acanthoeca	81532	0.005101647	4	4	24	0.05628	NA	NA	NA
K21734	sphingolipid 8-(E/Z)-desaturase [EC:1.14.19.29]	Acanthoeca	81532	0.0053269	12	16	24	0.05819	NA	NA	NA
K18032	receptor-type tyrosine-protein phosphatase A [EC:3.1.3.48]	Acanthoeca	81532	0.005372316	20	12	24	0.05863	NA	NA	NA
K10586	baculoviral IAP repeat-containing protein 6 (apollon) [EC:2.3.2.23]	Acanthoeca	81532	0.005603282	20	12	24	0.06074	NA	NA	NA
K20126	nostrin	Acanthoeca	81532	0.005650502	24	12	24	0.06101	NA	NA	NA
K02677	classical protein kinase C alpha type [EC:2.7.11.13]	Acanthoeca	81532	0.005694192	24	8	24	0.06138	ko04020 | ko04713 | ko04723 | ko04725 | ko04727 | ko04921 | ko04925 | ko04970 | ko05032 | ko05110 | ko05146	Calcium signaling pathway | Circadian entrainment | Retrograde endocannabinoid signaling | Cholinergic synapse | GABAergic synapse | Oxytocin signaling pathway | Aldosterone synthesis and secretion | Salivary secretion | Morphine addiction | Vibrio cholerae infection | Amoebiasis	Environmental Information Processing; Signal transduction | Organismal Systems; Environmental adaptation | Organismal Systems; Nervous system | Organismal Systems; Nervous system | Organismal Systems; Nervous system | Organismal Systems; Endocrine system | Organismal Systems; Endocrine system | Organismal Systems; Digestive system | Human Diseases; Substance dependence | Human Diseases; Infectiou…
K18756	protein bicaudal C	Acanthoeca	81532	0.005694192	20	16	24	0.06138	NA	NA	NA
K01750	ornithine cyclodeaminase [EC:4.3.1.12]	Acanthoeca	81532	0.005709788	20	12	24	0.06153	NA	NA	NA
K16686	scaffold protein salvador	Acanthoeca	81532	0.005896176	20	12	24	0.06326	NA	NA	NA
K08819	cyclin-dependent kinase 12/13 [EC:2.7.11.22 2.7.11.23]	Acanthoeca	81532	0.005929417	24	12	24	0.06354	NA	NA	NA
K09503	DnaJ homolog subfamily A member 2	Acanthoeca	81532	0.005949826	20	16	24	0.06358	ko04141	Protein processing in endoplasmic reticulum	Genetic Information Processing; Folding, sorting and degradation
K00008	L-iditol 2-dehydrogenase [EC:1.1.1.14]	Acanthoeca	81532	0.005949826	16	16	24	0.06358	NA	NA	NA
K04860	voltage-dependent calcium channel alpha-2/delta-3	Acanthoeca	81532	0.006039695	20	16	24	0.06427	ko04921	Oxytocin signaling pathway	Organismal Systems; Endocrine system
K12839	survival of motor neuron-related-splicing factor 30	Acanthoeca	81532	0.006253011	24	8	24	0.06605	ko03040	Spliceosome	Genetic Information Processing; Transcription
K02212	DNA replication licensing factor MCM4 [EC:3.6.4.12]	Acanthoeca	81532	0.006253577	20	12	24	0.06605	NA	NA	NA
K18643	katanin p80 WD40 repeat-containing subunit B1	Acanthoeca	81532	0.00633621	24	12	24	0.06691	NA	NA	NA
K07427	docosahexaenoic acid omega-hydroxylase [EC:1.14.14.79]	Acanthoeca	81532	0.006524881	16	8	24	0.06845	NA	NA	NA
K12404	ADP-ribosylation factor-binding protein GGA	Acanthoeca	81532	0.006796751	24	8	24	0.07075	ko04142	Lysosome	Cellular Processes; Transport and catabolism
K04424	sterile alpha motif and leucine zipper containing kinase AZK [EC:2.7.11.25]	Acanthoeca	81532	0.007160362	4	8	24	0.07374	NA	NA	NA
K05637	laminin, alpha 1/2	Acanthoeca	81532	0.007973717	24	12	24	0.08059	ko05146 | ko05165	Amoebiasis | Human papillomavirus infection	Human Diseases; Infectious disease: parasitic | Human Diseases; Infectious disease: viral
K06058	deltex [EC:2.3.2.27]	Acanthoeca	81532	0.008018766	4	4	24	0.08091	NA	NA	NA
K18080	tensin	Acanthoeca	81532	0.008013107	20	16	24	0.08091	NA	NA	NA
K03462	nicotinamide phosphoribosyltransferase [EC:2.4.2.12]	Acanthoeca	81532	0.008013107	24	12	24	0.08091	NA	NA	NA
K01787	N-acylglucosamine 2-epimerase [EC:5.1.3.8]	Acanthoeca	81532	0.008218225	24	8	24	0.08257	NA	NA	NA
K04975	transient receptor potential cation channel subfamily V member 6	Acanthoeca	81532	0.008247027	24	8	24	0.08269	ko04970	Salivary secretion	Organismal Systems; Digestive system
K05674	ATP-binding cassette, subfamily C (CFTR/MRP), member 10	Acanthoeca	81532	0.008247027	16	16	24	0.08269	NA	NA	NA
K10457	kelch-like protein 20	Acanthoeca	81532	0.008247027	24	8	24	0.08269	NA	NA	NA
K18410	ankyrin repeat, SAM and basic leucine zipper domain-containing protein 1	Acanthoeca	81532	0.008247027	24	8	24	0.08269	NA	NA	NA
K02987	small subunit ribosomal protein S4e	Acanthoeca	81532	0.008365174	20	20	24	0.08365	ko03010	Ribosome	Genetic Information Processing; Translation
K19841	protein STE50	Acanthoeca	81532	0.008377339	20	12	24	0.08369	NA	NA	NA
K15979	staphylococcal nuclease domain-containing protein 1	Acanthoeca	81532	0.008414116	24	4	24	0.084	NA	NA	NA
K02320	DNA polymerase alpha subunit A [EC:2.7.7.7]	Acanthoeca	81532	0.008436998	20	12	24	0.08415	NA	NA	NA
K07509	acetyl-CoA acyltransferase [EC:2.3.1.16]	Acanthoeca	81532	0.00866565	24	8	24	0.08606	ko00071	Fatty acid degradation	Metabolism; Lipid metabolism
K10481	BTB/POZ domain-containing protein 9	Acanthoeca	81532	0.008833983	16	16	24	0.08745	NA	NA	NA
K09377	cysteine and glycine-rich protein	Acanthoeca	81532	0.008970432	20	12	24	0.08859	NA	NA	NA
K00505	tyrosinase [EC:1.14.18.1]	Acanthoeca	81532	0.009126543	20	12	24	0.08967	NA	NA	NA
K06691	26S proteasome regulatory subunit N13	Acanthoeca	81532	0.009424682	24	8	24	0.09199	ko03050 | ko05169	Proteasome | Epstein-Barr virus infection	Genetic Information Processing; Folding, sorting and degradation | Human Diseases; Infectious disease: viral
K08794	calcium/calmodulin-dependent protein kinase I [EC:2.7.11.17]	Acanthoeca	81532	0.009814851	20	12	24	0.09502	ko04020 | ko04921 | ko04925	Calcium signaling pathway | Oxytocin signaling pathway | Aldosterone synthesis and secretion	Environmental Information Processing; Signal transduction | Organismal Systems; Endocrine system | Organismal Systems; Endocrine system
K05146	tumor necrosis factor receptor superfamily member 9	Acanthoeca	81532	0.009814851	20	12	24	0.09502	NA	NA	NA
K06978	uncharacterized protein	Acanthoeca	81532	0.009817377	20	16	24	0.09502	NA	NA	NA
K05088	proto-oncogene tyrosine-protein kinase ROS [EC:2.7.10.1]	Acanthoeca	81532	0.009844946	20	16	24	0.09525	NA	NA	NA
K11262	acetyl-CoA carboxylase / biotin carboxylase 1 [EC:6.4.1.2 6.3.4.14 2.1.3.15]	Acanthoeca	81532	0.009885061	20	8	24	0.09548	ko00061	Fatty acid biosynthesis	Metabolism; Lipid metabolism
K05083	receptor tyrosine-protein kinase erbB-2 [EC:2.7.10.1]	Acanthoeca	81532	0.009885061	20	16	24	0.09548	ko04020	Calcium signaling pathway	Environmental Information Processing; Signal transduction
K01286	D-alanyl-D-alanine carboxypeptidase [EC:3.4.16.4]	Acanthoeca	81532	0.009920156	16	20	24	0.09572	NA	NA	NA
K01594	sulfinoalanine decarboxylase [EC:4.1.1.29]	Acanthoeca	81532	0.01026098	20	12	24	0.09845	NA	NA	NA
K08177	MFS transporter, OFA family, oxalate/formate antiporter	Acanthoeca	81532	0.010316962	4	12	24	0.09877	NA	NA	NA
K00034	glucose 1-dehydrogenase [EC:1.1.1.47]	Acanthoeca	81532	0.010365447	16	16	24	0.0991	ko00030	Pentose phosphate pathway	Metabolism; Carbohydrate metabolism
K05099	proto-oncogene tyrosine-protein kinase Met [EC:2.7.10.1]	Acanthoeca	81532	0.010365447	24	8	24	0.0991	ko05120	Epithelial cell signaling in Helicobacter pylori infection	Human Diseases; Infectious disease: bacterial
K12308	beta-galactosidase [EC:3.2.1.23]	Acanthoeca	81532	0.010419017	20	16	24	0.09947	NA	NA	NA
K21721	N-[(2S)-2-amino-2-carboxyethyl]-L-glutamate dehydrogenase [EC:1.5.1.51]	Acanthoeca	81532	0.010744631	20	16	24	0.10196	NA	NA	NA
K11238	cytokinesis protein	Acanthoeca	81532	0.010744631	24	8	24	0.10196	NA	NA	NA
K06491	neural cell adhesion molecule	Acanthoeca	81532	0.010857706	16	20	24	0.10259	NA	NA	NA
K00772	5'-methylthioadenosine phosphorylase [EC:2.4.2.28]	Acanthoeca	81532	0.011488012	24	16	24	0.10737	NA	NA	NA
K22733	magnesium transporter	Acanthoeca	81532	0.011673505	4	4	24	0.10889	NA	NA	NA
K15889	prenylcysteine alpha-carboxyl methylesterase [EC:3.1.1.-]	Acanthoeca	81532	0.011731807	16	20	24	0.10935	NA	NA	NA
K03334	L-amino-acid oxidase [EC:1.4.3.2]	Acanthoeca	81532	0.011794122	20	12	24	0.10962	ko00250	Alanine, aspartate and glutamate metabolism	Metabolism; Amino acid metabolism
K01276	dipeptidyl-peptidase II [EC:3.4.14.2]	Acanthoeca	81532	0.011797994	16	16	24	0.10964	NA	NA	NA
K02649	phosphoinositide-3-kinase regulatory subunit alpha/beta/delta	Acanthoeca	81532	0.011819578	24	8	24	0.10969	ko04024 | ko04725 | ko04932 | ko05146 | ko05165 | ko05169	cAMP signaling pathway | Cholinergic synapse | Non-alcoholic fatty liver disease (NAFLD) | Amoebiasis | Human papillomavirus infection | Epstein-Barr virus infection	Environmental Information Processing; Signal transduction | Organismal Systems; Nervous system | Human Diseases; Endocrine and metabolic disease | Human Diseases; Infectious disease: parasitic | Human Diseases; Infectious disease: viral | Human Diseases; Infectious disease: viral
K04883	potassium voltage-gated channel Shaker-related subfamily A, beta member 2	Acanthoeca	81532	0.011974774	24	8	24	0.11098	NA	NA	NA
K04712	sphingolipid 4-desaturase/C4-monooxygenase [EC:1.14.19.17 1.14.18.5]	Acanthoeca	81532	0.012140445	8	20	24	0.11233	ko00600	Sphingolipid metabolism	Metabolism; Lipid metabolism
K00432	glutathione peroxidase [EC:1.11.1.9]	Acanthoeca	81532	0.012285543	4	12	24	0.11327	NA	NA	NA
K04371	mitogen-activated protein kinase 1/3 [EC:2.7.11.24]	Acanthoeca	81532	0.012330772	24	8	24	0.11337	ko04024 | ko04114 | ko04713 | ko04723 | ko04725 | ko04921 | ko05010 | ko05165	cAMP signaling pathway | Oocyte meiosis | Circadian entrainment | Retrograde endocannabinoid signaling | Cholinergic synapse | Oxytocin signaling pathway | Alzheimer disease | Human papillomavirus infection	Environmental Information Processing; Signal transduction | Cellular Processes; Cell growth and death | Organismal Systems; Environmental adaptation | Organismal Systems; Nervous system | Organismal Systems; Nervous system | Organismal Systems; Endocrine system | Human Diseases; Neurodegenerative disease | Human Diseases; Infectious disease: viral
K20522	LAS seventeen-binding protein 1/2	Acanthoeca	81532	0.012356832	16	16	24	0.11357	NA	NA	NA
K19867	LIM domain-binding protein 3	Acanthoeca	81532	0.01254512	16	20	24	0.11498	NA	NA	NA
K00973	glucose-1-phosphate thymidylyltransferase [EC:2.7.7.24]	Acanthoeca	81532	0.012777333	4	4	24	0.11678	NA	NA	NA
K08803	death-associated protein kinase [EC:2.7.11.1]	Acanthoeca	81532	0.012779749	16	16	24	0.11678	NA	NA	NA
K14443	protein Tob/BTG	Acanthoeca	81532	0.012776965	20	12	24	0.11678	NA	NA	NA
K01380	renin [EC:3.4.23.15]	Acanthoeca	81532	0.012823907	24	20	24	0.11714	ko04924	Renin secretion	Organismal Systems; Endocrine system
K09570	FK506-binding protein 3 [EC:5.2.1.8]	Acanthoeca	81532	0.012844554	16	16	24	0.1172	NA	NA	NA
K16570	gamma-tubulin complex component 3	Acanthoeca	81532	0.012844554	24	16	24	0.1172	NA	NA	NA
K01379	cathepsin D [EC:3.4.23.5]	Acanthoeca	81532	0.012907457	24	8	24	0.11763	ko04142	Lysosome	Cellular Processes; Transport and catabolism
K13720	N-acylethanolamine-hydrolysing acid amidase [EC:3.5.1.-]	Acanthoeca	81532	0.012907457	24	8	24	0.11763	NA	NA	NA
K01116	phosphatidylinositol phospholipase C, gamma-1 [EC:3.1.4.11]	Acanthoeca	81532	0.01293691	24	20	24	0.11781	ko04020 | ko05110 | ko05120	Calcium signaling pathway | Vibrio cholerae infection | Epithelial cell signaling in Helicobacter pylori infection	Environmental Information Processing; Signal transduction | Human Diseases; Infectious disease: bacterial | Human Diseases; Infectious disease: bacterial
K07535	2-hydroxycyclohexanecarboxyl-CoA dehydrogenase [EC:1.1.1.-]	Acanthoeca	81532	0.012951863	16	16	24	0.1179	NA	NA	NA
K00999	CDP-diacylglycerol--inositol 3-phosphatidyltransferase [EC:2.7.8.11]	Acanthoeca	81532	0.012951863	20	16	24	0.1179	NA	NA	NA
K06766	neogenin	Acanthoeca	81532	0.013035867	20	16	24	0.11845	NA	NA	NA
K16474	intraflagellar transport protein 88	Acanthoeca	81532	0.013268316	24	12	24	0.12033	NA	NA	NA
K21870	barrier-to-autointegration factor	Acanthoeca	81532	0.01346865	4	8	24	0.12161	NA	NA	NA
K08837	serine/threonine kinase 10 [EC:2.7.11.1]	Acanthoeca	81532	0.013475948	16	20	24	0.12161	NA	NA	NA
K12331	Rho guanine nucleotide exchange factor 11	Acanthoeca	81532	0.01346865	20	8	24	0.12161	NA	NA	NA
K17493	calmodulin-regulated spectrin-associated protein	Acanthoeca	81532	0.013522332	20	12	24	0.12189	NA	NA	NA
K18097	glycerol 2-dehydrogenase (NADP+) [EC:1.1.1.156]	Acanthoeca	81532	0.013682391	20	12	24	0.123	NA	NA	NA
K10699	ubiquitin-activating enzyme E1-like protein 2 [EC:6.2.1.45]	Acanthoeca	81532	0.013834566	24	4	24	0.1242	NA	NA	NA
K21486	ankyrin repeat family A protein 2	Acanthoeca	81532	0.014000816	16	16	24	0.12539	NA	NA	NA
K10297	F-box protein 11	Acanthoeca	81532	0.014316396	24	8	24	0.12755	NA	NA	NA
K13836	circumsporozoite protein	Acanthoeca	81532	0.014469565	4	4	24	0.12853	NA	NA	NA
K21195	2-aminoethylphosphonate dioxygenase [EC:1.14.11.46]	Acanthoeca	81532	0.014872164	20	12	24	0.13141	NA	NA	NA
K17277	epidermal growth factor receptor kinase substrate 8	Acanthoeca	81532	0.014908541	16	20	24	0.13166	NA	NA	NA
K09828	Delta24-sterol reductase [EC:1.3.1.72 1.3.1.-]	Acanthoeca	81532	0.01503666	12	12	24	0.13256	NA	NA	NA
K08805	doublecortin-like kinase 1/2 [EC:2.7.11.1]	Acanthoeca	81532	0.01503666	20	12	24	0.13256	NA	NA	NA
K20637	Rho GTPase-activating protein 15	Acanthoeca	81532	0.015054078	24	12	24	0.13256	NA	NA	NA
K05658	ATP-binding cassette, subfamily B (MDR/TAP), member 1 [EC:7.6.2.2]	Acanthoeca	81532	0.015152232	4	16	24	0.13313	NA	NA	NA
K01213	galacturan 1,4-alpha-galacturonidase [EC:3.2.1.67]	Acanthoeca	81532	0.015496845	20	16	24	0.13558	NA	NA	NA
K08465	adhesion G-protein coupled receptor D1	Acanthoeca	81532	0.015732566	16	20	24	0.13716	NA	NA	NA
K18038	tyrosine-protein phosphatase non-receptor type 9 [EC:3.1.3.48]	Acanthoeca	81532	0.016274619	4	16	24	0.14076	NA	NA	NA
K12169	Kip1 ubiquitination-promoting complex protein 1 [EC:2.3.2.27]	Acanthoeca	81532	0.016363128	20	12	24	0.14127	NA	NA	NA
K03251	translation initiation factor 3 subunit D	Acanthoeca	81532	0.017037141	20	12	24	0.14589	NA	NA	NA
K02138	F-type H+-transporting ATPase subunit d	Acanthoeca	81532	0.017373993	4	8	24	0.1482	ko00190 | ko04714 | ko05010 | ko05012 | ko05016	Oxidative phosphorylation | Thermogenesis | Alzheimer disease | Parkinson disease | Huntington disease	Metabolism; Energy metabolism | Organismal Systems; Environmental adaptation | Human Diseases; Neurodegenerative disease | Human Diseases; Neurodegenerative disease | Human Diseases; Neurodegenerative disease
K19680	TRAF3-interacting protein 1	Acanthoeca	81532	0.017485571	4	4	24	0.14879	NA	NA	NA
K13444	formylglycine-generating enzyme [EC:1.8.3.7]	Acanthoeca	81532	0.017747022	12	20	24	0.1506	ko04142	Lysosome	Cellular Processes; Transport and catabolism
K13420	LRR receptor-like serine/threonine-protein kinase FLS2 [EC:2.7.11.1]	Acanthoeca	81532	0.017865707	4	4	24	0.15154	NA	NA	NA
K12307	MFS transporter, ceroid-lipofuscinosis neuronal protein 7	Acanthoeca	81532	0.018249735	20	12	24	0.15382	ko04142	Lysosome	Cellular Processes; Transport and catabolism
K12401	AP-4 complex subunit beta-1	Acanthoeca	81532	0.018309077	20	16	24	0.15423	ko04142	Lysosome	Cellular Processes; Transport and catabolism
K04450	cyclic AMP-dependent transcription factor ATF-2	Acanthoeca	81532	0.01870773	20	16	24	0.1569	ko04714 | ko04925	Thermogenesis | Aldosterone synthesis and secretion	Organismal Systems; Environmental adaptation | Organismal Systems; Endocrine system
K04718	sphingosine kinase [EC:2.7.1.91]	Acanthoeca	81532	0.019006055	24	8	24	0.15882	ko00600 | ko04020	Sphingolipid metabolism | Calcium signaling pathway	Metabolism; Lipid metabolism | Environmental Information Processing; Signal transduction
K17546	serine/threonine kinase-like domain-containing protein STKLD1	Acanthoeca	81532	0.019008631	16	16	24	0.15882	NA	NA	NA
K08654	proprotein convertase subtilisin/kexin type 5 [EC:3.4.21.-]	Acanthoeca	81532	0.019209221	24	8	24	0.16006	NA	NA	NA
K06158	ATP-binding cassette, subfamily F, member 3	Acanthoeca	81532	0.019668534	16	16	24	0.16341	NA	NA	NA
K23091	kremen protein	Acanthoeca	81532	0.019668534	16	16	24	0.16341	NA	NA	NA
K10361	myosin XV	Acanthoeca	81532	0.019694659	24	12	24	0.16343	NA	NA	NA
K16582	tubulin polyglutamylase TTLL6/13 [EC:6.-.-.-]	Acanthoeca	81532	0.01987266	16	16	24	0.16432	NA	NA	NA
K15509	sulfopropanediol 3-dehydrogenase [EC:1.1.1.308]	Acanthoeca	81532	0.019876664	24	4	24	0.16433	NA	NA	NA
K11127	telomerase protein component 1	Acanthoeca	81532	0.020202933	16	16	24	0.16646	NA	NA	NA
K12381	arylsulfatase G [EC:3.1.6.-]	Acanthoeca	81532	0.020517919	4	4	24	0.16845	ko04142	Lysosome	Cellular Processes; Transport and catabolism
K19052	heparan-sulfate lyase [EC:4.2.2.8]	Acanthoeca	81532	0.021427537	24	8	24	0.17435	NA	NA	NA
K00415	ubiquinol-cytochrome c reductase core subunit 2	Acanthoeca	81532	0.021594682	20	12	24	0.17519	ko00190 | ko04714 | ko04932 | ko05010 | ko05012 | ko05016	Oxidative phosphorylation | Thermogenesis | Non-alcoholic fatty liver disease (NAFLD) | Alzheimer disease | Parkinson disease | Huntington disease	Metabolism; Energy metabolism | Organismal Systems; Environmental adaptation | Human Diseases; Endocrine and metabolic disease | Human Diseases; Neurodegenerative disease | Human Diseases; Neurodegenerative disease | Human Diseases; Neurodegenerative disease
K10395	kinesin family member 4/21/27	Acanthoeca	81532	0.021600717	24	8	24	0.17519	NA	NA	NA
K18491	homeobox protein ESX1	Acanthoeca	81532	0.022278652	4	4	24	0.17968	NA	NA	NA
K20231	protein daughter of sevenless	Acanthoeca	81532	0.022488106	24	8	24	0.18084	NA	NA	NA
K08899	lemur tyrosine kinase 3 [EC:2.7.10.1]	Acanthoeca	81532	0.022564649	16	16	24	0.18116	NA	NA	NA
K00022	3-hydroxyacyl-CoA dehydrogenase [EC:1.1.1.35]	Acanthoeca	81532	0.02271375	24	12	24	0.18207	ko00071	Fatty acid degradation	Metabolism; Lipid metabolism
K13807	serine/threonine-protein phosphatase with EF-hands [EC:3.1.3.16]	Acanthoeca	81532	0.02271375	24	12	24	0.18207	NA	NA	NA
K17278	membrane-associated progesterone receptor component	Acanthoeca	81532	0.02271375	24	12	24	0.18207	NA	NA	NA
K22230	scyllo-inositol 2-dehydrogenase (NADP+) [EC:1.1.1.-]	Acanthoeca	81532	0.022853151	16	20	24	0.18295	NA	NA	NA
K12592	exosome complex protein LRP1	Acanthoeca	81532	0.023014762	24	8	24	0.18392	NA	NA	NA
K13297	receptor-type tyrosine-protein phosphatase T [EC:3.1.3.48]	Acanthoeca	81532	0.023211032	4	4	24	0.18535	NA	NA	NA
K00939	adenylate kinase [EC:2.7.4.3]	Acanthoeca	81532	0.023426829	4	4	24	0.18647	NA	NA	NA
K01323	coagulation factor XI [EC:3.4.21.27]	Acanthoeca	81532	0.023439678	24	8	24	0.18656	NA	NA	NA
K05820	MFS transporter, PPP family, 3-phenylpropionic acid transporter	Acanthoeca	81532	0.023458612	16	16	24	0.18666	NA	NA	NA
K01231	alpha-mannosidase II [EC:3.2.1.114]	Acanthoeca	81532	0.02369012	20	12	24	0.18781	NA	NA	NA
K18443	golgi-specific brefeldin A-resistance guanine nucleotide exchange factor 1	Acanthoeca	81532	0.023949548	24	8	24	0.18925	NA	NA	NA
K10752	histone-binding protein RBBP4	Acanthoeca	81532	0.02453248	20	16	24	0.19296	NA	NA	NA
K14617	LMBR1 domain-containing protein 1	Acanthoeca	81532	0.024990833	24	8	24	0.1958	NA	NA	NA
K05750	NCK-associated protein 1	Acanthoeca	81532	0.025382368	24	8	24	0.1983	NA	NA	NA
K01948	carbamoyl-phosphate synthase (ammonia) [EC:6.3.4.16]	Acanthoeca	81532	0.025608025	20	12	24	0.19938	ko00250	Alanine, aspartate and glutamate metabolism	Metabolism; Amino acid metabolism
K21073	actinin alpha 2/3	Acanthoeca	81532	0.025775209	24	8	24	0.20061	NA	NA	NA
K01653	acetolactate synthase I/III small subunit [EC:2.2.1.6]	Acanthoeca	81532	0.025903727	20	12	24	0.20135	ko00290	Valine, leucine and isoleucine biosynthesis	Metabolism; Amino acid metabolism
K03038	26S proteasome regulatory subunit N8	Acanthoeca	81532	0.026220943	16	20	24	0.20324	ko03050 | ko05169	Proteasome | Epstein-Barr virus infection	Genetic Information Processing; Folding, sorting and degradation | Human Diseases; Infectious disease: viral
K20790	nucleoside diphosphate kinase homolog 5	Acanthoeca	81532	0.026924645	16	20	24	0.20735	NA	NA	NA
K09586	endoplasmic reticulum protein 29	Acanthoeca	81532	0.027205288	20	12	24	0.20883	ko04141	Protein processing in endoplasmic reticulum	Genetic Information Processing; Folding, sorting and degradation
K09270	transcription factor SOX7/8/10/18 (SOX group E/F)	Acanthoeca	81532	0.027205288	20	12	24	0.20883	NA	NA	NA
K14565	nucleolar protein 58	Acanthoeca	81532	0.027205288	20	12	24	0.20883	NA	NA	NA
K01796	alpha-methylacyl-CoA racemase [EC:5.1.99.4]	Acanthoeca	81532	0.027599039	4	16	24	0.21117	NA	NA	NA
K10203	elongation of very long chain fatty acids protein 6 [EC:2.3.1.199]	Acanthoeca	81532	0.02776865	4	8	24	0.21198	ko01040	Biosynthesis of unsaturated fatty acids	Metabolism; Lipid metabolism
K17632	RAS protein activator-like 1	Acanthoeca	81532	0.02776865	16	16	24	0.21198	NA	NA	NA
K10324	ankyrin repeat and SOCS box protein 2	Acanthoeca	81532	0.027976025	20	12	24	0.21334	NA	NA	NA
K20407	WD repeat-containing protein mio	Acanthoeca	81532	0.028308916	20	16	24	0.21521	NA	NA	NA
K01279	tripeptidyl-peptidase I [EC:3.4.14.9]	Acanthoeca	81532	0.028949052	24	8	24	0.21871	ko04142	Lysosome	Cellular Processes; Transport and catabolism
K19636	usherin	Acanthoeca	81532	0.028949052	24	8	24	0.21871	NA	NA	NA
K15290	synaptotagmin-1	Acanthoeca	81532	0.029554537	20	12	24	0.22217	ko04721	Synaptic vesicle cycle	Organismal Systems; Nervous system
K18629	tektin-2	Acanthoeca	81532	0.029649446	20	12	24	0.22272	NA	NA	NA
K10804	acyl-CoA thioesterase I [EC:3.1.2.- 3.1.1.5]	Acanthoeca	81532	0.029990142	16	16	24	0.22455	ko01040	Biosynthesis of unsaturated fatty acids	Metabolism; Lipid metabolism
K01895	acetyl-CoA synthetase [EC:6.2.1.1]	Acanthoeca	81532	0.030108156	24	8	24	0.22527	ko00010 | ko00630	Glycolysis / Gluconeogenesis | Glyoxylate and dicarboxylate metabolism	Metabolism; Carbohydrate metabolism | Metabolism; Carbohydrate metabolism
K08840	TRAF2 and NCK interacting kinase [EC:2.7.11.1]	Acanthoeca	81532	0.030155263	16	16	24	0.2253	NA	NA	NA
K05991	endoglycosylceramidase [EC:3.2.1.123]	Acanthoeca	81532	0.030155263	24	8	24	0.2253	NA	NA	NA
K13350	peroxisomal membrane protein 4	Acanthoeca	81532	0.030427831	24	8	24	0.22714	NA	NA	NA
K18442	brefeldin A-inhibited guanine nucleotide-exchange protein	Acanthoeca	81532	0.030846235	24	12	24	0.22929	NA	NA	NA
K04884	potassium voltage-gated channel Shaker-related subfamily A, beta member 3	Acanthoeca	81532	0.031417206	24	8	24	0.23252	NA	NA	NA
K01900	succinyl-CoA synthetase beta subunit [EC:6.2.1.4 6.2.1.5]	Acanthoeca	81532	0.031915169	4	8	24	0.23562	ko00020	Citrate cycle (TCA cycle)	Metabolism; Carbohydrate metabolism
K08838	serine/threonine-protein kinase 24/25/MST4 [EC:2.7.11.1]	Acanthoeca	81532	0.03208126	24	8	24	0.23641	NA	NA	NA
K19677	intraflagellar transport protein 81	Acanthoeca	81532	0.032537598	4	4	24	0.23872	NA	NA	NA
K01298	carboxypeptidase A2 [EC:3.4.17.15]	Acanthoeca	81532	0.032567684	16	16	24	0.23874	NA	NA	NA
K01201	glucosylceramidase [EC:3.2.1.45]	Acanthoeca	81532	0.03265452	20	16	24	0.23924	ko00600 | ko04142	Sphingolipid metabolism | Lysosome	Metabolism; Lipid metabolism | Cellular Processes; Transport and catabolism
K10571	de-etiolated-1	Acanthoeca	81532	0.032726257	4	8	24	0.23931	NA	NA	NA
K01050	cholinesterase [EC:3.1.1.8]	Acanthoeca	81532	0.033061919	24	12	24	0.24144	NA	NA	NA
K17641	beta-xylosidase	Acanthoeca	81532	0.033226694	4	4	24	0.2424	NA	NA	NA
K05015	chloride channel 6	Acanthoeca	81532	0.033224368	24	12	24	0.2424	NA	NA	NA
K15692	E3 ubiquitin-protein ligase RNF13 [EC:2.3.2.27]	Acanthoeca	81532	0.033365859	24	8	24	0.24315	NA	NA	NA
K16353	protein sidekick	Acanthoeca	81532	0.033841752	20	12	24	0.24576	NA	NA	NA
K09510	DnaJ homolog subfamily B member 4	Acanthoeca	81532	0.034400669	8	12	24	0.24863	NA	NA	NA
K16498	protocadherin delta 1	Acanthoeca	81532	0.034697368	20	12	24	0.25029	NA	NA	NA
K22858	protein JBTS26	Acanthoeca	81532	0.034891527	24	12	24	0.25138	NA	NA	NA
K17461	reversion-inducing-cysteine-rich protein with kazal motifs	Acanthoeca	81532	0.035344357	16	16	24	0.2538	NA	NA	NA
K05111	Eph receptor B2 [EC:2.7.10.1]	Acanthoeca	81532	0.035817079	24	12	24	0.25606	NA	NA	NA
K14007	protein transport protein SEC24	Acanthoeca	81532	0.036932851	16	8	24	0.26195	ko04141	Protein processing in endoplasmic reticulum	Genetic Information Processing; Folding, sorting and degradation
K09207	krueppel-like factor 6/7	Acanthoeca	81532	0.036932851	4	8	24	0.26195	NA	NA	NA
K00870	protein kinase [EC:2.7.1.37]	Acanthoeca	81532	0.037267392	4	4	24	0.26376	NA	NA	NA
K13989	Derlin-2/3	Acanthoeca	81532	0.037299116	4	4	24	0.26395	ko04141	Protein processing in endoplasmic reticulum	Genetic Information Processing; Folding, sorting and degradation
K17108	non-lysosomal glucosylceramidase [EC:3.2.1.45]	Acanthoeca	81532	0.037361921	4	16	24	0.26419	ko00600	Sphingolipid metabolism	Metabolism; Lipid metabolism
K16669	protocadherin Fat 4	Acanthoeca	81532	0.037361921	24	8	24	0.26419	NA	NA	NA
K18267	nebulin	Acanthoeca	81532	0.037853906	4	8	24	0.26724	NA	NA	NA
K04605	metabotropic glutamate receptor 2/3	Acanthoeca	81532	0.038400193	24	12	24	0.26986	NA	NA	NA
K05641	ATP-binding cassette, subfamily A (ABC1), member 1	Acanthoeca	81532	0.03847172	24	8	24	0.26996	NA	NA	NA
K01183	chitinase [EC:3.2.1.14]	Acanthoeca	81532	0.039380828	20	12	24	0.2751	NA	NA	NA
K10256	omega-6 fatty acid desaturase / acyl-lipid omega-6 desaturase (Delta-12 desaturase) [EC:1.14.19.6 1.14.19.22]	Acanthoeca	81532	0.039818035	12	12	24	0.27778	ko01040	Biosynthesis of unsaturated fatty acids	Metabolism; Lipid metabolism
K00164	2-oxoglutarate dehydrogenase E1 component [EC:1.2.4.2]	Acanthoeca	81532	0.039896075	16	12	24	0.27812	ko00020	Citrate cycle (TCA cycle)	Metabolism; Carbohydrate metabolism
K02831	ser/thr/tyr protein kinase RAD53 [EC:2.7.11.-]	Acanthoeca	81532	0.040294017	20	12	24	0.27992	NA	NA	NA
K08286	protein-serine/threonine kinase [EC:2.7.11.-]	Acanthoeca	81532	0.041121519	24	12	24	0.28483	NA	NA	NA
K17921	sorting nexin-7/30	Acanthoeca	81532	0.04213894	4	8	24	0.28978	NA	NA	NA
K05521	ADP-ribosyl-[dinitrogen reductase] hydrolase [EC:3.2.2.24]	Acanthoeca	81532	0.042936243	24	8	24	0.29408	NA	NA	NA
K16681	protein crumbs	Acanthoeca	81532	0.043166618	16	20	24	0.2951	NA	NA	NA
K22282	fatty acid hydroxylase domain-containing protein 2	Acanthoeca	81532	0.043272916	12	12	24	0.29573	NA	NA	NA
K12305	ectonucleoside triphosphate diphosphohydrolase 4 [EC:3.6.1.6]	Acanthoeca	81532	0.04391942	20	12	24	0.29893	ko04142	Lysosome	Cellular Processes; Transport and catabolism
K22078	protein-glucosylgalactosylhydroxylysine glucosidase [EC:3.2.1.107]	Acanthoeca	81532	0.044664269	4	4	24	0.30296	NA	NA	NA
K20072	switch-associated protein 70	Acanthoeca	81532	0.045292535	20	16	24	0.30569	NA	NA	NA
K04438	proto-oncogene C-crk	Acanthoeca	81532	0.045773591	20	12	24	0.30841	NA	NA	NA
K09704	uncharacterized protein	Acanthoeca	81532	0.046364145	4	4	24	0.3113	NA	NA	NA
K04453	Max protein	Acanthoeca	81532	0.046538572	16	20	24	0.31233	NA	NA	NA
K12470	SH3 domain-containing kinase-binding protein 1	Acanthoeca	81532	0.047262266	24	20	24	0.31572	NA	NA	NA
K20800	protein DPCD	Acanthoeca	81532	0.047451585	20	16	24	0.31668	NA	NA	NA
K08813	serine/threonine kinase 33 [EC:2.7.11.1]	Acanthoeca	81532	0.047956007	16	16	24	0.3194	NA	NA	NA
K19672	intraflagellar transport protein 140	Acanthoeca	81532	0.04918975	24	12	24	0.32502	NA	NA	NA
K21760	bifunctional lysine-specific demethylase and histidyl-hydroxylase MINA [EC:1.14.11.-]	Acanthoeca	81532	0.049954174	24	8	24	0.32888	NA	NA	NA
K08852	serine/threonine-protein kinase/endoribonuclease IRE1 [EC:2.7.11.1 3.1.26.-]	Acanthoeca	81532	0.050657987	16	16	24	0.332	ko04141 | ko04932 | ko05010	Protein processing in endoplasmic reticulum | Non-alcoholic fatty liver disease (NAFLD) | Alzheimer disease	Genetic Information Processing; Folding, sorting and degradation | Human Diseases; Endocrine and metabolic disease | Human Diseases; Neurodegenerative disease
K17713	outer membrane protein assembly factor BamB	Acanthoeca	81532	0.050657987	16	16	24	0.332	NA	NA	NA
K03639	GTP 3',8-cyclase [EC:4.1.99.22]	Acanthoeca	81532	0.050640604	24	8	24	0.332	NA	NA	NA
K19682	intraflagellar transport protein 46	Acanthoeca	81532	0.051662993	24	12	24	0.33725	NA	NA	NA
K03696	ATP-dependent Clp protease ATP-binding subunit ClpC	Acanthoeca	81532	0.05233075	24	8	24	0.34023	NA	NA	NA
K06639	cell division cycle 14 [EC:3.1.3.16 3.1.3.48]	Acanthoeca	81532	0.052768737	24	8	24	0.34166	NA	NA	NA
K21862	voltage-gated cation channel	Acanthoeca	81532	0.054146805	16	12	24	0.34858	NA	NA	NA
K08647	pappalysin-2 [EC:3.4.24.-]	Acanthoeca	81532	0.054737439	24	8	24	0.35142	NA	NA	NA
K05864	peptidyl-prolyl isomerase D [EC:5.2.1.8]	Acanthoeca	81532	0.054927232	20	4	24	0.35232	NA	NA	NA
K21853	dedicator of cytokinesis protein 9/10/11	Acanthoeca	81532	0.055817217	20	4	24	0.35716	NA	NA	NA
K05351	D-xylulose reductase [EC:1.1.1.9]	Acanthoeca	81532	0.055954376	24	8	24	0.35789	NA	NA	NA
K12378	tyrosine-protein kinase receptor torso [EC:2.7.10.1]	Acanthoeca	81532	0.056775264	4	4	24	0.36164	NA	NA	NA
K13293	cAMP-specific phosphodiesterase 4 [EC:3.1.4.53]	Acanthoeca	81532	0.057018166	20	8	24	0.36231	ko04024 | ko05032	cAMP signaling pathway | Morphine addiction	Environmental Information Processing; Signal transduction | Human Diseases; Substance dependence
K19998	sec1 family domain-containing protein 1	Acanthoeca	81532	0.057425489	24	8	24	0.36423	NA	NA	NA
K01946	acetyl-CoA carboxylase / biotin carboxylase 2 [EC:6.4.1.2 6.3.4.14 2.1.3.15]	Acanthoeca	81532	0.058380733	20	16	24	0.36889	ko00061	Fatty acid biosynthesis	Metabolism; Lipid metabolism
K05360	protein-disulfide reductase (glutathione) [EC:1.8.4.2]	Acanthoeca	81532	0.058461657	16	20	24	0.36924	NA	NA	NA
K21770	G2/mitotic-specific cyclin-B2	Acanthoeca	81532	0.05865886	24	16	24	0.37026	ko04114	Oocyte meiosis	Cellular Processes; Cell growth and death
K06636	structural maintenance of chromosome 1	Acanthoeca	81532	0.058890098	20	12	24	0.37116	ko04114	Oocyte meiosis	Cellular Processes; Cell growth and death
K13908	mucin-5B	Acanthoeca	81532	0.058890098	20	12	24	0.37116	ko04970	Salivary secretion	Organismal Systems; Digestive system
K04882	potassium voltage-gated channel Shaker-related subfamily A, beta member 1	Acanthoeca	81532	0.058890098	24	12	24	0.37116	NA	NA	NA
K05662	ATP-binding cassette, subfamily B (MDR/TAP), member 7	Acanthoeca	81532	0.059109073	4	8	24	0.37184	NA	NA	NA
K02917	large subunit ribosomal protein L35Ae	Acanthoeca	81532	0.059146728	24	8	24	0.37199	ko03010	Ribosome	Genetic Information Processing; Translation
K02209	DNA replication licensing factor MCM5 [EC:3.6.4.12]	Acanthoeca	81532	0.059818218	4	4	24	0.37566	NA	NA	NA
K10604	E3 ubiquitin-protein ligase MGRN1 [EC:2.3.2.27]	Acanthoeca	81532	0.059888054	24	16	24	0.37587	NA	NA	NA
K19626	inversin	Acanthoeca	81532	0.059888054	24	8	24	0.37587	NA	NA	NA
K14731	epsilon-lactone hydrolase [EC:3.1.1.83]	Acanthoeca	81532	0.060456891	24	12	24	0.37879	NA	NA	NA
K20730	beta-hexosaminidase Fdl [EC:3.2.1.52]	Acanthoeca	81532	0.060800124	16	4	24	0.38038	NA	NA	NA
K19842	RHO1 GDP-GTP exchange protein 1/2	Acanthoeca	81532	0.061058462	24	12	24	0.38175	NA	NA	NA
K01581	ornithine decarboxylase [EC:4.1.1.17]	Acanthoeca	81532	0.061639556	20	12	24	0.38333	NA	NA	NA
K15001	cytochrome P450 family 4 [EC:1.14.-.-]	Acanthoeca	81532	0.062596107	16	8	24	0.38811	NA	NA	NA
K01197	hyaluronoglucosaminidase [EC:3.2.1.35]	Acanthoeca	81532	0.062875166	24	20	24	0.38964	NA	NA	NA
K12366	engulfment and cell motility protein 1	Acanthoeca	81532	0.063263875	24	12	24	0.39153	NA	NA	NA
K15297	regulating synaptic membrane exocytosis protein 2	Acanthoeca	81532	0.063368679	20	12	24	0.39187	NA	NA	NA
K22994	pectate disaccharide-lyase [EC:4.2.2.9]	Acanthoeca	81532	0.063860345	24	8	24	0.39388	NA	NA	NA
K08779	carboxypeptidase A1 [EC:3.4.17.1]	Acanthoeca	81532	0.064606985	16	20	24	0.39703	NA	NA	NA
K17705	Krev interaction trapped protein 1	Acanthoeca	81532	0.064666142	20	12	24	0.39709	NA	NA	NA
K21868	myosin VIIb	Acanthoeca	81532	0.064666142	24	12	24	0.39709	NA	NA	NA
K09485	heat shock protein 110kDa	Acanthoeca	81532	0.065477056	20	4	24	0.40142	ko04141	Protein processing in endoplasmic reticulum	Genetic Information Processing; Folding, sorting and degradation
K03797	carboxyl-terminal processing protease [EC:3.4.21.102]	Acanthoeca	81532	0.065581311	4	8	24	0.40185	NA	NA	NA
K15377	solute carrier family 44 (choline transporter-like protein), member 2/4/5	Acanthoeca	81532	0.06568511	24	12	24	0.40239	NA	NA	NA
K00852	ribokinase [EC:2.7.1.15]	Acanthoeca	81532	0.066448736	24	8	24	0.40541	ko00030	Pentose phosphate pathway	Metabolism; Carbohydrate metabolism
K10400	kinesin family member 15	Acanthoeca	81532	0.067321001	16	20	24	0.40913	NA	NA	NA
K01338	ATP-dependent Lon protease [EC:3.4.21.53]	Acanthoeca	81532	0.068179832	20	16	24	0.41338	NA	NA	NA
K16465	centrin-1	Acanthoeca	81532	0.068179832	24	8	24	0.41338	NA	NA	NA
K09494	T-complex protein 1 subunit beta	Acanthoeca	81532	0.068926057	20	12	24	0.41647	NA	NA	NA
K01049	acetylcholinesterase [EC:3.1.1.7]	Acanthoeca	81532	0.069540732	20	12	24	0.41892	ko04725	Cholinergic synapse	Organismal Systems; Nervous system
K19352	coiled-coil and C2 domain-containing protein 2A	Acanthoeca	81532	0.070153989	24	4	24	0.42203	NA	NA	NA
K12751	myosin light chain 6	Acanthoeca	81532	0.070319035	4	4	24	0.42292	ko04921	Oxytocin signaling pathway	Organismal Systems; Endocrine system
K18637	axial budding pattern protein 2	Acanthoeca	81532	0.071781861	24	8	24	0.42914	NA	NA	NA
K15014	solute carrier family 29 (equilibrative nucleoside transporter), member 1/2/3	Acanthoeca	81532	0.071893675	24	16	24	0.42971	NA	NA	NA
K08239	UDP-N-acetylglucosamine-lysosomal-enzyme [EC:2.7.8.17]	Acanthoeca	81532	0.073849347	16	12	24	0.43894	ko04142	Lysosome	Cellular Processes; Transport and catabolism
K19701	aminopeptidase YwaD [EC:3.4.11.6 3.4.11.10]	Acanthoeca	81532	0.075177694	16	16	24	0.44471	NA	NA	NA
K00757	uridine phosphorylase [EC:2.4.2.3]	Acanthoeca	81532	0.075544246	20	8	24	0.44637	NA	NA	NA
K20782	hydroxyproline O-arabinosyltransferase [EC:2.4.2.58]	Acanthoeca	81532	0.075544246	20	20	24	0.44637	NA	NA	NA
K19049	chondroitin AC lyase [EC:4.2.2.5]	Acanthoeca	81532	0.078337233	12	12	24	0.45861	NA	NA	NA
K09584	protein disulfide-isomerase A6 [EC:5.3.4.1]	Acanthoeca	81532	0.078662828	20	12	24	0.46021	ko04141	Protein processing in endoplasmic reticulum	Genetic Information Processing; Folding, sorting and degradation
K14429	solute carrier family 12 (potassium/chloride transporters), member 9	Acanthoeca	81532	0.080340408	16	16	24	0.46693	NA	NA	NA
K00207	dihydropyrimidine dehydrogenase (NADP+) [EC:1.3.1.2]	Acanthoeca	81532	0.081343996	16	12	24	0.47144	NA	NA	NA
K14011	UBX domain-containing protein 6	Acanthoeca	81532	0.082285685	4	8	24	0.47539	ko04141	Protein processing in endoplasmic reticulum	Genetic Information Processing; Folding, sorting and degradation
K20179	vacuolar protein sorting-associated protein 11	Acanthoeca	81532	0.082708108	16	20	24	0.47699	NA	NA	NA
K09114	MAX dimerization protein	Acanthoeca	81532	0.083233333	4	4	24	0.47916	NA	NA	NA
K01184	polygalacturonase [EC:3.2.1.15]	Acanthoeca	81532	0.084658112	4	4	24	0.48588	NA	NA	NA
K10270	F-box and leucine-rich repeat protein 4	Acanthoeca	81532	0.085456019	8	12	24	0.48843	NA	NA	NA
K04464	mitogen-activated protein kinase 7 [EC:2.7.11.24]	Acanthoeca	81532	0.086170881	20	12	24	0.49141	ko04921	Oxytocin signaling pathway	Organismal Systems; Endocrine system
K07004	uncharacterized protein	Acanthoeca	81532	0.087934812	16	16	24	0.49933	NA	NA	NA
K00236	succinate dehydrogenase (ubiquinone) cytochrome b560 subunit	Acanthoeca	81532	0.08865842	20	12	24	0.5013	ko00020 | ko00190 | ko04714 | ko04932 | ko05010 | ko05012 | ko05016	Citrate cycle (TCA cycle) | Oxidative phosphorylation | Thermogenesis | Non-alcoholic fatty liver disease (NAFLD) | Alzheimer disease | Parkinson disease | Huntington disease	Metabolism; Carbohydrate metabolism | Metabolism; Energy metabolism | Organismal Systems; Environmental adaptation | Human Diseases; Endocrine and metabolic disease | Human Diseases; Neurodegenerative disease | Human Diseases; Neurodegenerative disease | Human Diseases; Neurodegenerative disease
K09490	heat shock 70kDa protein 5	Acanthoeca	81532	0.08865842	24	12	24	0.5013	ko04141	Protein processing in endoplasmic reticulum	Genetic Information Processing; Folding, sorting and degradation
K09421	myb-related protein A	Acanthoeca	81532	0.090685336	4	4	24	0.51017	NA	NA	NA
K19871	sal-like protein	Acanthoeca	81532	0.090826005	4	4	24	0.51084	NA	NA	NA
K00142	acyl-CoA synthetase [EC:6.2.1.-]	Acanthoeca	81532	0.09212327	16	16	24	0.51627	NA	NA	NA
K04648	dynactin 1	Acanthoeca	81532	0.092538706	20	16	24	0.51814	ko05016	Huntington disease	Human Diseases; Neurodegenerative disease
K00241	succinate dehydrogenase / fumarate reductase, cytochrome b subunit	Acanthoeca	81532	0.093611102	4	8	24	0.52262	ko00020 | ko00190	Citrate cycle (TCA cycle) | Oxidative phosphorylation	Metabolism; Carbohydrate metabolism | Metabolism; Energy metabolism
K12264	anaerobic nitric oxide reductase flavorubredoxin	Acanthoeca	81532	0.094003352	20	12	24	0.52445	NA	NA	NA
K19671	WD repeat-containing protein 19	Acanthoeca	81532	0.09431275	20	20	24	0.52558	NA	NA	NA
K03430	2-aminoethylphosphonate-pyruvate transaminase [EC:2.6.1.37]	Acanthoeca	81532	0.094395393	20	12	24	0.52568	NA	NA	NA
K14961	COMPASS component SWD1	Acanthoeca	81532	0.094448502	16	16	24	0.52583	NA	NA	NA
K05695	receptor-type tyrosine-protein phosphatase F [EC:3.1.3.48]	Acanthoeca	81532	0.095268598	20	12	24	0.5294	NA	NA	NA
K16896	two pore calcium channel protein 1	Acanthoeca	81532	0.095320647	24	8	24	0.52947	ko04020	Calcium signaling pathway	Environmental Information Processing; Signal transduction
K20181	vacuolar protein sorting-associated protein 18	Acanthoeca	81532	0.09558723	4	8	24	0.53038	NA	NA	NA
K07197	sterol regulatory element-binding transcription factor 1	Acanthoeca	81532	0.09675797	24	8	24	0.53448	ko04932	Non-alcoholic fatty liver disease (NAFLD)	Human Diseases; Endocrine and metabolic disease
K20235	raw	Acanthoeca	81532	0.097360615	4	8	24	0.53735	NA	NA	NA
K04361	epidermal growth factor receptor [EC:2.7.10.1]	Acanthoeca	81532	0.098849805	24	16	24	0.54395	ko04020 | ko04921 | ko05120 | ko05165	Calcium signaling pathway | Oxytocin signaling pathway | Epithelial cell signaling in Helicobacter pylori infection | Human papillomavirus infection	Environmental Information Processing; Signal transduction | Organismal Systems; Endocrine system | Human Diseases; Infectious disease: bacterial | Human Diseases; Infectious disease: viral
K01074	palmitoyl-protein thioesterase [EC:3.1.2.22]	Acanthoeca	81532	0.100341599	16	16	24	0.54937	ko04142	Lysosome	Cellular Processes; Transport and catabolism
K09595	minor histocompatibility antigen H13 [EC:3.4.23.-]	Acanthoeca	81532	0.10109999	16	8	24	0.5528	NA	NA	NA
K06279	SHC-transforming protein 1	Acanthoeca	81532	0.101130185	24	8	24	0.5528	NA	NA	NA
K22869	WD repeat-containing protein 60	Acanthoeca	81532	0.102856491	24	8	24	0.56018	NA	NA	NA
K06776	receptor-type tyrosine-protein phosphatase kappa [EC:3.1.3.48]	Acanthoeca	81532	0.102890086	4	8	24	0.56025	NA	NA	NA
K01382	cathepsin E [EC:3.4.23.34]	Acanthoeca	81532	0.103904681	16	12	24	0.56408	ko04142	Lysosome	Cellular Processes; Transport and catabolism
K11885	DNA damage-inducible protein 1	Acanthoeca	81532	0.10475915	20	4	24	0.56689	NA	NA	NA
K01366	cathepsin H [EC:3.4.22.16]	Acanthoeca	81532	0.105108246	24	8	24	0.56837	ko04142	Lysosome	Cellular Processes; Transport and catabolism
K12405	(3R)-3-hydroxyacyl-CoA dehydrogenase / 3a,7a,12a-trihydroxy-5b-cholest-24-enoyl-CoA hydratase / enoyl-CoA hydratase 2 [EC:1.1.1.- 4.2.1.107 4.2.1.119]	Acanthoeca	81532	0.106012546	20	16	24	0.57251	ko01040	Biosynthesis of unsaturated fatty acids	Metabolism; Lipid metabolism
K19329	WW domain-containing oxidoreductase	Acanthoeca	81532	0.106234096	16	16	24	0.57362	NA	NA	NA
K05143	tumor necrosis factor receptor superfamily member 6B	Acanthoeca	81532	0.107340803	4	4	24	0.57791	NA	NA	NA
K11407	histone deacetylase 6 [EC:3.5.1.98]	Acanthoeca	81532	0.107508856	4	8	24	0.57855	NA	NA	NA
K20198	kinesin family member 17	Acanthoeca	81532	0.108536041	20	12	24	0.5817	NA	NA	NA
K02088	cyclin-dependent kinase 3 [EC:2.7.11.22]	Acanthoeca	81532	0.110784303	20	12	24	0.59134	NA	NA	NA
K13997	dihydrolipoamide dehydrogenase-binding protein of pyruvate dehydrogenase complex	Acanthoeca	81532	0.110784536	20	12	24	0.59134	NA	NA	NA
K17264	endoplasmic reticulum resident protein 44	Acanthoeca	81532	0.111897349	20	12	24	0.59547	NA	NA	NA
K10641	E3 ubiquitin-protein ligase LRSAM1 [EC:2.3.2.27]	Acanthoeca	81532	0.112307217	24	20	24	0.5966	NA	NA	NA
K11541	carbamoyl-phosphate synthase / aspartate carbamoyltransferase [EC:6.3.5.5 2.1.3.2]	Acanthoeca	81532	0.113561718	20	12	24	0.60195	ko00250	Alanine, aspartate and glutamate metabolism	Metabolism; Amino acid metabolism
K05535	alpha 1,2-mannosyltransferase [EC:2.4.1.-]	Acanthoeca	81532	0.114345715	24	20	24	0.60518	NA	NA	NA
K19657	nephrocystin-1	Acanthoeca	81532	0.115673383	24	8	24	0.61053	NA	NA	NA
K16422	4-hydroxymandelate oxidase [EC:1.1.3.46]	Acanthoeca	81532	0.116399056	4	4	24	0.61284	NA	NA	NA
K04412	serine/threonine kinase 3	Acanthoeca	81532	0.116537998	16	16	24	0.61344	NA	NA	NA
K11835	ubiquitin carboxyl-terminal hydrolase 4/11 [EC:3.4.19.12]	Acanthoeca	81532	0.116687942	24	12	24	0.61359	NA	NA	NA
K02374	tyrosine-protein phosphatase non-receptor type 13	Acanthoeca	81532	0.116752418	4	4	24	0.61369	NA	NA	NA
K09472	4-(gamma-glutamylamino)butanal dehydrogenase [EC:1.2.1.99]	Acanthoeca	81532	0.117218924	20	16	24	0.61552	NA	NA	NA
K14213	Xaa-Pro dipeptidase [EC:3.4.13.9]	Acanthoeca	81532	0.117232629	20	16	24	0.61552	NA	NA	NA
K01639	N-acetylneuraminate lyase [EC:4.1.3.3]	Acanthoeca	81532	0.117246416	24	8	24	0.61552	NA	NA	NA
K00774	poly [ADP-ribose] polymerase 16 [EC:2.4.2.30]	Acanthoeca	81532	0.118294729	20	20	24	0.61993	NA	NA	NA
K01687	dihydroxy-acid dehydratase [EC:4.2.1.9]	Acanthoeca	81532	0.119422839	12	20	24	0.62508	ko00290	Valine, leucine and isoleucine biosynthesis	Metabolism; Amino acid metabolism
K14290	exportin-1	Acanthoeca	81532	0.119647299	24	12	24	0.6255	NA	NA	NA
K03646	colicin import membrane protein	Acanthoeca	81532	0.119826714	16	16	24	0.62622	NA	NA	NA
K12152	phosphatase NudJ [EC:3.6.1.-]	Acanthoeca	81532	0.120665483	24	16	24	0.62886	NA	NA	NA
K01759	lactoylglutathione lyase [EC:4.4.1.5]	Acanthoeca	81532	0.121189631	4	12	24	0.63087	NA	NA	NA
K17743	D-xylose reductase [EC:1.1.1.307]	Acanthoeca	81532	0.121431924	20	12	24	0.63178	NA	NA	NA
K01870	isoleucyl-tRNA synthetase [EC:6.1.1.5]	Acanthoeca	81532	0.121925657	20	8	24	0.63394	NA	NA	NA
K06974	archaemetzincin [EC:3.4.-.-]	Acanthoeca	81532	0.122116925	4	4	24	0.63453	NA	NA	NA
K11244	cell wall integrity and stress response component	Acanthoeca	81532	0.124264741	20	12	24	0.64301	NA	NA	NA
K12396	AP-3 complex subunit delta	Acanthoeca	81532	0.124707657	16	20	24	0.64364	ko04142	Lysosome	Cellular Processes; Transport and catabolism
K13925	plasmin and fibronectin-binding protein A	Acanthoeca	81532	0.124758315	24	8	24	0.64364	NA	NA	NA
K12388	sortilin	Acanthoeca	81532	0.126639774	12	4	24	0.65108	ko04142	Lysosome	Cellular Processes; Transport and catabolism
K03931	putative isomerase	Acanthoeca	81532	0.127756933	4	4	24	0.65499	NA	NA	NA
K14963	COMPASS component SWD3	Acanthoeca	81532	0.127756933	20	16	24	0.65499	NA	NA	NA
K01893	asparaginyl-tRNA synthetase [EC:6.1.1.22]	Acanthoeca	81532	0.128415742	20	16	24	0.65771	NA	NA	NA
K05665	ATP-binding cassette, subfamily C (CFTR/MRP), member 1 [EC:7.6.2.3]	Acanthoeca	81532	0.128788552	20	8	24	0.65887	NA	NA	NA
K17498	transcription factor SPN1	Acanthoeca	81532	0.128880188	20	12	24	0.65911	NA	NA	NA
K09560	suppressor of tumorigenicity protein 13	Acanthoeca	81532	0.129653269	4	12	24	0.66083	NA	NA	NA
K14734	S100 calcium binding protein G	Acanthoeca	81532	0.129832498	24	8	24	0.6617	NA	NA	NA
K08956	AFG3 family protein [EC:3.4.24.-]	Acanthoeca	81532	0.131137904	24	12	24	0.66688	NA	NA	NA
K19199	histone-lysine N-methyltransferase SETD3 [EC:2.1.1.43]	Acanthoeca	81532	0.132581257	20	16	24	0.67222	NA	NA	NA
K00265	glutamate synthase (NADPH) large chain [EC:1.4.1.13]	Acanthoeca	81532	0.132941443	4	4	24	0.67342	ko00250	Alanine, aspartate and glutamate metabolism	Metabolism; Amino acid metabolism
K06994	putative drug exporter of the RND superfamily	Acanthoeca	81532	0.132941443	4	4	24	0.67342	NA	NA	NA
K16505	cadherin-related family member 5	Acanthoeca	81532	0.133992807	24	8	24	0.67742	NA	NA	NA
K09554	cell division cycle protein 37	Acanthoeca	81532	0.134149241	20	4	24	0.67788	NA	NA	NA
K09753	cinnamoyl-CoA reductase [EC:1.2.1.44]	Acanthoeca	81532	0.134245882	20	4	24	0.67831	NA	NA	NA
K16811	trichoplein keratin filament-binding protein	Acanthoeca	81532	0.1354433	20	12	24	0.68303	NA	NA	NA
K00274	monoamine oxidase [EC:1.4.3.4]	Acanthoeca	81532	0.136239008	24	8	24	0.68551	NA	NA	NA
K20641	Rho GTPase-activating protein 20	Acanthoeca	81532	0.136787485	8	16	24	0.6874	NA	NA	NA
K06112	membrane-associated guanylate kinase-related	Acanthoeca	81532	0.136787485	24	8	24	0.6874	NA	NA	NA
K01999	branched-chain amino acid transport system substrate-binding protein	Acanthoeca	81532	0.13697566	16	20	24	0.68815	NA	NA	NA
K05741	diaphanous 2	Acanthoeca	81532	0.137720303	4	4	24	0.69096	NA	NA	NA
K11722	bromodomain-containing protein 4	Acanthoeca	81532	0.138722222	24	12	24	0.69439	NA	NA	NA
K00831	phosphoserine aminotransferase [EC:2.6.1.52]	Acanthoeca	81532	0.141012393	16	20	24	0.70262	NA	NA	NA
K01217	L-iduronidase [EC:3.2.1.76]	Acanthoeca	81532	0.141225435	4	12	24	0.70304	ko04142	Lysosome	Cellular Processes; Transport and catabolism
K14803	protein phosphatase PTC2/3 [EC:3.1.3.16]	Acanthoeca	81532	0.141225435	20	12	24	0.70304	NA	NA	NA
K23107	1-deoxyxylulose-5-phosphate synthase [EC:1.1.-.-]	Acanthoeca	81532	0.141521634	24	12	24	0.70381	NA	NA	NA
K05343	maltose alpha-D-glucosyltransferase / alpha-amylase [EC:5.4.99.16 3.2.1.1]	Acanthoeca	81532	0.145230168	4	4	24	0.71765	NA	NA	NA
K11928	sodium/proline symporter	Acanthoeca	81532	0.145413361	24	12	24	0.71835	NA	NA	NA
K03644	lipoyl synthase [EC:2.8.1.8]	Acanthoeca	81532	0.145861086	24	16	24	0.72036	NA	NA	NA
K01953	asparagine synthase (glutamine-hydrolysing) [EC:6.3.5.4]	Acanthoeca	81532	0.14675216	20	12	24	0.72295	ko00250	Alanine, aspartate and glutamate metabolism	Metabolism; Amino acid metabolism
K01230	mannosyl-oligosaccharide alpha-1,2-mannosidase [EC:3.2.1.113]	Acanthoeca	81532	0.14769305	24	8	24	0.72566	ko04141	Protein processing in endoplasmic reticulum	Genetic Information Processing; Folding, sorting and degradation
K04345	protein kinase A [EC:2.7.11.11]	Acanthoeca	81532	0.148962261	20	8	24	0.73035	ko04020 | ko04024 | ko04114 | ko04713 | ko04714 | ko04723 | ko04725 | ko04727 | ko04740 | ko04921 | ko04924 | ko04925 | ko04970 | ko05012 | ko05032 | ko05110 | ko05146 | ko05165	Calcium signaling pathway | cAMP signaling pathway | Oocyte meiosis | Circadian entrainment | Thermogenesis | Retrograde endocannabinoid signaling | Cholinergic synapse | GABAergic synapse | Olfactory transduction | Oxytocin signaling pathway | Renin secretion | Aldosterone synthesis and secretion | Salivary secretion | Parkinson disease | Morphine addiction | Vibrio cholerae infection | Amoebias…	Environmental Information Processing; Signal transduction | Environmental Information Processing; Signal transduction | Cellular Processes; Cell growth and death | Organismal Systems; Environmental adaptation | Organismal Systems; Environmental adaptation | Organismal Systems; Nervous system | Organismal Systems; Nervous system | Organismal Systems; Nervous system | Organismal Systems; Sensory sy…
K05016	chloride channel 7	Acanthoeca	81532	0.150411451	24	8	24	0.73608	NA	NA	NA
K00894	ethanolamine kinase [EC:2.7.1.82]	Acanthoeca	81532	0.152195178	16	20	24	0.74163	NA	NA	NA
K13278	60kDa lysophospholipase [EC:3.1.1.5 3.1.1.47 3.5.1.1]	Acanthoeca	81532	0.154098891	20	16	24	0.74785	NA	NA	NA
K00143	L-2-aminoadipate reductase [EC:1.2.1.95]	Acanthoeca	81532	0.154098891	24	8	24	0.74785	NA	NA	NA
K01025	sulfotransferase [EC:2.8.2.-]	Acanthoeca	81532	0.156314944	24	8	24	0.75564	NA	NA	NA
K03243	translation initiation factor 5B	Acanthoeca	81532	0.158456018	4	8	24	0.76368	NA	NA	NA
K16308	citron Rho-interacting kinase [EC:2.7.11.1]	Acanthoeca	81532	0.158941816	24	4	24	0.76548	NA	NA	NA
K20103	ATP-dependent RNA helicase DDX60 [EC:3.6.4.13]	Acanthoeca	81532	0.161095058	4	4	24	0.77182	NA	NA	NA
K17527	intelectin	Acanthoeca	81532	0.161570402	20	12	24	0.77331	NA	NA	NA
K09454	GA-binding protein transcription factor, beta	Acanthoeca	81532	0.161615308	4	20	24	0.77345	NA	NA	NA
K10756	replication factor C subunit 3/5	Acanthoeca	81532	0.16246057	20	12	24	0.77639	NA	NA	NA
K05305	fucokinase [EC:2.7.1.52]	Acanthoeca	81532	0.164581963	24	8	24	0.78393	NA	NA	NA
K04705	signal transducing adaptor molecule	Acanthoeca	81532	0.168499983	20	16	24	0.7973	NA	NA	NA
K02051	NitT/TauT family transport system substrate-binding protein	Acanthoeca	81532	0.170232506	8	12	24	0.80352	NA	NA	NA
K08451	adhesion G-protein coupled receptor G2	Acanthoeca	81532	0.170480124	4	12	24	0.80388	NA	NA	NA
K10798	poly [ADP-ribose] polymerase [EC:2.4.2.30]	Acanthoeca	81532	0.170806678	20	12	24	0.80512	NA	NA	NA
K08252	receptor protein-tyrosine kinase [EC:2.7.10.1]	Acanthoeca	81532	0.171323938	16	16	24	0.80629	NA	NA	NA
K06496	selectin, platele	Acanthoeca	81532	0.171323938	24	16	24	0.80629	NA	NA	NA
K20348	p24 family protein gamma-1	Acanthoeca	81532	0.171323938	24	8	24	0.80629	NA	NA	NA
K09230	SCAN domain-containing zinc finger protein	Acanthoeca	81532	0.172150379	20	16	24	0.80919	NA	NA	NA
K17594	phosphatase and actin regulator 3	Acanthoeca	81532	0.172227235	4	12	24	0.80922	NA	NA	NA
K18263	adhesion G-protein coupled receptor V1	Acanthoeca	81532	0.17393694	20	12	24	0.8157	NA	NA	NA
K09527	DnaJ homolog subfamily C member 7	Acanthoeca	81532	0.176245324	16	8	24	0.82307	NA	NA	NA
K04087	membrane protease subunit HflC [EC:3.4.-.-]	Acanthoeca	81532	0.177132851	16	12	24	0.82524	NA	NA	NA
K11090	lupus La protein	Acanthoeca	81532	0.177132851	20	12	24	0.82524	NA	NA	NA
K01940	argininosuccinate synthase [EC:6.3.4.5]	Acanthoeca	81532	0.181325336	20	12	24	0.8398	ko00250	Alanine, aspartate and glutamate metabolism	Metabolism; Amino acid metabolism
K06632	wee1-like protein kinase [EC:2.7.11.1]	Acanthoeca	81532	0.181968204	4	8	24	0.84227	NA	NA	NA
K14692	solute carrier family 30 (zinc transporter), member 5/7	Acanthoeca	81532	0.182771168	24	8	24	0.84489	NA	NA	NA
K18650	exo-poly-alpha-galacturonosidase [EC:3.2.1.82]	Acanthoeca	81532	0.183483252	4	4	24	0.8458	NA	NA	NA
K00101	L-lactate dehydrogenase (cytochrome) [EC:1.1.2.3]	Acanthoeca	81532	0.183483252	16	20	24	0.8458	NA	NA	NA
K07258	serine-type D-Ala-D-Ala carboxypeptidase (penicillin-binding protein 5/6) [EC:3.4.16.4]	Acanthoeca	81532	0.183560375	20	8	24	0.8458	NA	NA	NA
K19013	stabilin-2	Acanthoeca	81532	0.183308937	20	12	24	0.8458	NA	NA	NA
K12493	ADP-ribosylation factor GTPase-activating protein 2/3	Acanthoeca	81532	0.18302399	24	8	24	0.8458	NA	NA	NA
K06699	proteasome activator subunit 4	Acanthoeca	81532	0.188006705	20	4	24	0.86243	ko03050	Proteasome	Genetic Information Processing; Folding, sorting and degradation
K09173	regulatory factor X 1/2/3	Acanthoeca	81532	0.188993736	4	4	24	0.86599	NA	NA	NA
K02445	MFS transporter, OPA family, glycerol-3-phosphate transporter	Acanthoeca	81532	0.189802656	24	8	24	0.86709	NA	NA	NA
K20162	DENN domain-containing protein 3	Acanthoeca	81532	0.189800828	24	12	24	0.86709	NA	NA	NA
K00845	glucokinase [EC:2.7.1.2]	Acanthoeca	81532	0.193213445	24	8	24	0.87743	ko00010	Glycolysis / Gluconeogenesis	Metabolism; Carbohydrate metabolism
K08886	activated CDC42 kinase 1 [EC:2.7.10.2 2.7.11.1]	Acanthoeca	81532	0.193213445	20	16	24	0.87743	NA	NA	NA
K12825	splicing factor 3A subunit 1	Acanthoeca	81532	0.194039268	24	20	24	0.88057	ko03040	Spliceosome	Genetic Information Processing; Transcription
K21889	Bax inhibitor 1	Acanthoeca	81532	0.194481448	20	12	24	0.88231	NA	NA	NA
K00327	NADPH-ferrihemoprotein reductase [EC:1.6.2.4]	Acanthoeca	81532	0.195406487	24	20	24	0.88511	NA	NA	NA
K08288	protein kinase C substrate 80K-H	Acanthoeca	81532	0.203075713	4	8	24	0.91028	ko04141	Protein processing in endoplasmic reticulum	Genetic Information Processing; Folding, sorting and degradation
K18200	peptidylamidoglycolate lyase [EC:4.3.2.5]	Acanthoeca	81532	0.203135153	16	16	24	0.91028	NA	NA	NA
K20879	NIMA (never in mitosis gene a)-related kinase 10 [EC:2.7.11.1]	Acanthoeca	81532	0.203075713	20	12	24	0.91028	NA	NA	NA
K02510	4-hydroxy-2-oxoheptanedioate aldolase [EC:4.1.2.52]	Acanthoeca	81532	0.203359989	8	16	24	0.91062	NA	NA	NA
K22700	Zinc finger CCHC domain-containing protein 2	Acanthoeca	81532	0.203860149	4	4	24	0.91191	NA	NA	NA
K11488	polycomb group RING finger protein 3	Acanthoeca	81532	0.203860149	24	8	24	0.91191	NA	NA	NA
K03291	MFS transporter, SET family, sugar efflux transporter	Acanthoeca	81532	0.205712982	4	4	24	0.91763	NA	NA	NA
K09620	kallikrein 11 [EC:3.4.21.-]	Acanthoeca	81532	0.208083332	20	12	24	0.92428	NA	NA	NA
K03258	translation initiation factor 4B	Acanthoeca	81532	0.209518301	24	8	24	0.9291	NA	NA	NA
K17619	magnesium-dependent phosphatase 1 [EC:3.1.3.48 3.1.3.-]	Acanthoeca	81532	0.212638366	20	12	24	0.93987	NA	NA	NA
K15532	unsaturated rhamnogalacturonyl hydrolase [EC:3.2.1.172]	Acanthoeca	81532	0.213743616	4	20	24	0.94225	NA	NA	NA
K02857	rhomboid-related protein 1/2/3 [EC:3.4.21.105]	Acanthoeca	81532	0.213743616	24	4	24	0.94225	NA	NA	NA
K12275	translocation protein SEC62	Acanthoeca	81532	0.215487078	4	8	24	0.94897	ko04141	Protein processing in endoplasmic reticulum	Genetic Information Processing; Folding, sorting and degradation
K07783	MFS transporter, OPA family, sugar phosphate sensor protein UhpC	Acanthoeca	81532	0.217193428	4	8	24	0.95447	ko02020	Two-component system	Environmental Information Processing; Signal transduction
K17256	insulin-like growth factor-binding protein complex acid labile subunit	Acanthoeca	81532	0.217278238	16	16	24	0.95447	NA	NA	NA
K07516	3-hydroxyacyl-CoA dehydrogenase [EC:1.1.1.35]	Acanthoeca	81532	0.217644807	16	16	24	0.95499	ko00071	Fatty acid degradation	Metabolism; Lipid metabolism
K10750	chromatin assembly factor 1 subunit A	Acanthoeca	81532	0.218444611	24	8	24	0.95805	NA	NA	NA
K17579	protein phosphatase 1 regulatory subunit 42	Acanthoeca	81532	0.218444611	24	8	24	0.95805	NA	NA	NA
K12617	DNA topoisomerase 2-associated protein PAT1	Acanthoeca	81532	0.218696922	20	12	24	0.95827	NA	NA	NA
K00667	fatty acid synthase subunit alpha, fungi type [EC:2.3.1.86]	Acanthoeca	81532	0.220816828	24	20	24	0.96417	ko00061	Fatty acid biosynthesis	Metabolism; Lipid metabolism
K12132	eukaryotic-like serine/threonine-protein kinase [EC:2.7.11.1]	Acanthoeca	81532	0.220823236	16	20	24	0.96417	NA	NA	NA
K07466	replication factor A1	Acanthoeca	81532	0.220805519	20	12	24	0.96417	NA	NA	NA
K22985	G protein-coupled receptor 107	Acanthoeca	81532	0.221114086	24	12	24	0.96431	NA	NA	NA
K00520	mercuric reductase [EC:1.16.1.1]	Acanthoeca	81532	0.221928318	24	16	24	0.96737	NA	NA	NA
K18561	FAD-dependent fumarate reductase [EC:1.3.8.-]	Acanthoeca	81532	0.224298156	12	20	24	0.97606	NA	NA	NA
K21421	NADPH oxidase 2 [EC:1.-.-.-]	Acanthoeca	81532	0.224733745	4	4	24	0.9769	ko04145 | ko04216	Phagosome | Ferroptosis	Cellular Processes; Transport and catabolism | Cellular Processes; Cell growth and death
K01506	5-aminopentanamidase [EC:3.5.1.30]	Acanthoeca	81532	0.224733745	12	20	24	0.9769	NA	NA	NA
K07304	peptide-methionine (S)-S-oxide reductase [EC:1.8.4.11]	Acanthoeca	81532	0.225038175	4	16	24	0.97707	NA	NA	NA
K01837	bisphosphoglycerate/phosphoglycerate mutase [EC:5.4.2.4 5.4.2.11]	Acanthoeca	81532	0.225348498	20	4	24	0.97789	ko00010	Glycolysis / Gluconeogenesis	Metabolism; Carbohydrate metabolism
K19934	calcium-binding protein	Acanthoeca	81532	0.225782124	24	8	24	0.97957	NA	NA	NA
K14445	solute carrier family 13 (sodium-dependent dicarboxylate transporter), member 2/3/5	Acanthoeca	81532	0.228691431	16	12	24	0.98869	NA	NA	NA
K01785	aldose 1-epimerase [EC:5.1.3.3]	Acanthoeca	81532	0.891889905	4	4	24	1	ko00010	Glycolysis / Gluconeogenesis	Metabolism; Carbohydrate metabolism
K00129	aldehyde dehydrogenase (NAD(P)+) [EC:1.2.1.5]	Acanthoeca	81532	1	12	8	24	1	ko00010	Glycolysis / Gluconeogenesis	Metabolism; Carbohydrate metabolism
K01792	glucose-6-phosphate 1-epimerase [EC:5.1.3.15]	Acanthoeca	81532	1	16	8	24	1	ko00010	Glycolysis / Gluconeogenesis	Metabolism; Carbohydrate metabolism
K00138	aldehyde dehydrogenase [EC:1.2.1.-]	Acanthoeca	81532	0.77711035	24	8	24	1	ko00010	Glycolysis / Gluconeogenesis	Metabolism; Carbohydrate metabolism
K01689	enolase [EC:4.2.1.11]	Acanthoeca	81532	1	24	12	24	1	ko00010	Glycolysis / Gluconeogenesis	Metabolism; Carbohydrate metabolism
K08074	ADP-dependent glucokinase [EC:2.7.1.147]	Acanthoeca	81532	0.999999999	24	20	24	1	ko00010	Glycolysis / Gluconeogenesis	Metabolism; Carbohydrate metabolism
K15634	probable phosphoglycerate mutase [EC:5.4.2.12]	Acanthoeca	81532	1	24	12	24	1	ko00010	Glycolysis / Gluconeogenesis	Metabolism; Carbohydrate metabolism
K00162	pyruvate dehydrogenase E1 component beta subunit [EC:1.2.4.1]	Acanthoeca	81532	0.60488649	20	20	24	1	ko00010 | ko00020	Glycolysis / Gluconeogenesis | Citrate cycle (TCA cycle)	Metabolism; Carbohydrate metabolism | Metabolism; Carbohydrate metabolism
K03737	pyruvate-ferredoxin/flavodoxin oxidoreductase [EC:1.2.7.1 1.2.7.-]	Acanthoeca	81532	0.999933324	24	4	24	1	ko00010 | ko00020	Glycolysis / Gluconeogenesis | Citrate cycle (TCA cycle)	Metabolism; Carbohydrate metabolism | Metabolism; Carbohydrate metabolism
K00382	dihydrolipoamide dehydrogenase [EC:1.8.1.4]	Acanthoeca	81532	0.999999931	12	12	24	1	ko00010 | ko00020 | ko00630	Glycolysis / Gluconeogenesis | Citrate cycle (TCA cycle) | Glyoxylate and dicarboxylate metabolism	Metabolism; Carbohydrate metabolism | Metabolism; Carbohydrate metabolism | Metabolism; Carbohydrate metabolism
K00131	glyceraldehyde-3-phosphate dehydrogenase (NADP+) [EC:1.2.1.9]	Acanthoeca	81532	0.765486483	4	12	24	1	ko00010 | ko00030	Glycolysis / Gluconeogenesis | Pentose phosphate pathway	Metabolism; Carbohydrate metabolism | Metabolism; Carbohydrate metabolism
K00850	6-phosphofructokinase 1 [EC:2.7.1.11]	Acanthoeca	81532	0.999996821	8	12	24	1	ko00010 | ko00030	Glycolysis / Gluconeogenesis | Pentose phosphate pathway	Metabolism; Carbohydrate metabolism | Metabolism; Carbohydrate metabolism
K21071	ATP-dependent phosphofructokinase / diphosphate-dependent phosphofructokinase [EC:2.7.1.11 2.7.1.90]	Acanthoeca	81532	1	12	16	24	1	ko00010 | ko00030	Glycolysis / Gluconeogenesis | Pentose phosphate pathway	Metabolism; Carbohydrate metabolism | Metabolism; Carbohydrate metabolism
K01835	phosphoglucomutase [EC:5.4.2.2]	Acanthoeca	81532	0.985289262	24	20	24	1	ko00010 | ko00030	Glycolysis / Gluconeogenesis | Pentose phosphate pathway	Metabolism; Carbohydrate metabolism | Metabolism; Carbohydrate metabolism
K00128	aldehyde dehydrogenase (NAD+) [EC:1.2.1.3]	Acanthoeca	81532	0.417673614	4	4	24	1	ko00010 | ko00071	Glycolysis / Gluconeogenesis | Fatty acid degradation	Metabolism; Carbohydrate metabolism | Metabolism; Lipid metabolism
K13953	alcohol dehydrogenase, propanol-preferring [EC:1.1.1.1]	Acanthoeca	81532	0.999948235	4	4	24	1	ko00010 | ko00071	Glycolysis / Gluconeogenesis | Fatty acid degradation	Metabolism; Carbohydrate metabolism | Metabolism; Lipid metabolism
K00134	glyceraldehyde 3-phosphate dehydrogenase [EC:1.2.1.12]	Acanthoeca	81532	1	20	16	24	1	ko00010 | ko00710 | ko05010	Glycolysis / Gluconeogenesis | Carbon fixation in photosynthetic organisms | Alzheimer disease	Metabolism; Carbohydrate metabolism | Metabolism; Energy metabolism | Human Diseases; Neurodegenerative disease
K00873	pyruvate kinase [EC:2.7.1.40]	Acanthoeca	81532	1	24	16	24	1	ko00010 | ko05165	Glycolysis / Gluconeogenesis | Human papillomavirus infection	Metabolism; Carbohydrate metabolism | Human Diseases; Infectious disease: viral
K01958	pyruvate carboxylase [EC:6.4.1.1]	Acanthoeca	81532	0.999985132	4	12	24	1	ko00020	Citrate cycle (TCA cycle)	Metabolism; Carbohydrate metabolism
K01647	citrate synthase [EC:2.3.3.1]	Acanthoeca	81532	0.705917404	20	16	24	1	ko00020 | ko00630	Citrate cycle (TCA cycle) | Glyoxylate and dicarboxylate metabolism	Metabolism; Carbohydrate metabolism | Metabolism; Carbohydrate metabolism
K00026	malate dehydrogenase [EC:1.1.1.37]	Acanthoeca	81532	0.57692407	4	12	24	1	ko00020 | ko00630 | ko00710	Citrate cycle (TCA cycle) | Glyoxylate and dicarboxylate metabolism | Carbon fixation in photosynthetic organisms	Metabolism; Carbohydrate metabolism | Metabolism; Carbohydrate metabolism | Metabolism; Energy metabolism
K13937	hexose-6-phosphate dehydrogenase [EC:1.1.1.47 3.1.1.31]	Acanthoeca	81532	0.992240063	20	8	24	1	ko00030	Pentose phosphate pathway	Metabolism; Carbohydrate metabolism
K01625	2-dehydro-3-deoxyphosphogluconate aldolase / (4S)-4-hydroxy-2-oxoglutarate aldolase [EC:4.1.2.14 4.1.3.42]	Acanthoeca	81532	1	8	12	24	1	ko00030 | ko00630	Pentose phosphate pathway | Glyoxylate and dicarboxylate metabolism	Metabolism; Carbohydrate metabolism | Metabolism; Carbohydrate metabolism
K00615	transketolase [EC:2.2.1.1]	Acanthoeca	81532	0.999672815	16	16	24	1	ko00030 | ko00710	Pentose phosphate pathway | Carbon fixation in photosynthetic organisms	Metabolism; Carbohydrate metabolism | Metabolism; Energy metabolism
K00645	[acyl-carrier-protein] S-malonyltransferase [EC:2.3.1.39]	Acanthoeca	81532	1	24	12	24	1	ko00061	Fatty acid biosynthesis	Metabolism; Lipid metabolism
K01897	long-chain acyl-CoA synthetase [EC:6.2.1.3]	Acanthoeca	81532	0.847765616	16	4	24	1	ko00061 | ko00071 | ko04216 | ko04714	Fatty acid biosynthesis | Fatty acid degradation | Ferroptosis | Thermogenesis	Metabolism; Lipid metabolism | Metabolism; Lipid metabolism | Cellular Processes; Cell growth and death | Organismal Systems; Environmental adaptation
K00059	3-oxoacyl-[acyl-carrier protein] reductase [EC:1.1.1.100]	Acanthoeca	81532	0.283904296	16	16	24	1	ko00061 | ko00780	Fatty acid biosynthesis | Biotin metabolism	Metabolism; Lipid metabolism | Metabolism; Metabolism of cofactors and vitamins
K00632	acetyl-CoA acyltransferase [EC:2.3.1.16]	Acanthoeca	81532	0.847514282	4	4	24	1	ko00071	Fatty acid degradation	Metabolism; Lipid metabolism
K09478	short/branched chain acyl-CoA dehydrogenase [EC:1.3.99.12]	Acanthoeca	81532	1	12	8	24	1	ko00071	Fatty acid degradation	Metabolism; Lipid metabolism
K13767	enoyl-CoA hydratase [EC:4.2.1.17]	Acanthoeca	81532	0.99999962	12	12	24	1	ko00071	Fatty acid degradation	Metabolism; Lipid metabolism
K20495	long-chain fatty acid omega-monooxygenase [EC:1.14.14.80]	Acanthoeca	81532	0.774508793	12	20	24	1	ko00071	Fatty acid degradation	Metabolism; Lipid metabolism
K00255	long-chain-acyl-CoA dehydrogenase [EC:1.3.8.8]	Acanthoeca	81532	0.822673333	20	4	24	1	ko00071	Fatty acid degradation	Metabolism; Lipid metabolism
K07513	acetyl-CoA acyltransferase 1 [EC:2.3.1.16]	Acanthoeca	81532	0.999999978	8	12	24	1	ko00071 | ko01040	Fatty acid degradation | Biosynthesis of unsaturated fatty acids	Metabolism; Lipid metabolism | Metabolism; Lipid metabolism
K08766	carnitine O-palmitoyltransferase 2 [EC:2.3.1.21]	Acanthoeca	81532	0.519925992	20	20	24	1	ko00071 | ko04714	Fatty acid degradation | Thermogenesis	Metabolism; Lipid metabolism | Organismal Systems; Environmental adaptation
K00329	NADH dehydrogenase [EC:7.1.1.2]	Acanthoeca	81532	1	24	12	24	1	ko00190	Oxidative phosphorylation	Metabolism; Energy metabolism
K01535	H+-transporting ATPase [EC:7.1.2.1]	Acanthoeca	81532	0.569826082	24	12	24	1	ko00190	Oxidative phosphorylation	Metabolism; Energy metabolism
K02154	V-type H+-transporting ATPase subunit a	Acanthoeca	81532	0.815113586	24	8	24	1	ko00190 | ko04142 | ko04145 | ko04721 | ko04966 | ko05110 | ko05120 | ko05165 | ko05323	Oxidative phosphorylation | Lysosome | Phagosome | Synaptic vesicle cycle | Collecting duct acid secretion | Vibrio cholerae infection | Epithelial cell signaling in Helicobacter pylori infection | Human papillomavirus infection | Rheumatoid arthritis	Metabolism; Energy metabolism | Cellular Processes; Transport and catabolism | Cellular Processes; Transport and catabolism | Organismal Systems; Nervous system | Organismal Systems; Excretory system | Human Diseases; Infectious disease: bacterial | Human Diseases; Infectious disease: bacterial | Human Diseases; Infectious disease: viral | Human Diseases; Immune disease
K02140	F-type H+-transporting ATPase subunit g	Acanthoeca	81532	0.999904898	8	16	24	1	ko00190 | ko04714	Oxidative phosphorylation | Thermogenesis	Metabolism; Energy metabolism | Organismal Systems; Environmental adaptation
K03934	NADH dehydrogenase (ubiquinone) Fe-S protein 1 [EC:7.1.1.2 1.6.99.3]	Acanthoeca	81532	0.817111995	8	4	24	1	ko00190 | ko04714 | ko04723 | ko04932 | ko05010 | ko05012 | ko05016	Oxidative phosphorylation | Thermogenesis | Retrograde endocannabinoid signaling | Non-alcoholic fatty liver disease (NAFLD) | Alzheimer disease | Parkinson disease | Huntington disease	Metabolism; Energy metabolism | Organismal Systems; Environmental adaptation | Organismal Systems; Nervous system | Human Diseases; Endocrine and metabolic disease | Human Diseases; Neurodegenerative disease | Human Diseases; Neurodegenerative disease | Human Diseases; Neurodegenerative disease
K03951	NADH dehydrogenase (ubiquinone) 1 alpha subcomplex subunit 7	Acanthoeca	81532	1	16	8	24	1	ko00190 | ko04714 | ko04723 | ko04932 | ko05010 | ko05012 | ko05016	Oxidative phosphorylation | Thermogenesis | Retrograde endocannabinoid signaling | Non-alcoholic fatty liver disease (NAFLD) | Alzheimer disease | Parkinson disease | Huntington disease	Metabolism; Energy metabolism | Organismal Systems; Environmental adaptation | Organismal Systems; Nervous system | Human Diseases; Endocrine and metabolic disease | Human Diseases; Neurodegenerative disease | Human Diseases; Neurodegenerative disease | Human Diseases; Neurodegenerative disease
K03964	NADH dehydrogenase (ubiquinone) 1 beta subcomplex subunit 8	Acanthoeca	81532	0.999999078	20	8	24	1	ko00190 | ko04714 | ko04723 | ko04932 | ko05010 | ko05012 | ko05016	Oxidative phosphorylation | Thermogenesis | Retrograde endocannabinoid signaling | Non-alcoholic fatty liver disease (NAFLD) | Alzheimer disease | Parkinson disease | Huntington disease	Metabolism; Energy metabolism | Organismal Systems; Environmental adaptation | Organismal Systems; Nervous system | Human Diseases; Endocrine and metabolic disease | Human Diseases; Neurodegenerative disease | Human Diseases; Neurodegenerative disease | Human Diseases; Neurodegenerative disease
K03938	NADH dehydrogenase (ubiquinone) Fe-S protein 5	Acanthoeca	81532	0.999998668	24	12	24	1	ko00190 | ko04714 | ko04723 | ko04932 | ko05010 | ko05012 | ko05016	Oxidative phosphorylation | Thermogenesis | Retrograde endocannabinoid signaling | Non-alcoholic fatty liver disease (NAFLD) | Alzheimer disease | Parkinson disease | Huntington disease	Metabolism; Energy metabolism | Organismal Systems; Environmental adaptation | Organismal Systems; Nervous system | Human Diseases; Endocrine and metabolic disease | Human Diseases; Neurodegenerative disease | Human Diseases; Neurodegenerative disease | Human Diseases; Neurodegenerative disease
K03950	NADH dehydrogenase (ubiquinone) 1 alpha subcomplex subunit 6	Acanthoeca	81532	0.9740335	24	20	24	1	ko00190 | ko04714 | ko04723 | ko04932 | ko05010 | ko05012 | ko05016	Oxidative phosphorylation | Thermogenesis | Retrograde endocannabinoid signaling | Non-alcoholic fatty liver disease (NAFLD) | Alzheimer disease | Parkinson disease | Huntington disease	Metabolism; Energy metabolism | Organismal Systems; Environmental adaptation | Organismal Systems; Nervous system | Human Diseases; Endocrine and metabolic disease | Human Diseases; Neurodegenerative disease | Human Diseases; Neurodegenerative disease | Human Diseases; Neurodegenerative disease
K02133	F-type H+-transporting ATPase subunit beta [EC:7.1.2.2]	Acanthoeca	81532	0.96968635	8	12	24	1	ko00190 | ko04714 | ko05010 | ko05012 | ko05016	Oxidative phosphorylation | Thermogenesis | Alzheimer disease | Parkinson disease | Huntington disease	Metabolism; Energy metabolism | Organismal Systems; Environmental adaptation | Human Diseases; Neurodegenerative disease | Human Diseases; Neurodegenerative disease | Human Diseases; Neurodegenerative disease
K02134	F-type H+-transporting ATPase subunit delta	Acanthoeca	81532	0.999059046	16	4	24	1	ko00190 | ko04714 | ko05010 | ko05012 | ko05016	Oxidative phosphorylation | Thermogenesis | Alzheimer disease | Parkinson disease | Huntington disease	Metabolism; Energy metabolism | Organismal Systems; Environmental adaptation | Human Diseases; Neurodegenerative disease | Human Diseases; Neurodegenerative disease | Human Diseases; Neurodegenerative disease
K00812	aspartate aminotransferase [EC:2.6.1.1]	Acanthoeca	81532	0.999999982	4	16	24	1	ko00250	Alanine, aspartate and glutamate metabolism	Metabolism; Amino acid metabolism
K11540	carbamoyl-phosphate synthase / aspartate carbamoyltransferase / dihydroorotase [EC:6.3.5.5 2.1.3.2 3.5.2.3]	Acanthoeca	81532	1	4	8	24	1	ko00250	Alanine, aspartate and glutamate metabolism	Metabolism; Amino acid metabolism
K15371	glutamate dehydrogenase [EC:1.4.1.2]	Acanthoeca	81532	0.57692407	4	8	24	1	ko00250	Alanine, aspartate and glutamate metabolism	Metabolism; Amino acid metabolism
K00820	glucosamine---fructose-6-phosphate aminotransferase (isomerizing) [EC:2.6.1.16]	Acanthoeca	81532	0.994926827	16	4	24	1	ko00250	Alanine, aspartate and glutamate metabolism	Metabolism; Amino acid metabolism
K01755	argininosuccinate lyase [EC:4.3.2.1]	Acanthoeca	81532	1	20	12	24	1	ko00250	Alanine, aspartate and glutamate metabolism	Metabolism; Amino acid metabolism
K00764	amidophosphoribosyltransferase [EC:2.4.2.14]	Acanthoeca	81532	1	24	16	24	1	ko00250	Alanine, aspartate and glutamate metabolism	Metabolism; Amino acid metabolism
K14454	aspartate aminotransferase, cytoplasmic [EC:2.6.1.1]	Acanthoeca	81532	0.999988396	12	12	24	1	ko00250 | ko00710	Alanine, aspartate and glutamate metabolism | Carbon fixation in photosynthetic organisms	Metabolism; Amino acid metabolism | Metabolism; Energy metabolism
K14455	aspartate aminotransferase, mitochondrial [EC:2.6.1.1]	Acanthoeca	81532	0.237369812	12	20	24	1	ko00250 | ko00710	Alanine, aspartate and glutamate metabolism | Carbon fixation in photosynthetic organisms	Metabolism; Amino acid metabolism | Metabolism; Energy metabolism
K13524	4-aminobutyrate aminotransferase / (S)-3-amino-2-methylpropionate transaminase [EC:2.6.1.19 2.6.1.22]	Acanthoeca	81532	0.754397472	16	4	24	1	ko00250 | ko04727	Alanine, aspartate and glutamate metabolism | GABAergic synapse	Metabolism; Amino acid metabolism | Organismal Systems; Nervous system
K00826	branched-chain amino acid aminotransferase [EC:2.6.1.42]	Acanthoeca	81532	0.999999997	12	8	24	1	ko00290	Valine, leucine and isoleucine biosynthesis	Metabolism; Amino acid metabolism
K01754	threonine dehydratase [EC:4.3.1.19]	Acanthoeca	81532	1	16	12	24	1	ko00290	Valine, leucine and isoleucine biosynthesis	Metabolism; Amino acid metabolism
K00052	3-isopropylmalate dehydrogenase [EC:1.1.1.85]	Acanthoeca	81532	0.993221334	24	8	24	1	ko00290	Valine, leucine and isoleucine biosynthesis	Metabolism; Amino acid metabolism
K01649	2-isopropylmalate synthase [EC:2.3.3.13]	Acanthoeca	81532	0.24578302	24	12	24	1	ko00290	Valine, leucine and isoleucine biosynthesis	Metabolism; Amino acid metabolism
K01702	3-isopropylmalate dehydratase [EC:4.2.1.33]	Acanthoeca	81532	1	24	8	24	1	ko00290	Valine, leucine and isoleucine biosynthesis	Metabolism; Amino acid metabolism
K12349	neutral ceramidase [EC:3.5.1.23]	Acanthoeca	81532	0.999387422	4	16	24	1	ko00600	Sphingolipid metabolism	Metabolism; Lipid metabolism
K04628	ceramide galactosyltransferase [EC:2.4.1.47]	Acanthoeca	81532	0.999059912	16	16	24	1	ko00600	Sphingolipid metabolism	Metabolism; Lipid metabolism
K01634	sphinganine-1-phosphate aldolase [EC:4.1.2.27]	Acanthoeca	81532	1	24	16	24	1	ko00600	Sphingolipid metabolism	Metabolism; Lipid metabolism
K01966	propionyl-CoA carboxylase beta chain [EC:6.4.1.3 2.1.3.15]	Acanthoeca	81532	0.999999998	8	20	24	1	ko00630	Glyoxylate and dicarboxylate metabolism	Metabolism; Carbohydrate metabolism
K01847	methylmalonyl-CoA mutase [EC:5.4.99.2]	Acanthoeca	81532	0.994630165	12	4	24	1	ko00630	Glyoxylate and dicarboxylate metabolism	Metabolism; Carbohydrate metabolism
K00049	glyoxylate/hydroxypyruvate reductase [EC:1.1.1.79 1.1.1.81]	Acanthoeca	81532	1	16	12	24	1	ko00630	Glyoxylate and dicarboxylate metabolism	Metabolism; Carbohydrate metabolism
K00600	glycine hydroxymethyltransferase [EC:2.1.2.1]	Acanthoeca	81532	0.996416371	20	4	24	1	ko00630	Glyoxylate and dicarboxylate metabolism	Metabolism; Carbohydrate metabolism
K01965	propionyl-CoA carboxylase alpha chain [EC:6.4.1.3]	Acanthoeca	81532	0.878204456	20	12	24	1	ko00630	Glyoxylate and dicarboxylate metabolism	Metabolism; Carbohydrate metabolism
K00042	2-hydroxy-3-oxopropionate reductase [EC:1.1.1.60]	Acanthoeca	81532	1	24	16	24	1	ko00630	Glyoxylate and dicarboxylate metabolism	Metabolism; Carbohydrate metabolism
K00605	aminomethyltransferase [EC:2.1.2.10]	Acanthoeca	81532	1	24	12	24	1	ko00630	Glyoxylate and dicarboxylate metabolism	Metabolism; Carbohydrate metabolism
K11517	(S)-2-hydroxy-acid oxidase [EC:1.1.3.15]	Acanthoeca	81532	1	24	16	24	1	ko00630	Glyoxylate and dicarboxylate metabolism	Metabolism; Carbohydrate metabolism
K00028	malate dehydrogenase (decarboxylating) [EC:1.1.1.39]	Acanthoeca	81532	0.999999697	12	8	24	1	ko00710	Carbon fixation in photosynthetic organisms	Metabolism; Energy metabolism
K22552	multicopper oxidase [EC:1.16.3.1]	Acanthoeca	81532	0.557776831	4	4	24	1	ko00860	Porphyrin and chlorophyll metabolism	Metabolism; Metabolism of cofactors and vitamins
K01698	porphobilinogen synthase [EC:4.2.1.24]	Acanthoeca	81532	0.999954689	8	16	24	1	ko00860	Porphyrin and chlorophyll metabolism	Metabolism; Metabolism of cofactors and vitamins
K01764	cytochrome c heme-lyase [EC:4.4.1.17]	Acanthoeca	81532	1	12	12	24	1	ko00860	Porphyrin and chlorophyll metabolism	Metabolism; Metabolism of cofactors and vitamins
K02303	uroporphyrin-III C-methyltransferase [EC:2.1.1.107]	Acanthoeca	81532	1	12	12	24	1	ko00860	Porphyrin and chlorophyll metabolism	Metabolism; Metabolism of cofactors and vitamins
K21480	heme oxygenase (biliverdin-producing, ferredoxin) [EC:1.14.15.20]	Acanthoeca	81532	1	12	8	24	1	ko00860	Porphyrin and chlorophyll metabolism	Metabolism; Metabolism of cofactors and vitamins
K00218	protochlorophyllide reductase [EC:1.3.1.33]	Acanthoeca	81532	0.596832043	16	16	24	1	ko00860	Porphyrin and chlorophyll metabolism	Metabolism; Metabolism of cofactors and vitamins
K14163	bifunctional glutamyl/prolyl-tRNA synthetase [EC:6.1.1.17 6.1.1.15]	Acanthoeca	81532	0.945018621	16	8	24	1	ko00860	Porphyrin and chlorophyll metabolism	Metabolism; Metabolism of cofactors and vitamins
K21682	pyruvate dehydrogenase (NADP+) / aquacobalamin reductase (NADPH) [EC:1.2.1.51 1.16.1.5]	Acanthoeca	81532	0.999998947	16	8	24	1	ko00860	Porphyrin and chlorophyll metabolism	Metabolism; Metabolism of cofactors and vitamins
K00231	protoporphyrinogen/coproporphyrinogen III oxidase [EC:1.3.3.4 1.3.3.15]	Acanthoeca	81532	0.999896647	20	16	24	1	ko00860	Porphyrin and chlorophyll metabolism	Metabolism; Metabolism of cofactors and vitamins
K01749	hydroxymethylbilane synthase [EC:2.5.1.61]	Acanthoeca	81532	0.46367796	20	4	24	1	ko00860	Porphyrin and chlorophyll metabolism	Metabolism; Metabolism of cofactors and vitamins
K01772	protoporphyrin/coproporphyrin ferrochelatase [EC:4.99.1.1 4.99.1.9]	Acanthoeca	81532	1	24	8	24	1	ko00860	Porphyrin and chlorophyll metabolism	Metabolism; Metabolism of cofactors and vitamins
K01845	glutamate-1-semialdehyde 2,1-aminomutase [EC:5.4.3.8]	Acanthoeca	81532	0.62547829	24	12	24	1	ko00860	Porphyrin and chlorophyll metabolism	Metabolism; Metabolism of cofactors and vitamins
K09842	abscisic-aldehyde oxidase [EC:1.2.3.14]	Acanthoeca	81532	0.999999474	12	8	24	1	ko00906	Carotenoid biosynthesis	Metabolism; Metabolism of terpenoids and polyketides
K10246	fatty acid elongase 3 [EC:2.3.1.199]	Acanthoeca	81532	1	4	16	24	1	ko01040	Biosynthesis of unsaturated fatty acids	Metabolism; Lipid metabolism
K10249	elongation of very long chain fatty acids protein 4 [EC:2.3.1.199]	Acanthoeca	81532	0.982119241	16	8	24	1	ko01040	Biosynthesis of unsaturated fatty acids	Metabolism; Lipid metabolism
K08764	sterol carrier protein 2 [EC:2.3.1.176]	Acanthoeca	81532	0.999999101	20	20	24	1	ko01040	Biosynthesis of unsaturated fatty acids	Metabolism; Lipid metabolism
K04771	serine protease Do [EC:3.4.21.107]	Acanthoeca	81532	0.995477151	4	4	24	1	ko02020	Two-component system	Environmental Information Processing; Signal transduction
K10255	acyl-lipid omega-6 desaturase (Delta-12 desaturase) [EC:1.14.19.23 1.14.19.45]	Acanthoeca	81532	0.789402799	12	8	24	1	ko02020	Two-component system	Environmental Information Processing; Signal transduction
K01467	beta-lactamase class C [EC:3.5.2.6]	Acanthoeca	81532	0.805552593	16	4	24	1	ko02020	Two-component system	Environmental Information Processing; Signal transduction
K02406	flagellin	Acanthoeca	81532	1	16	12	24	1	ko02020	Two-component system	Environmental Information Processing; Signal transduction
K10914	CRP/FNR family transcriptional regulator, cyclic AMP receptor protein	Acanthoeca	81532	0.285542233	24	20	24	1	ko02020	Two-component system	Environmental Information Processing; Signal transduction
K02946	small subunit ribosomal protein S10	Acanthoeca	81532	0.999959261	4	8	24	1	ko03010	Ribosome	Genetic Information Processing; Translation
K02992	small subunit ribosomal protein S7	Acanthoeca	81532	0.610676649	8	16	24	1	ko03010	Ribosome	Genetic Information Processing; Translation
K02926	large subunit ribosomal protein L4	Acanthoeca	81532	1	12	12	24	1	ko03010	Ribosome	Genetic Information Processing; Translation
K02939	large subunit ribosomal protein L9	Acanthoeca	81532	1	12	8	24	1	ko03010	Ribosome	Genetic Information Processing; Translation
K02960	small subunit ribosomal protein S16e	Acanthoeca	81532	0.992092016	12	20	24	1	ko03010	Ribosome	Genetic Information Processing; Translation
K02961	small subunit ribosomal protein S17	Acanthoeca	81532	0.980329217	12	20	24	1	ko03010	Ribosome	Genetic Information Processing; Translation
K02967	small subunit ribosomal protein S2	Acanthoeca	81532	0.999999087	12	8	24	1	ko03010	Ribosome	Genetic Information Processing; Translation
K02875	large subunit ribosomal protein L14e	Acanthoeca	81532	1	16	4	24	1	ko03010	Ribosome	Genetic Information Processing; Translation
K02884	large subunit ribosomal protein L19	Acanthoeca	81532	0.999999999	16	12	24	1	ko03010	Ribosome	Genetic Information Processing; Translation
K02911	large subunit ribosomal protein L32	Acanthoeca	81532	0.999986859	16	12	24	1	ko03010	Ribosome	Genetic Information Processing; Translation
K02993	small subunit ribosomal protein S7e	Acanthoeca	81532	0.999486218	16	12	24	1	ko03010	Ribosome	Genetic Information Processing; Translation
K02876	large subunit ribosomal protein L15	Acanthoeca	81532	0.999999847	24	4	24	1	ko03010	Ribosome	Genetic Information Processing; Translation
K02906	large subunit ribosomal protein L3	Acanthoeca	81532	0.999570215	24	8	24	1	ko03010	Ribosome	Genetic Information Processing; Translation
K02956	small subunit ribosomal protein S15	Acanthoeca	81532	1	24	16	24	1	ko03010	Ribosome	Genetic Information Processing; Translation
K02988	small subunit ribosomal protein S5	Acanthoeca	81532	0.999990453	24	16	24	1	ko03010	Ribosome	Genetic Information Processing; Translation
K11086	small nuclear ribonucleoprotein B and B'	Acanthoeca	81532	0.953588271	4	12	24	1	ko03040	Spliceosome	Genetic Information Processing; Transcription
K12830	splicing factor 3B subunit 3	Acanthoeca	81532	0.999948235	4	4	24	1	ko03040	Spliceosome	Genetic Information Processing; Transcription
K12843	U4/U6 small nuclear ribonucleoprotein PRP3	Acanthoeca	81532	1	4	12	24	1	ko03040	Spliceosome	Genetic Information Processing; Transcription
K12847	U4/U6.U5 tri-snRNP-associated protein 2	Acanthoeca	81532	0.952729296	4	4	24	1	ko03040	Spliceosome	Genetic Information Processing; Transcription
K12855	pre-mRNA-processing factor 6	Acanthoeca	81532	0.977363426	4	20	24	1	ko03040	Spliceosome	Genetic Information Processing; Transcription
K12869	crooked neck	Acanthoeca	81532	0.998047764	4	8	24	1	ko03040	Spliceosome	Genetic Information Processing; Transcription
K12881	THO complex subunit 4	Acanthoeca	81532	0.936131877	4	8	24	1	ko03040	Spliceosome	Genetic Information Processing; Transcription
K12885	heterogeneous nuclear ribonucleoprotein G	Acanthoeca	81532	0.999997098	4	20	24	1	ko03040	Spliceosome	Genetic Information Processing; Transcription
K12815	pre-mRNA-splicing factor ATP-dependent RNA helicase DHX38/PRP16 [EC:3.6.4.13]	Acanthoeca	81532	1	8	12	24	1	ko03040	Spliceosome	Genetic Information Processing; Transcription
K12872	pre-mRNA-splicing factor RBM22/SLT11	Acanthoeca	81532	0.997512063	8	16	24	1	ko03040	Spliceosome	Genetic Information Processing; Transcription
K13025	ATP-dependent RNA helicase [EC:3.6.4.13]	Acanthoeca	81532	0.999994603	8	12	24	1	ko03040	Spliceosome	Genetic Information Processing; Transcription
K10599	pre-mRNA-processing factor 19 [EC:2.3.2.27]	Acanthoeca	81532	0.999641434	12	8	24	1	ko03040	Spliceosome	Genetic Information Processing; Transcription
K11091	U1 small nuclear ribonucleoprotein A	Acanthoeca	81532	1	12	16	24	1	ko03040	Spliceosome	Genetic Information Processing; Transcription
K12844	U4/U6 small nuclear ribonucleoprotein PRP31	Acanthoeca	81532	0.99984968	12	20	24	1	ko03040	Spliceosome	Genetic Information Processing; Transcription
K12850	pre-mRNA-splicing factor 38B	Acanthoeca	81532	1	12	16	24	1	ko03040	Spliceosome	Genetic Information Processing; Transcription
K12852	116 kDa U5 small nuclear ribonucleoprotein component	Acanthoeca	81532	0.629605533	12	20	24	1	ko03040	Spliceosome	Genetic Information Processing; Transcription
K12864	beta-catenin-like protein 1	Acanthoeca	81532	1	12	12	24	1	ko03040	Spliceosome	Genetic Information Processing; Transcription
K12867	pre-mRNA-splicing factor SYF1	Acanthoeca	81532	0.999999807	12	16	24	1	ko03040	Spliceosome	Genetic Information Processing; Transcription
K12880	THO complex subunit 3	Acanthoeca	81532	0.544506915	12	20	24	1	ko03040	Spliceosome	Genetic Information Processing; Transcription
K12811	ATP-dependent RNA helicase DDX46/PRP5 [EC:3.6.4.13]	Acanthoeca	81532	1	16	4	24	1	ko03040	Spliceosome	Genetic Information Processing; Transcription
K12819	pre-mRNA-processing factor SLU7	Acanthoeca	81532	0.999999871	16	8	24	1	ko03040	Spliceosome	Genetic Information Processing; Transcription
K12828	splicing factor 3B subunit 1	Acanthoeca	81532	0.997889251	16	8	24	1	ko03040	Spliceosome	Genetic Information Processing; Transcription
K12858	ATP-dependent RNA helicase DDX23/PRP28 [EC:3.6.4.13]	Acanthoeca	81532	0.999999727	16	4	24	1	ko03040	Spliceosome	Genetic Information Processing; Transcription
K12862	pleiotropic regulator 1	Acanthoeca	81532	1	16	12	24	1	ko03040	Spliceosome	Genetic Information Processing; Transcription
K12882	nuclear cap-binding protein subunit 1	Acanthoeca	81532	1	16	16	24	1	ko03040	Spliceosome	Genetic Information Processing; Transcription
K12886	heterogeneous nuclear ribonucleoprotein K	Acanthoeca	81532	0.925135988	16	4	24	1	ko03040	Spliceosome	Genetic Information Processing; Transcription
K12812	ATP-dependent RNA helicase UAP56/SUB2 [EC:3.6.4.13]	Acanthoeca	81532	0.857750398	20	12	24	1	ko03040	Spliceosome	Genetic Information Processing; Transcription
K12813	pre-mRNA-splicing factor ATP-dependent RNA helicase DHX16 [EC:3.6.4.13]	Acanthoeca	81532	1	20	16	24	1	ko03040	Spliceosome	Genetic Information Processing; Transcription
K12821	pre-mRNA-processing factor 40	Acanthoeca	81532	1	20	20	24	1	ko03040	Spliceosome	Genetic Information Processing; Transcription
K12865	polyglutamine-binding protein 1	Acanthoeca	81532	0.976295451	20	20	24	1	ko03040	Spliceosome	Genetic Information Processing; Transcription
K12868	pre-mRNA-splicing factor SYF2	Acanthoeca	81532	1	20	16	24	1	ko03040	Spliceosome	Genetic Information Processing; Transcription
K12873	bud site selection protein 31	Acanthoeca	81532	0.986140052	20	12	24	1	ko03040	Spliceosome	Genetic Information Processing; Transcription
K11092	U2 small nuclear ribonucleoprotein A'	Acanthoeca	81532	0.999346232	24	12	24	1	ko03040	Spliceosome	Genetic Information Processing; Transcription
K12818	ATP-dependent RNA helicase DHX8/PRP22 [EC:3.6.4.13]	Acanthoeca	81532	1	24	16	24	1	ko03040	Spliceosome	Genetic Information Processing; Transcription
K12854	pre-mRNA-splicing helicase BRR2 [EC:3.6.4.13]	Acanthoeca	81532	0.999991507	24	8	24	1	ko03040	Spliceosome	Genetic Information Processing; Transcription
K12857	Prp8 binding protein	Acanthoeca	81532	0.836981661	24	8	24	1	ko03040	Spliceosome	Genetic Information Processing; Transcription
K12879	THO complex subunit 2	Acanthoeca	81532	1	24	12	24	1	ko03040	Spliceosome	Genetic Information Processing; Transcription
K06063	SNW domain-containing protein 1	Acanthoeca	81532	0.999997221	20	12	24	1	ko03040 | ko05169	Spliceosome | Epstein-Barr virus infection	Genetic Information Processing; Transcription | Human Diseases; Infectious disease: viral
K02727	20S proteasome subunit alpha 7 [EC:3.4.25.1]	Acanthoeca	81532	0.513390815	20	8	24	1	ko03050	Proteasome	Genetic Information Processing; Folding, sorting and degradation
K03062	26S proteasome regulatory subunit T2	Acanthoeca	81532	0.999999982	16	12	24	1	ko03050 | ko05165 | ko05169	Proteasome | Human papillomavirus infection | Epstein-Barr virus infection	Genetic Information Processing; Folding, sorting and degradation | Human Diseases; Infectious disease: viral | Human Diseases; Infectious disease: viral
K03028	26S proteasome regulatory subunit N1	Acanthoeca	81532	0.851592443	4	4	24	1	ko03050 | ko05169	Proteasome | Epstein-Barr virus infection	Genetic Information Processing; Folding, sorting and degradation | Human Diseases; Infectious disease: viral
K03035	26S proteasome regulatory subunit N5	Acanthoeca	81532	0.999999971	4	16	24	1	ko03050 | ko05169	Proteasome | Epstein-Barr virus infection	Genetic Information Processing; Folding, sorting and degradation | Human Diseases; Infectious disease: viral
K03032	26S proteasome regulatory subunit N2	Acanthoeca	81532	0.701691377	8	12	24	1	ko03050 | ko05169	Proteasome | Epstein-Barr virus infection	Genetic Information Processing; Folding, sorting and degradation | Human Diseases; Infectious disease: viral
K03033	26S proteasome regulatory subunit N3	Acanthoeca	81532	0.998977813	8	20	24	1	ko03050 | ko05169	Proteasome | Epstein-Barr virus infection	Genetic Information Processing; Folding, sorting and degradation | Human Diseases; Infectious disease: viral
K03031	26S proteasome regulatory subunit N12	Acanthoeca	81532	0.851592443	12	4	24	1	ko03050 | ko05169	Proteasome | Epstein-Barr virus infection	Genetic Information Processing; Folding, sorting and degradation | Human Diseases; Infectious disease: viral
K03036	26S proteasome regulatory subunit N6	Acanthoeca	81532	0.887563066	20	12	24	1	ko03050 | ko05169	Proteasome | Epstein-Barr virus infection	Genetic Information Processing; Folding, sorting and degradation | Human Diseases; Infectious disease: viral
K03037	26S proteasome regulatory subunit N7	Acanthoeca	81532	0.878204456	20	16	24	1	ko03050 | ko05169	Proteasome | Epstein-Barr virus infection	Genetic Information Processing; Folding, sorting and degradation | Human Diseases; Infectious disease: viral
K03039	26S proteasome regulatory subunit N9	Acanthoeca	81532	0.725756385	20	12	24	1	ko03050 | ko05169	Proteasome | Epstein-Barr virus infection	Genetic Information Processing; Folding, sorting and degradation | Human Diseases; Infectious disease: viral
K03061	26S proteasome regulatory subunit T1	Acanthoeca	81532	0.822804693	20	20	24	1	ko03050 | ko05169	Proteasome | Epstein-Barr virus infection	Genetic Information Processing; Folding, sorting and degradation | Human Diseases; Infectious disease: viral
K00911	1D-myo-inositol-triphosphate 3-kinase [EC:2.7.1.127]	Acanthoeca	81532	0.996671314	12	20	24	1	ko04020	Calcium signaling pathway	Environmental Information Processing; Signal transduction
K05215	P2X purinoceptor 1	Acanthoeca	81532	1	12	16	24	1	ko04020	Calcium signaling pathway	Environmental Information Processing; Signal transduction
K04363	platelet-derived growth factor receptor alpha [EC:2.7.10.1]	Acanthoeca	81532	1	16	12	24	1	ko04020	Calcium signaling pathway	Environmental Information Processing; Signal transduction
K05218	P2X purinoceptor 4	Acanthoeca	81532	0.99995247	16	12	24	1	ko04020	Calcium signaling pathway	Environmental Information Processing; Signal transduction
K02183	calmodulin	Acanthoeca	81532	0.657978326	16	16	24	1	ko04020 | ko04024 | ko04114 | ko04713 | ko04740 | ko04921 | ko04924 | ko04925 | ko04970 | ko05010	Calcium signaling pathway | cAMP signaling pathway | Oocyte meiosis | Circadian entrainment | Olfactory transduction | Oxytocin signaling pathway | Renin secretion | Aldosterone synthesis and secretion | Salivary secretion | Alzheimer disease	Environmental Information Processing; Signal transduction | Environmental Information Processing; Signal transduction | Cellular Processes; Cell growth and death | Organismal Systems; Environmental adaptation | Organismal Systems; Sensory system | Organismal Systems; Endocrine system | Organismal Systems; Endocrine system | Organismal Systems; Endocrine system | Organismal Systems; Digestive syst…
K04851	voltage-dependent calcium channel L type alpha-1D	Acanthoeca	81532	0.309684114	24	8	24	1	ko04020 | ko04024 | ko04713 | ko04723 | ko04725 | ko04727 | ko04921 | ko04924 | ko04925 | ko05010	Calcium signaling pathway | cAMP signaling pathway | Circadian entrainment | Retrograde endocannabinoid signaling | Cholinergic synapse | GABAergic synapse | Oxytocin signaling pathway | Renin secretion | Aldosterone synthesis and secretion | Alzheimer disease	Environmental Information Processing; Signal transduction | Environmental Information Processing; Signal transduction | Organismal Systems; Environmental adaptation | Organismal Systems; Nervous system | Organismal Systems; Nervous system | Organismal Systems; Nervous system | Organismal Systems; Endocrine system | Organismal Systems; Endocrine system | Organismal Systems; Endocrine system | Huma…
K04962	ryanodine receptor 2	Acanthoeca	81532	0.481916582	16	12	24	1	ko04020 | ko04024 | ko04713 | ko04921	Calcium signaling pathway | cAMP signaling pathway | Circadian entrainment | Oxytocin signaling pathway	Environmental Information Processing; Signal transduction | Environmental Information Processing; Signal transduction | Organismal Systems; Environmental adaptation | Organismal Systems; Endocrine system
K04857	voltage-dependent calcium channel L type alpha-1S	Acanthoeca	81532	0.998461131	4	4	24	1	ko04020 | ko04024 | ko04723 | ko04725 | ko04727 | ko04921 | ko04924 | ko04925 | ko05010	Calcium signaling pathway | cAMP signaling pathway | Retrograde endocannabinoid signaling | Cholinergic synapse | GABAergic synapse | Oxytocin signaling pathway | Renin secretion | Aldosterone synthesis and secretion | Alzheimer disease	Environmental Information Processing; Signal transduction | Environmental Information Processing; Signal transduction | Organismal Systems; Nervous system | Organismal Systems; Nervous system | Organismal Systems; Nervous system | Organismal Systems; Endocrine system | Organismal Systems; Endocrine system | Organismal Systems; Endocrine system | Human Diseases; Neurodegenerative disease
K05850	Ca2+ transporting ATPase, plasma membrane [EC:3.6.3.8]	Acanthoeca	81532	0.91652333	12	20	24	1	ko04020 | ko04024 | ko04925 | ko04970	Calcium signaling pathway | cAMP signaling pathway | Aldosterone synthesis and secretion | Salivary secretion	Environmental Information Processing; Signal transduction | Environmental Information Processing; Signal transduction | Organismal Systems; Endocrine system | Organismal Systems; Digestive system
K04960	inositol 1,4,5-triphosphate receptor type 3	Acanthoeca	81532	0.880405632	4	8	24	1	ko04020 | ko04114 | ko04713 | ko04723 | ko04725 | ko04921 | ko04924 | ko04925 | ko04970 | ko05010	Calcium signaling pathway | Oocyte meiosis | Circadian entrainment | Retrograde endocannabinoid signaling | Cholinergic synapse | Oxytocin signaling pathway | Renin secretion | Aldosterone synthesis and secretion | Salivary secretion | Alzheimer disease	Environmental Information Processing; Signal transduction | Cellular Processes; Cell growth and death | Organismal Systems; Environmental adaptation | Organismal Systems; Nervous system | Organismal Systems; Nervous system | Organismal Systems; Endocrine system | Organismal Systems; Endocrine system | Organismal Systems; Endocrine system | Organismal Systems; Digestive system | Human Diseases; Ne…
K04958	inositol 1,4,5-triphosphate receptor type 1	Acanthoeca	81532	0.918100676	20	20	24	1	ko04020 | ko04114 | ko04713 | ko04723 | ko04725 | ko04921 | ko04924 | ko04925 | ko04970 | ko05010 | ko05016	Calcium signaling pathway | Oocyte meiosis | Circadian entrainment | Retrograde endocannabinoid signaling | Cholinergic synapse | Oxytocin signaling pathway | Renin secretion | Aldosterone synthesis and secretion | Salivary secretion | Alzheimer disease | Huntington disease	Environmental Information Processing; Signal transduction | Cellular Processes; Cell growth and death | Organismal Systems; Environmental adaptation | Organismal Systems; Nervous system | Organismal Systems; Nervous system | Organismal Systems; Endocrine system | Organismal Systems; Endocrine system | Organismal Systems; Endocrine system | Organismal Systems; Digestive system | Human Diseases; Ne…
K06268	serine/threonine-protein phosphatase 2B regulatory subunit	Acanthoeca	81532	0.953854091	20	8	24	1	ko04020 | ko04114 | ko04921 | ko04924 | ko05010	Calcium signaling pathway | Oocyte meiosis | Oxytocin signaling pathway | Renin secretion | Alzheimer disease	Environmental Information Processing; Signal transduction | Cellular Processes; Cell growth and death | Organismal Systems; Endocrine system | Organismal Systems; Endocrine system | Human Diseases; Neurodegenerative disease
K04849	voltage-dependent calcium channel N type alpha-1B	Acanthoeca	81532	0.933508594	20	16	24	1	ko04020 | ko04721 | ko04723 | ko04725 | ko04727 | ko05032	Calcium signaling pathway | Synaptic vesicle cycle | Retrograde endocannabinoid signaling | Cholinergic synapse | GABAergic synapse | Morphine addiction	Environmental Information Processing; Signal transduction | Organismal Systems; Nervous system | Organismal Systems; Nervous system | Organismal Systems; Nervous system | Organismal Systems; Nervous system | Human Diseases; Substance dependence
K09565	peptidyl-prolyl isomerase F (cyclophilin D) [EC:5.2.1.8]	Acanthoeca	81532	0.999999999	4	20	24	1	ko04020 | ko05012 | ko05016	Calcium signaling pathway | Parkinson disease | Huntington disease	Environmental Information Processing; Signal transduction | Human Diseases; Neurodegenerative disease | Human Diseases; Neurodegenerative disease
K05702	afadin	Acanthoeca	81532	1	16	12	24	1	ko04024	cAMP signaling pathway	Environmental Information Processing; Signal transduction
K04365	B-Raf proto-oncogene serine/threonine-protein kinase [EC:2.7.11.1]	Acanthoeca	81532	1	24	4	24	1	ko04024	cAMP signaling pathway	Environmental Information Processing; Signal transduction
K05673	ATP-binding cassette, subfamily C (CFTR/MRP), member 4	Acanthoeca	81532	0.999999398	24	8	24	1	ko04024	cAMP signaling pathway	Environmental Information Processing; Signal transduction
K18435	transcription factor SOX9 (SOX group E)	Acanthoeca	81532	0.999774705	24	4	24	1	ko04024	cAMP signaling pathway	Environmental Information Processing; Signal transduction
K04368	mitogen-activated protein kinase kinase 1 [EC:2.7.12.2]	Acanthoeca	81532	0.999206388	20	12	24	1	ko04024 | ko04114 | ko04725 | ko04921 | ko05165	cAMP signaling pathway | Oocyte meiosis | Cholinergic synapse | Oxytocin signaling pathway | Human papillomavirus infection	Environmental Information Processing; Signal transduction | Cellular Processes; Cell growth and death | Organismal Systems; Nervous system | Organismal Systems; Endocrine system | Human Diseases; Infectious disease: viral
K04440	mitogen-activated protein kinase 8/9/10 (c-Jun N-terminal kinase) [EC:2.7.11.24]	Acanthoeca	81532	0.999995265	20	12	24	1	ko04024 | ko04141 | ko04723 | ko04932 | ko05120 | ko05169	cAMP signaling pathway | Protein processing in endoplasmic reticulum | Retrograde endocannabinoid signaling | Non-alcoholic fatty liver disease (NAFLD) | Epithelial cell signaling in Helicobacter pylori infection | Epstein-Barr virus infection	Environmental Information Processing; Signal transduction | Genetic Information Processing; Folding, sorting and degradation | Organismal Systems; Nervous system | Human Diseases; Endocrine and metabolic disease | Human Diseases; Infectious disease: bacterial | Human Diseases; Infectious disease: viral
K11265	adenylate cyclase 10 [EC:4.6.1.1]	Acanthoeca	81532	1	24	20	24	1	ko04024 | ko04713 | ko04714	cAMP signaling pathway | Circadian entrainment | Thermogenesis	Environmental Information Processing; Signal transduction | Organismal Systems; Environmental adaptation | Organismal Systems; Environmental adaptation
K04615	gamma-aminobutyric acid type B receptor	Acanthoeca	81532	0.848671817	16	12	24	1	ko04024 | ko04727 | ko05032	cAMP signaling pathway | GABAergic synapse | Morphine addiction	Environmental Information Processing; Signal transduction | Organismal Systems; Nervous system | Human Diseases; Substance dependence
K01539	sodium/potassium-transporting ATPase subunit alpha [EC:3.6.3.9]	Acanthoeca	81532	0.999999979	24	12	24	1	ko04024 | ko04925 | ko04970	cAMP signaling pathway | Aldosterone synthesis and secretion | Salivary secretion	Environmental Information Processing; Signal transduction | Organismal Systems; Endocrine system | Organismal Systems; Digestive system
K04735	transcription factor p65	Acanthoeca	81532	1	4	8	24	1	ko04024 | ko04932 | ko05120 | ko05146 | ko05165 | ko05169	cAMP signaling pathway | Non-alcoholic fatty liver disease (NAFLD) | Epithelial cell signaling in Helicobacter pylori infection | Amoebiasis | Human papillomavirus infection | Epstein-Barr virus infection	Environmental Information Processing; Signal transduction | Human Diseases; Endocrine and metabolic disease | Human Diseases; Infectious disease: bacterial | Human Diseases; Infectious disease: parasitic | Human Diseases; Infectious disease: viral | Human Diseases; Infectious disease: viral
K02580	nuclear factor NF-kappa-B p105 subunit	Acanthoeca	81532	1	16	16	24	1	ko04024 | ko04932 | ko05120 | ko05146 | ko05165 | ko05169	cAMP signaling pathway | Non-alcoholic fatty liver disease (NAFLD) | Epithelial cell signaling in Helicobacter pylori infection | Amoebiasis | Human papillomavirus infection | Epstein-Barr virus infection	Environmental Information Processing; Signal transduction | Human Diseases; Endocrine and metabolic disease | Human Diseases; Infectious disease: bacterial | Human Diseases; Infectious disease: parasitic | Human Diseases; Infectious disease: viral | Human Diseases; Infectious disease: viral
K04498	E1A/CREB-binding protein [EC:2.3.1.48]	Acanthoeca	81532	0.658417092	24	8	24	1	ko04024 | ko05016 | ko05165	cAMP signaling pathway | Huntington disease | Human papillomavirus infection	Environmental Information Processing; Signal transduction | Human Diseases; Neurodegenerative disease | Human Diseases; Infectious disease: viral
K03350	anaphase-promoting complex subunit 3	Acanthoeca	81532	1	4	8	24	1	ko04114	Oocyte meiosis	Cellular Processes; Cell growth and death
K08836	STE20-like kinase [EC:2.7.11.1]	Acanthoeca	81532	0.517183107	4	8	24	1	ko04114	Oocyte meiosis	Cellular Processes; Cell growth and death
K05868	G2/mitotic-specific cyclin-B1	Acanthoeca	81532	0.999914767	12	12	24	1	ko04114	Oocyte meiosis	Cellular Processes; Cell growth and death
K03362	F-box and WD-40 domain protein 1/11	Acanthoeca	81532	0.247322024	16	16	24	1	ko04114	Oocyte meiosis	Cellular Processes; Cell growth and death
K06631	polo-like kinase 1 [EC:2.7.11.21]	Acanthoeca	81532	0.99999997	20	12	24	1	ko04114	Oocyte meiosis	Cellular Processes; Cell growth and death
K06633	membrane-associated tyrosine- and threonine-specific cdc2-inhibitory kinase [EC:2.7.11.1]	Acanthoeca	81532	0.589572516	24	8	24	1	ko04114	Oocyte meiosis	Cellular Processes; Cell growth and death
K03347	cullin 1	Acanthoeca	81532	0.232449864	12	4	24	1	ko04114 | ko04141	Oocyte meiosis | Protein processing in endoplasmic reticulum	Cellular Processes; Cell growth and death | Genetic Information Processing; Folding, sorting and degradation
K04373	ribosomal protein S6 kinase alpha-1/2/3/6 [EC:2.7.11.1]	Acanthoeca	81532	0.999996339	24	16	24	1	ko04114 | ko04714	Oocyte meiosis | Thermogenesis	Cellular Processes; Cell growth and death | Organismal Systems; Environmental adaptation
K03456	serine/threonine-protein phosphatase 2A regulatory subunit A	Acanthoeca	81532	0.703006369	24	8	24	1	ko04114 | ko05165	Oocyte meiosis | Human papillomavirus infection	Cellular Processes; Cell growth and death | Human Diseases; Infectious disease: viral
K10084	ER degradation enhancer, mannosidase alpha-like 1	Acanthoeca	81532	1	4	20	24	1	ko04141	Protein processing in endoplasmic reticulum	Genetic Information Processing; Folding, sorting and degradation
K10597	ubiquitin conjugation factor E4 B [EC:2.3.2.27]	Acanthoeca	81532	0.999999999	4	8	24	1	ko04141	Protein processing in endoplasmic reticulum	Genetic Information Processing; Folding, sorting and degradation
K09517	DnaJ homolog subfamily B member 11	Acanthoeca	81532	0.892703768	8	20	24	1	ko04141	Protein processing in endoplasmic reticulum	Genetic Information Processing; Folding, sorting and degradation
K09530	DnaJ homolog subfamily C member 10	Acanthoeca	81532	0.99455686	8	4	24	1	ko04141	Protein processing in endoplasmic reticulum	Genetic Information Processing; Folding, sorting and degradation
K09561	STIP1 homology and U-box containing protein 1 [EC:2.3.2.27]	Acanthoeca	81532	0.851973287	8	4	24	1	ko04141	Protein processing in endoplasmic reticulum	Genetic Information Processing; Folding, sorting and degradation
K10080	lectin, mannose-binding 1	Acanthoeca	81532	0.999967139	8	16	24	1	ko04141	Protein processing in endoplasmic reticulum	Genetic Information Processing; Folding, sorting and degradation
K10601	E3 ubiquitin-protein ligase synoviolin [EC:2.3.2.27]	Acanthoeca	81532	0.837878608	12	20	24	1	ko04141	Protein processing in endoplasmic reticulum	Genetic Information Processing; Folding, sorting and degradation
K14002	DnaJ-related protein SCJ1	Acanthoeca	81532	0.699842131	12	4	24	1	ko04141	Protein processing in endoplasmic reticulum	Genetic Information Processing; Folding, sorting and degradation
K16194	eukaryotic translation initiation factor 2-alpha kinase 1 [EC:2.7.11.1]	Acanthoeca	81532	0.999529934	12	4	24	1	ko04141	Protein processing in endoplasmic reticulum	Genetic Information Processing; Folding, sorting and degradation
K09540	translocation protein SEC63	Acanthoeca	81532	0.998182221	16	4	24	1	ko04141	Protein processing in endoplasmic reticulum	Genetic Information Processing; Folding, sorting and degradation
K13993	HSP20 family protein	Acanthoeca	81532	0.892619881	16	12	24	1	ko04141	Protein processing in endoplasmic reticulum	Genetic Information Processing; Folding, sorting and degradation
K14006	protein transport protein SEC23	Acanthoeca	81532	0.741456215	16	16	24	1	ko04141	Protein processing in endoplasmic reticulum	Genetic Information Processing; Folding, sorting and degradation
K14016	ubiquitin fusion degradation protein 1	Acanthoeca	81532	0.971595673	16	4	24	1	ko04141	Protein processing in endoplasmic reticulum	Genetic Information Processing; Folding, sorting and degradation
K09486	hypoxia up-regulated 1	Acanthoeca	81532	0.468636261	20	12	24	1	ko04141	Protein processing in endoplasmic reticulum	Genetic Information Processing; Folding, sorting and degradation
K10666	E3 ubiquitin-protein ligase RNF5 [EC:2.3.2.27]	Acanthoeca	81532	0.999486218	20	16	24	1	ko04141	Protein processing in endoplasmic reticulum	Genetic Information Processing; Folding, sorting and degradation
K11718	UDP-glucose:glycoprotein glucosyltransferase [EC:2.4.1.-]	Acanthoeca	81532	0.916890014	20	12	24	1	ko04141	Protein processing in endoplasmic reticulum	Genetic Information Processing; Folding, sorting and degradation
K14018	phospholipase A-2-activating protein	Acanthoeca	81532	0.901166568	20	4	24	1	ko04141	Protein processing in endoplasmic reticulum	Genetic Information Processing; Folding, sorting and degradation
K14026	SEL1 protein	Acanthoeca	81532	0.573523378	20	12	24	1	ko04141	Protein processing in endoplasmic reticulum	Genetic Information Processing; Folding, sorting and degradation
K06689	ubiquitin-conjugating enzyme E2 D [EC:2.3.2.23]	Acanthoeca	81532	0.498440346	24	12	24	1	ko04141	Protein processing in endoplasmic reticulum	Genetic Information Processing; Folding, sorting and degradation
K09523	DnaJ homolog subfamily C member 3	Acanthoeca	81532	0.557655666	24	8	24	1	ko04141	Protein processing in endoplasmic reticulum	Genetic Information Processing; Folding, sorting and degradation
K09562	hsp70-interacting protein	Acanthoeca	81532	0.901023174	24	8	24	1	ko04141	Protein processing in endoplasmic reticulum	Genetic Information Processing; Folding, sorting and degradation
K10082	lectin, mannose-binding 2	Acanthoeca	81532	0.58877922	24	12	24	1	ko04141	Protein processing in endoplasmic reticulum	Genetic Information Processing; Folding, sorting and degradation
K10088	protein OS-9	Acanthoeca	81532	0.997195644	24	12	24	1	ko04141	Protein processing in endoplasmic reticulum	Genetic Information Processing; Folding, sorting and degradation
K10661	E3 ubiquitin-protein ligase MARCH6 [EC:2.3.2.27]	Acanthoeca	81532	0.911125575	24	12	24	1	ko04141	Protein processing in endoplasmic reticulum	Genetic Information Processing; Folding, sorting and degradation
K13984	thioredoxin domain-containing protein 5	Acanthoeca	81532	0.995544346	24	8	24	1	ko04141	Protein processing in endoplasmic reticulum	Genetic Information Processing; Folding, sorting and degradation
K14025	selenoprotein S	Acanthoeca	81532	0.999956607	24	16	24	1	ko04141	Protein processing in endoplasmic reticulum	Genetic Information Processing; Folding, sorting and degradation
K14027	homocysteine-responsive endoplasmic reticulum-resident ubiquitin-like domain member 1 protein	Acanthoeca	81532	0.854967648	24	8	24	1	ko04141	Protein processing in endoplasmic reticulum	Genetic Information Processing; Folding, sorting and degradation
K16196	eukaryotic translation initiation factor 2-alpha kinase 4 [EC:2.7.11.1]	Acanthoeca	81532	1	24	12	24	1	ko04141	Protein processing in endoplasmic reticulum	Genetic Information Processing; Folding, sorting and degradation
K08054	calnexin	Acanthoeca	81532	0.996203873	12	20	24	1	ko04141 | ko04145 | ko04612	Protein processing in endoplasmic reticulum | Phagosome | Antigen processing and presentation	Genetic Information Processing; Folding, sorting and degradation | Cellular Processes; Transport and catabolism | Organismal Systems; Immune system
K09049	cyclic AMP-dependent transcription factor ATF-6 beta	Acanthoeca	81532	0.308958832	4	20	24	1	ko04141 | ko04925	Protein processing in endoplasmic reticulum | Aldosterone synthesis and secretion	Genetic Information Processing; Folding, sorting and degradation | Organismal Systems; Endocrine system
K09054	cyclic AMP-dependent transcription factor ATF-6 alpha	Acanthoeca	81532	0.664693208	20	16	24	1	ko04141 | ko05010	Protein processing in endoplasmic reticulum | Alzheimer disease	Genetic Information Processing; Folding, sorting and degradation | Human Diseases; Neurodegenerative disease
K04554	ubiquitin-conjugating enzyme E2 J2 [EC:2.3.2.23]	Acanthoeca	81532	1	4	12	24	1	ko04141 | ko05012	Protein processing in endoplasmic reticulum | Parkinson disease	Genetic Information Processing; Folding, sorting and degradation | Human Diseases; Neurodegenerative disease
K10950	ERO1-like protein alpha [EC:1.8.4.-]	Acanthoeca	81532	0.879986766	20	12	24	1	ko04141 | ko05110	Protein processing in endoplasmic reticulum | Vibrio cholerae infection	Genetic Information Processing; Folding, sorting and degradation | Human Diseases; Infectious disease: bacterial
K01125	N-acetylglucosamine-1-phosphodiester alpha-N-acetylglucosaminidase [EC:3.1.4.45]	Acanthoeca	81532	0.944728844	4	4	24	1	ko04142	Lysosome	Cellular Processes; Transport and catabolism
K01565	N-sulfoglucosamine sulfohydrolase [EC:3.10.1.1]	Acanthoeca	81532	0.999999727	4	8	24	1	ko04142	Lysosome	Cellular Processes; Transport and catabolism
K06129	lysophospholipase III [EC:3.1.1.5]	Acanthoeca	81532	0.496540981	4	8	24	1	ko04142	Lysosome	Cellular Processes; Transport and catabolism
K12385	Niemann-Pick C1 protein	Acanthoeca	81532	1	4	16	24	1	ko04142	Lysosome	Cellular Processes; Transport and catabolism
K12397	AP-3 complex subunit beta	Acanthoeca	81532	0.638694332	4	4	24	1	ko04142	Lysosome	Cellular Processes; Transport and catabolism
K12392	AP-1 complex subunit beta-1	Acanthoeca	81532	0.999983062	8	8	24	1	ko04142	Lysosome	Cellular Processes; Transport and catabolism
K01275	cathepsin C [EC:3.4.14.1]	Acanthoeca	81532	1	12	20	24	1	ko04142	Lysosome	Cellular Processes; Transport and catabolism
K10087	N-acetylglucosamine-1-phosphate transferase, gamma subunit	Acanthoeca	81532	1	12	12	24	1	ko04142	Lysosome	Cellular Processes; Transport and catabolism
K12391	AP-1 complex subunit gamma-1	Acanthoeca	81532	0.99869095	12	20	24	1	ko04142	Lysosome	Cellular Processes; Transport and catabolism
K12400	AP-4 complex subunit epsilon-1	Acanthoeca	81532	1	12	8	24	1	ko04142	Lysosome	Cellular Processes; Transport and catabolism
K12402	AP-4 complex subunit mu-1	Acanthoeca	81532	0.997538355	12	12	24	1	ko04142	Lysosome	Cellular Processes; Transport and catabolism
K14410	lysosomal acid phosphatase [EC:3.1.3.2]	Acanthoeca	81532	1	20	12	24	1	ko04142	Lysosome	Cellular Processes; Transport and catabolism
K05656	ATP-binding cassette, subfamily B (MDR/TAP), member 9	Acanthoeca	81532	0.999999983	24	16	24	1	ko04142	Lysosome	Cellular Processes; Transport and catabolism
K06564	insulin-like growth factor 2 receptor	Acanthoeca	81532	0.789899628	24	4	24	1	ko04142	Lysosome	Cellular Processes; Transport and catabolism
K12301	MFS transporter, ACS family, solute carrier family 17 (sodium-dependent inorganic phosphate cotransporter), member 5	Acanthoeca	81532	0.999999851	24	8	24	1	ko04142	Lysosome	Cellular Processes; Transport and catabolism
K12398	AP-3 complex subunit mu	Acanthoeca	81532	0.89382156	24	12	24	1	ko04142	Lysosome	Cellular Processes; Transport and catabolism
K10089	cation-dependent mannose-6-phosphate receptor	Acanthoeca	81532	0.740982165	20	4	24	1	ko04142 | ko04145	Lysosome | Phagosome	Cellular Processes; Transport and catabolism | Cellular Processes; Transport and catabolism
K01363	cathepsin B [EC:3.4.22.1]	Acanthoeca	81532	1	24	16	24	1	ko04142 | ko04612 | ko04924	Lysosome | Antigen processing and presentation | Renin secretion	Cellular Processes; Transport and catabolism | Organismal Systems; Immune system | Organismal Systems; Endocrine system
K14379	tartrate-resistant acid phosphatase type 5 [EC:3.1.3.2]	Acanthoeca	81532	0.635033865	20	20	24	1	ko04142 | ko05323	Lysosome | Rheumatoid arthritis	Cellular Processes; Transport and catabolism | Human Diseases; Immune disease
K08012	neutrophil cytosolic factor 4	Acanthoeca	81532	1	4	12	24	1	ko04145	Phagosome	Cellular Processes; Transport and catabolism
K00914	phosphatidylinositol 3-kinase [EC:2.7.1.137]	Acanthoeca	81532	0.99972813	16	16	24	1	ko04145	Phagosome	Cellular Processes; Transport and catabolism
K06560	mannose receptor, C type	Acanthoeca	81532	0.794456427	16	4	24	1	ko04145	Phagosome	Cellular Processes; Transport and catabolism
K07374	tubulin alpha	Acanthoeca	81532	0.419050618	16	16	24	1	ko04145	Phagosome	Cellular Processes; Transport and catabolism
K10413	dynein heavy chain 1, cytosolic	Acanthoeca	81532	0.99864633	16	4	24	1	ko04145	Phagosome	Cellular Processes; Transport and catabolism
K08009	cytochrome b-245, alpha polypeptide	Acanthoeca	81532	0.997537122	24	8	24	1	ko04145	Phagosome	Cellular Processes; Transport and catabolism
K05692	actin beta/gamma 1	Acanthoeca	81532	0.453913972	20	8	24	1	ko04145 | ko04714 | ko04921 | ko05110	Phagosome | Thermogenesis | Oxytocin signaling pathway | Vibrio cholerae infection	Cellular Processes; Transport and catabolism | Organismal Systems; Environmental adaptation | Organismal Systems; Endocrine system | Human Diseases; Infectious disease: bacterial
K04659	thrombospondin 2/3/4/5	Acanthoeca	81532	1	4	16	24	1	ko04145 | ko05165	Phagosome | Human papillomavirus infection	Cellular Processes; Transport and catabolism | Human Diseases; Infectious disease: viral
K13869	solute carrier family 7 (L-type amino acid transporter), member 11	Acanthoeca	81532	0.998522368	4	12	24	1	ko04216	Ferroptosis	Cellular Processes; Cell growth and death
K14685	solute carrier family 40 (iron-regulated transporter), member 1	Acanthoeca	81532	1	12	12	24	1	ko04216	Ferroptosis	Cellular Processes; Cell growth and death
K09489	heat shock 70kDa protein 4	Acanthoeca	81532	0.982324668	24	16	24	1	ko04612	Antigen processing and presentation	Organismal Systems; Immune system
K07376	cGMP-dependent protein kinase 1 [EC:2.7.11.12]	Acanthoeca	81532	0.949561725	16	16	24	1	ko04713 | ko04714 | ko04740 | ko04970	Circadian entrainment | Thermogenesis | Olfactory transduction | Salivary secretion	Organismal Systems; Environmental adaptation | Organismal Systems; Environmental adaptation | Organismal Systems; Sensory system | Organismal Systems; Digestive system
K07204	regulatory associated protein of mTOR	Acanthoeca	81532	0.999135971	4	16	24	1	ko04714	Thermogenesis	Organismal Systems; Environmental adaptation
K11450	lysine-specific histone demethylase 1A [EC:1.-.-.-]	Acanthoeca	81532	1	8	12	24	1	ko04714	Thermogenesis	Organismal Systems; Environmental adaptation
K08266	target of rapamycin complex subunit LST8	Acanthoeca	81532	0.986002446	12	20	24	1	ko04714	Thermogenesis	Organismal Systems; Environmental adaptation
K11647	SWI/SNF-related matrix-associated actin-dependent regulator of chromatin subfamily A member 2/4 [EC:3.6.4.-]	Acanthoeca	81532	0.999944074	12	4	24	1	ko04714	Thermogenesis	Organismal Systems; Environmental adaptation
K12461	fibroblast growth factor receptor substrate 2	Acanthoeca	81532	0.999486218	16	16	24	1	ko04714	Thermogenesis	Organismal Systems; Environmental adaptation
K04362	fibroblast growth factor receptor 1 [EC:2.7.10.1]	Acanthoeca	81532	0.999999938	24	8	24	1	ko04714	Thermogenesis	Organismal Systems; Environmental adaptation
K07198	5'-AMP-activated protein kinase, catalytic alpha subunit [EC:2.7.11.11]	Acanthoeca	81532	0.996628885	24	20	24	1	ko04714 | ko04921 | ko04932	Thermogenesis | Oxytocin signaling pathway | Non-alcoholic fatty liver disease (NAFLD)	Organismal Systems; Environmental adaptation | Organismal Systems; Endocrine system | Human Diseases; Endocrine and metabolic disease
K04364	growth factor receptor-binding protein 2	Acanthoeca	81532	0.999945471	20	12	24	1	ko04714 | ko05165	Thermogenesis | Human papillomavirus infection	Organismal Systems; Environmental adaptation | Human Diseases; Infectious disease: viral
K04688	ribosomal protein S6 kinase beta [EC:2.7.11.1]	Acanthoeca	81532	1	24	16	24	1	ko04714 | ko05165	Thermogenesis | Human papillomavirus infection	Organismal Systems; Environmental adaptation | Human Diseases; Infectious disease: viral
K07203	serine/threonine-protein kinase mTOR [EC:2.7.11.1]	Acanthoeca	81532	0.991480118	24	20	24	1	ko04714 | ko05165	Thermogenesis | Human papillomavirus infection	Organismal Systems; Environmental adaptation | Human Diseases; Infectious disease: viral
K15292	syntaxin-binding protein 1	Acanthoeca	81532	0.999999316	24	16	24	1	ko04721	Synaptic vesicle cycle	Organismal Systems; Nervous system
K15015	solute carrier family 32 (vesicular inhibitory amino acid transporter)	Acanthoeca	81532	1	4	20	24	1	ko04721 | ko04723 | ko04727 | ko05032	Synaptic vesicle cycle | Retrograde endocannabinoid signaling | GABAergic synapse | Morphine addiction	Organismal Systems; Nervous system | Organismal Systems; Nervous system | Organismal Systems; Nervous system | Human Diseases; Substance dependence
K11824	AP-2 complex subunit alpha	Acanthoeca	81532	1	4	8	24	1	ko04721 | ko05016	Synaptic vesicle cycle | Huntington disease	Organismal Systems; Nervous system | Human Diseases; Neurodegenerative disease
K15528	fatty acid amide hydrolase [EC:3.5.1.99]	Acanthoeca	81532	1	4	16	24	1	ko04723	Retrograde endocannabinoid signaling	Organismal Systems; Nervous system
K05181	gamma-aminobutyric acid receptor subunit beta	Acanthoeca	81532	0.481825668	20	12	24	1	ko04723 | ko04727 | ko05032	Retrograde endocannabinoid signaling | GABAergic synapse | Morphine addiction	Organismal Systems; Nervous system | Organismal Systems; Nervous system | Human Diseases; Substance dependence
K13806	sn1-specific diacylglycerol lipase [EC:3.1.1.-]	Acanthoeca	81532	0.670293083	16	8	24	1	ko04723 | ko04925	Retrograde endocannabinoid signaling | Aldosterone synthesis and secretion	Organismal Systems; Nervous system | Organismal Systems; Endocrine system
K05703	tyrosine-protein kinase Fyn [EC:2.7.10.2]	Acanthoeca	81532	1	16	8	24	1	ko04725	Cholinergic synapse	Organismal Systems; Nervous system
K04996	potassium inwardly-rectifying channel subfamily J member 2	Acanthoeca	81532	0.999927523	16	8	24	1	ko04725 | ko04921 | ko04924	Cholinergic synapse | Oxytocin signaling pathway | Renin secretion	Organismal Systems; Nervous system | Organismal Systems; Endocrine system | Organismal Systems; Endocrine system
K15376	gephyrin [EC:2.10.1.1 2.7.7.75]	Acanthoeca	81532	1	8	16	24	1	ko04727	GABAergic synapse	Organismal Systems; Nervous system
K14207	solute carrier family 38 (sodium-coupled neutral amino acid transporter), member 2	Acanthoeca	81532	1	24	12	24	1	ko04727	GABAergic synapse	Organismal Systems; Nervous system
K05704	tyrosine-protein kinase Src [EC:2.7.10.2]	Acanthoeca	81532	1	20	12	24	1	ko04727 | ko04921 | ko05120	GABAergic synapse | Oxytocin signaling pathway | Epithelial cell signaling in Helicobacter pylori infection	Organismal Systems; Nervous system | Organismal Systems; Endocrine system | Human Diseases; Infectious disease: bacterial
K13752	solute carrier family 24 (sodium/potassium/calcium exchanger), member 4	Acanthoeca	81532	0.999830915	24	16	24	1	ko04740	Olfactory transduction	Organismal Systems; Sensory system
K04463	mitogen-activated protein kinase kinase 5 [EC:2.7.12.2]	Acanthoeca	81532	1	8	16	24	1	ko04921	Oxytocin signaling pathway	Organismal Systems; Endocrine system
K04863	voltage-dependent calcium channel beta-2	Acanthoeca	81532	0.857031383	16	4	24	1	ko04921	Oxytocin signaling pathway	Organismal Systems; Endocrine system
K07359	calcium/calmodulin-dependent protein kinase kinase 2 [EC:2.7.11.17]	Acanthoeca	81532	0.999999771	16	12	24	1	ko04921	Oxytocin signaling pathway	Organismal Systems; Endocrine system
K04859	voltage-dependent calcium channel alpha-2/delta-2	Acanthoeca	81532	1	24	12	24	1	ko04921	Oxytocin signaling pathway	Organismal Systems; Endocrine system
K06070	protein kinase D [EC:2.7.11.13]	Acanthoeca	81532	0.927565501	4	4	24	1	ko04925	Aldosterone synthesis and secretion	Organismal Systems; Endocrine system
K18050	novel protein kinase C epsilon type [EC:2.7.11.13]	Acanthoeca	81532	0.856675239	24	16	24	1	ko04925	Aldosterone synthesis and secretion	Organismal Systems; Endocrine system
K05632	E3 ubiquitin-protein ligase Itchy [EC:2.3.2.26]	Acanthoeca	81532	0.999998974	24	8	24	1	ko04932	Non-alcoholic fatty liver disease (NAFLD)	Human Diseases; Endocrine and metabolic disease
K01408	insulysin [EC:3.4.24.56]	Acanthoeca	81532	0.999967139	4	8	24	1	ko05010	Alzheimer disease	Human Diseases; Neurodegenerative disease
K07747	beta-site APP-cleaving enzyme 2 (memapsin 1) [EC:3.4.23.45]	Acanthoeca	81532	0.993669924	20	4	24	1	ko05010	Alzheimer disease	Human Diseases; Neurodegenerative disease
K04522	presenilin 2 [EC:3.4.23.-]	Acanthoeca	81532	0.992240063	24	8	24	1	ko05010	Alzheimer disease	Human Diseases; Neurodegenerative disease
K04505	presenilin 1 [EC:3.4.23.-]	Acanthoeca	81532	0.779552086	20	12	24	1	ko05010 | ko05165	Alzheimer disease | Human papillomavirus infection	Human Diseases; Neurodegenerative disease | Human Diseases; Infectious disease: viral
K04551	ubiquitin B	Acanthoeca	81532	0.999959986	12	4	24	1	ko05012	Parkinson disease	Human Diseases; Neurodegenerative disease
K04552	ubiquitin-conjugating enzyme E2 L3 [EC:2.3.2.23]	Acanthoeca	81532	1	12	12	24	1	ko05012	Parkinson disease	Human Diseases; Neurodegenerative disease
K08844	leucine-rich repeat kinase 2 [EC:2.7.11.1]	Acanthoeca	81532	0.999923676	16	12	24	1	ko05012	Parkinson disease	Human Diseases; Neurodegenerative disease
K10424	dynactin 2	Acanthoeca	81532	1	4	12	24	1	ko05016	Huntington disease	Human Diseases; Neurodegenerative disease
K03017	DNA-directed RNA polymerase II subunit RPB9	Acanthoeca	81532	0.99987389	8	16	24	1	ko05016	Huntington disease	Human Diseases; Neurodegenerative disease
K04559	huntingtin interacting protein 1	Acanthoeca	81532	0.801300349	8	12	24	1	ko05016	Huntington disease	Human Diseases; Neurodegenerative disease
K04533	huntingtin	Acanthoeca	81532	0.999992451	12	20	24	1	ko05016	Huntington disease	Human Diseases; Neurodegenerative disease
K03010	DNA-directed RNA polymerase II subunit RPB2 [EC:2.7.7.6]	Acanthoeca	81532	0.442393846	16	12	24	1	ko05016	Huntington disease	Human Diseases; Neurodegenerative disease
K04638	intraflagellar transport protein 57	Acanthoeca	81532	0.999701652	20	16	24	1	ko05016	Huntington disease	Human Diseases; Neurodegenerative disease
K03011	DNA-directed RNA polymerase II subunit RPB3	Acanthoeca	81532	0.251243729	24	8	24	1	ko05016	Huntington disease	Human Diseases; Neurodegenerative disease
K03012	DNA-directed RNA polymerase II subunit RPB4	Acanthoeca	81532	0.99987389	24	12	24	1	ko05016	Huntington disease	Human Diseases; Neurodegenerative disease
K11644	paired amphipathic helix protein Sin3a	Acanthoeca	81532	0.380722978	24	12	24	1	ko05016 | ko05169	Huntington disease | Epstein-Barr virus infection	Human Diseases; Neurodegenerative disease | Human Diseases; Infectious disease: viral
K18437	high affinity cAMP-specific and IBMX-insensitive 3',5'-cyclic phosphodiesterase 8 [EC:3.1.4.53]	Acanthoeca	81532	0.853811846	8	4	24	1	ko05032	Morphine addiction	Human Diseases; Substance dependence
K10948	hemolysin	Acanthoeca	81532	1	4	16	24	1	ko05110	Vibrio cholerae infection	Human Diseases; Infectious disease: bacterial
K05701	tight junction protein 1	Acanthoeca	81532	0.744423992	24	20	24	1	ko05110 | ko05120	Vibrio cholerae infection | Epithelial cell signaling in Helicobacter pylori infection	Human Diseases; Infectious disease: bacterial | Human Diseases; Infectious disease: bacterial
K08727	nucleotide-binding oligomerization domain-containing protein 1	Acanthoeca	81532	0.990216254	24	4	24	1	ko05120	Epithelial cell signaling in Helicobacter pylori infection	Human Diseases; Infectious disease: bacterial
K05854	tyrosine-protein kinase Lyn [EC:2.7.10.2]	Acanthoeca	81532	1	20	12	24	1	ko05120 | ko05169	Epithelial cell signaling in Helicobacter pylori infection | Epstein-Barr virus infection	Human Diseases; Infectious disease: bacterial | Human Diseases; Infectious disease: viral
K05725	focal adhesion kinase 1 [EC:2.7.10.2]	Acanthoeca	81532	0.999999408	24	12	24	1	ko05146 | ko05165	Amoebiasis | Human papillomavirus infection	Human Diseases; Infectious disease: parasitic | Human Diseases; Infectious disease: viral
K13365	Na(+)/H(+) exchange regulatory cofactor NHE-RF1	Acanthoeca	81532	0.26416115	4	4	24	1	ko05165	Human papillomavirus infection	Human Diseases; Infectious disease: viral
K06640	serine/threonine-protein kinase ATR [EC:2.7.11.1]	Acanthoeca	81532	1	16	12	24	1	ko05165	Human papillomavirus infection	Human Diseases; Infectious disease: viral
K16175	protein scribble	Acanthoeca	81532	0.516339195	16	20	24	1	ko05165	Human papillomavirus infection	Human Diseases; Infectious disease: viral
K10587	ubiquitin-protein ligase E3 A [EC:2.3.2.26]	Acanthoeca	81532	0.237314554	20	12	24	1	ko05165	Human papillomavirus infection	Human Diseases; Infectious disease: viral
K06052	jagged-1	Acanthoeca	81532	0.998401236	24	16	24	1	ko05165	Human papillomavirus infection	Human Diseases; Infectious disease: viral
K06249	reelin [EC:3.4.21.-]	Acanthoeca	81532	1	24	8	24	1	ko05165	Human papillomavirus infection	Human Diseases; Infectious disease: viral
K10389	tubulin gamma	Acanthoeca	81532	0.999989277	24	8	24	1	ko05165	Human papillomavirus infection	Human Diseases; Infectious disease: viral
K06627	cyclin-A	Acanthoeca	81532	1	24	16	24	1	ko05165 | ko05169	Human papillomavirus infection | Epstein-Barr virus infection	Human Diseases; Infectious disease: viral | Human Diseases; Infectious disease: viral
K11838	ubiquitin carboxyl-terminal hydrolase 7 [EC:3.4.19.12]	Acanthoeca	81532	0.973515326	4	8	24	1	ko05169	Epstein-Barr virus infection	Human Diseases; Infectious disease: viral
K03175	TNF receptor-associated factor 6 [EC:2.3.2.27]	Acanthoeca	81532	0.999846554	8	16	24	1	ko05169	Epstein-Barr virus infection	Human Diseases; Infectious disease: viral
K04730	interleukin-1 receptor-associated kinase 1 [EC:2.7.11.1]	Acanthoeca	81532	0.999999987	16	8	24	1	ko05169	Epstein-Barr virus infection	Human Diseases; Infectious disease: viral
K10591	E3 ubiquitin-protein ligase NEDD4 [EC:2.3.2.26]	Acanthoeca	81532	0.963321119	20	16	24	1	ko05169	Epstein-Barr virus infection	Human Diseases; Infectious disease: viral
K01510	apyrase [EC:3.6.1.5]	Acanthoeca	81532	1	24	8	24	1	ko05169	Epstein-Barr virus infection	Human Diseases; Infectious disease: viral
K03160	tumor necrosis factor receptor superfamily member 5	Acanthoeca	81532	0.246050389	24	8	24	1	ko05169	Epstein-Barr virus infection	Human Diseases; Infectious disease: viral
K03875	F-box and leucine-rich repeat protein 1 (S-phase kinase-associated protein 2)	Acanthoeca	81532	0.986975675	24	8	24	1	ko05169	Epstein-Barr virus infection	Human Diseases; Infectious disease: viral
K04427	mitogen-activated protein kinase kinase kinase 7 [EC:2.7.11.25]	Acanthoeca	81532	0.470676799	24	20	24	1	ko05169	Epstein-Barr virus infection	Human Diseases; Infectious disease: viral
K04733	interleukin-1 receptor-associated kinase 4 [EC:2.7.11.1]	Acanthoeca	81532	1	24	16	24	1	ko05169	Epstein-Barr virus infection	Human Diseases; Infectious disease: viral
K05121	endothelial-specific receptor tyrosine kinase [EC:2.7.10.1]	Acanthoeca	81532	0.999999985	16	16	24	1	ko05323	Rheumatoid arthritis	Human Diseases; Immune disease
K05096	FMS-like tyrosine kinase 1 [EC:2.7.10.1]	Acanthoeca	81532	0.631087149	20	16	24	1	ko05323	Rheumatoid arthritis	Human Diseases; Immune disease
K00290	saccharopine dehydrogenase (NAD+, L-lysine forming) [EC:1.5.1.7]	Acanthoeca	81532	0.709768375	4	16	24	1	NA	NA	NA
K00459	nitronate monooxygenase [EC:1.13.12.16]	Acanthoeca	81532	0.999999997	4	12	24	1	NA	NA	NA
K00477	phytanoyl-CoA hydroxylase [EC:1.14.11.18]	Acanthoeca	81532	0.885478091	4	4	24	1	NA	NA	NA
K00639	glycine C-acetyltransferase [EC:2.3.1.29]	Acanthoeca	81532	1	4	12	24	1	NA	NA	NA
K00688	glycogen phosphorylase [EC:2.4.1.1]	Acanthoeca	81532	0.999121033	4	4	24	1	NA	NA	NA
K00787	farnesyl diphosphate synthase [EC:2.5.1.1 2.5.1.10]	Acanthoeca	81532	0.237239531	4	4	24	1	NA	NA	NA
K00789	S-adenosylmethionine synthetase [EC:2.5.1.6]	Acanthoeca	81532	0.999998668	4	8	24	1	NA	NA	NA
K00810	menadiol prenyltransferase [EC:2.5.1.-]	Acanthoeca	81532	1	4	16	24	1	NA	NA	NA
K00966	mannose-1-phosphate guanylyltransferase [EC:2.7.7.13]	Acanthoeca	81532	0.999871757	4	4	24	1	NA	NA	NA
K00981	phosphatidate cytidylyltransferase [EC:2.7.7.41]	Acanthoeca	81532	0.298527207	4	8	24	1	NA	NA	NA
K01131	steryl-sulfatase [EC:3.1.6.2]	Acanthoeca	81532	0.298416022	4	4	24	1	NA	NA	NA
K01181	endo-1,4-beta-xylanase [EC:3.2.1.8]	Acanthoeca	81532	0.986975675	4	16	24	1	NA	NA	NA
K01227	mannosyl-glycoprotein endo-beta-N-acetylglucosaminidase [EC:3.2.1.96]	Acanthoeca	81532	0.999486218	4	8	24	1	NA	NA	NA
K01265	methionyl aminopeptidase [EC:3.4.11.18]	Acanthoeca	81532	0.999999959	4	8	24	1	NA	NA	NA
K01303	acylaminoacyl-peptidase [EC:3.4.19.1]	Acanthoeca	81532	0.985397377	4	12	24	1	NA	NA	NA
K01630	2-dehydro-3-deoxyglucarate aldolase [EC:4.1.2.20]	Acanthoeca	81532	1	4	8	24	1	NA	NA	NA
K01640	hydroxymethylglutaryl-CoA lyase [EC:4.1.3.4]	Acanthoeca	81532	0.985289262	4	4	24	1	NA	NA	NA
K01685	altronate hydrolase [EC:4.2.1.7]	Acanthoeca	81532	1	4	8	24	1	NA	NA	NA
K01745	histidine ammonia-lyase [EC:4.3.1.3]	Acanthoeca	81532	0.682197844	4	4	24	1	NA	NA	NA
K01880	glycyl-tRNA synthetase [EC:6.1.1.14]	Acanthoeca	81532	1	4	8	24	1	NA	NA	NA
K01886	glutaminyl-tRNA synthetase [EC:6.1.1.18]	Acanthoeca	81532	0.999885794	4	16	24	1	NA	NA	NA
K01890	phenylalanyl-tRNA synthetase beta chain [EC:6.1.1.20]	Acanthoeca	81532	0.986084595	4	4	24	1	NA	NA	NA
K01930	folylpolyglutamate synthase [EC:6.3.2.17]	Acanthoeca	81532	1	4	16	24	1	NA	NA	NA
K02021	putative ABC transport system ATP-binding protein	Acanthoeca	81532	1	4	8	24	1	NA	NA	NA
K02211	cyclin-dependent kinase 9 [EC:2.7.11.22 2.7.11.23]	Acanthoeca	81532	0.736538663	4	4	24	1	NA	NA	NA
K02216	serine/threonine-protein kinase CHEK1 [EC:2.7.11.1]	Acanthoeca	81532	0.399422381	4	4	24	1	NA	NA	NA
K02321	DNA polymerase alpha subunit B	Acanthoeca	81532	0.999989676	4	4	24	1	NA	NA	NA
K02440	glycerol uptake facilitator protein	Acanthoeca	81532	1	4	20	24	1	NA	NA	NA
K02604	origin recognition complex subunit 2	Acanthoeca	81532	1	4	20	24	1	NA	NA	NA
K02619	4-amino-4-deoxychorismate lyase [EC:4.1.3.38]	Acanthoeca	81532	1	4	20	24	1	NA	NA	NA
K03107	signal recognition particle subunit SRP68	Acanthoeca	81532	0.999809896	4	20	24	1	NA	NA	NA
K03122	transcription initiation factor TFIIA large subunit	Acanthoeca	81532	0.999999992	4	8	24	1	NA	NA	NA
K03240	translation initiation factor eIF-2B subunit epsilon	Acanthoeca	81532	0.773233908	4	16	24	1	NA	NA	NA
K03252	translation initiation factor 3 subunit C	Acanthoeca	81532	0.704346139	4	8	24	1	NA	NA	NA
K03254	translation initiation factor 3 subunit A	Acanthoeca	81532	1	4	4	24	1	NA	NA	NA
K03255	protein TIF31	Acanthoeca	81532	1	4	20	24	1	NA	NA	NA
K03321	sulfate permease, SulP family	Acanthoeca	81532	0.999996821	4	12	24	1	NA	NA	NA
K03361	F-box and WD-40 domain protein CDC4	Acanthoeca	81532	0.656931585	4	4	24	1	NA	NA	NA
K03447	MFS transporter, OPA family, solute carrier family 37 (glycerol-3-phosphate transporter), member 3	Acanthoeca	81532	0.819816251	4	4	24	1	NA	NA	NA
K03676	glutaredoxin 3	Acanthoeca	81532	0.999994728	4	4	24	1	NA	NA	NA
K03833	selenocysteine-specific elongation factor	Acanthoeca	81532	1	4	12	24	1	NA	NA	NA
K03871	von Hippel-Lindau disease tumor supressor	Acanthoeca	81532	0.999819637	4	12	24	1	NA	NA	NA
K03907	thrombomodulin	Acanthoeca	81532	1	4	12	24	1	NA	NA	NA
K04097	prostaglandin-H2 D-isomerase / glutathione transferase [EC:5.3.99.2 2.5.1.18]	Acanthoeca	81532	0.283904296	4	16	24	1	NA	NA	NA
K04125	gibberellin 2beta-dioxygenase [EC:1.14.11.13]	Acanthoeca	81532	0.999999954	4	12	24	1	NA	NA	NA
K04360	neurotrophic tyrosine kinase receptor type 2 [EC:2.7.10.1]	Acanthoeca	81532	1	4	12	24	1	NA	NA	NA
K04411	serine/threonine kinase 4	Acanthoeca	81532	0.998769382	4	4	24	1	NA	NA	NA
K04417	mitogen-activated protein kinase kinase kinase 9 [EC:2.7.11.25]	Acanthoeca	81532	0.941604368	4	4	24	1	NA	NA	NA
K04422	mitogen-activated protein kinase kinase kinase 13 [EC:2.7.11.25]	Acanthoeca	81532	0.648271493	4	4	24	1	NA	NA	NA
K04499	RuvB-like protein 1 (pontin 52)	Acanthoeca	81532	0.278337893	4	4	24	1	NA	NA	NA
K04671	bone morphogenetic protein receptor type-2 [EC:2.7.11.30]	Acanthoeca	81532	0.999999997	4	8	24	1	NA	NA	NA
K04683	transcription factor Dp-1	Acanthoeca	81532	1	4	4	24	1	NA	NA	NA
K04772	serine protease DegQ [EC:3.4.21.-]	Acanthoeca	81532	1	4	12	24	1	NA	NA	NA
K05115	AXL receptor tyrosine kinase [EC:2.7.10.1]	Acanthoeca	81532	0.994630165	4	20	24	1	NA	NA	NA
K05152	tumor necrosis factor receptor superfamily member 14	Acanthoeca	81532	0.985259061	4	16	24	1	NA	NA	NA
K05309	microsomal prostaglandin-E synthase 2 [EC:5.3.99.3]	Acanthoeca	81532	1	4	8	24	1	NA	NA	NA
K05389	potassium channel subfamily K, other eukaryote	Acanthoeca	81532	0.987767783	4	16	24	1	NA	NA	NA
K05404	toll-like receptor 7	Acanthoeca	81532	0.999998859	4	4	24	1	NA	NA	NA
K05714	2-hydroxy-6-oxonona-2,4-dienedioate hydrolase [EC:3.7.1.14]	Acanthoeca	81532	0.520643186	4	4	24	1	NA	NA	NA
K05769	Rho guanine nucleotide exchange factor 4/29	Acanthoeca	81532	0.241330966	4	4	24	1	NA	NA	NA
K05795	tellurium resistance protein TerD	Acanthoeca	81532	0.999421217	4	8	24	1	NA	NA	NA
K05884	L-2-hydroxycarboxylate dehydrogenase (NAD+) [EC:1.1.1.337]	Acanthoeca	81532	0.999984874	4	16	24	1	NA	NA	NA
K06037	O-phospho-L-threonine phospho-lyase [EC:4.2.3.-]	Acanthoeca	81532	1	4	20	24	1	NA	NA	NA
K06185	ATP-binding cassette, subfamily F, member 2	Acanthoeca	81532	1	4	20	24	1	NA	NA	NA
K06215	pyridoxal 5'-phosphate synthase pdxS subunit [EC:4.3.3.6]	Acanthoeca	81532	0.999999474	4	16	24	1	NA	NA	NA
K06260	platelet glycoprotein V	Acanthoeca	81532	0.996671314	4	8	24	1	NA	NA	NA
K06711	hypoxia-inducible factor prolyl 4-hydroxylase [EC:1.14.11.-]	Acanthoeca	81532	1	4	12	24	1	NA	NA	NA
K06721	C-type lectin domain family 10 member A	Acanthoeca	81532	0.987340664	4	12	24	1	NA	NA	NA
K06875	programmed cell death protein 5	Acanthoeca	81532	1	4	16	24	1	NA	NA	NA
K06883	uncharacterized protein	Acanthoeca	81532	0.999998276	4	8	24	1	NA	NA	NA
K06894	uncharacterized protein	Acanthoeca	81532	1	4	20	24	1	NA	NA	NA
K06900	uncharacterized protein	Acanthoeca	81532	0.999995325	4	12	24	1	NA	NA	NA
K06944	uncharacterized protein	Acanthoeca	81532	0.999999997	4	12	24	1	NA	NA	NA
K07038	inner membrane protein	Acanthoeca	81532	1	4	16	24	1	NA	NA	NA
K07074	uncharacterized protein	Acanthoeca	81532	0.355568229	4	8	24	1	NA	NA	NA
K07079	uncharacterized protein	Acanthoeca	81532	0.9740335	4	8	24	1	NA	NA	NA
K07124	uncharacterized protein	Acanthoeca	81532	0.936334511	4	12	24	1	NA	NA	NA
K07126	uncharacterized protein	Acanthoeca	81532	1	4	20	24	1	NA	NA	NA
K07196	thyroid hormone receptor interactor 10	Acanthoeca	81532	0.999824127	4	4	24	1	NA	NA	NA
K07525	neuronal guanine nucleotide exchange factor	Acanthoeca	81532	0.249699999	4	16	24	1	NA	NA	NA
K07750	methylsterol monooxygenase [EC:1.14.18.9]	Acanthoeca	81532	0.470075931	4	16	24	1	NA	NA	NA
K07759	poly(ADP-ribose) glycohydrolase [EC:3.2.1.143]	Acanthoeca	81532	0.233698497	4	12	24	1	NA	NA	NA
K07972	guanine nucleotide-binding protein subunit beta, other	Acanthoeca	81532	1	4	12	24	1	NA	NA	NA
K08150	MFS transporter, SP family, solute carrier family 2 (myo-inositol transporter), member 13	Acanthoeca	81532	1	4	12	24	1	NA	NA	NA
K08193	MFS transporter, ACS family, solute carrier family 17 (sodium-dependent inorganic phosphate cotransporter), other	Acanthoeca	81532	0.999999995	4	16	24	1	NA	NA	NA
K08327	phosducin	Acanthoeca	81532	1	4	8	24	1	NA	NA	NA
K08333	phosphoinositide-3-kinase, regulatory subunit 4 [EC:2.7.11.1]	Acanthoeca	81532	0.99999859	4	16	24	1	NA	NA	NA
K08343	ubiquitin-like-conjugating enzyme ATG3	Acanthoeca	81532	0.999990976	4	12	24	1	NA	NA	NA
K08399	leucine-rich repeat-containing G protein-coupled receptor 6	Acanthoeca	81532	0.764075012	4	4	24	1	NA	NA	NA
K08462	adhesion G protein-coupled receptor A3	Acanthoeca	81532	0.301362755	4	4	24	1	NA	NA	NA
K08489	syntaxin 16	Acanthoeca	81532	1	4	16	24	1	NA	NA	NA
K08576	calpain-7 [EC:3.4.22.-]	Acanthoeca	81532	1	4	8	24	1	NA	NA	NA
K08582	calpain-15 [EC:3.4.22.-]	Acanthoeca	81532	0.414232023	4	8	24	1	NA	NA	NA
K08667	kallikrein 6 [EC:3.4.21.-]	Acanthoeca	81532	0.336999965	4	12	24	1	NA	NA	NA
K08726	soluble epoxide hydrolase / lipid-phosphate phosphatase [EC:3.3.2.10 3.1.3.76]	Acanthoeca	81532	0.574423546	4	12	24	1	NA	NA	NA
K08827	serine/threonine-protein kinase PRP4 [EC:2.7.11.1]	Acanthoeca	81532	0.999994724	4	8	24	1	NA	NA	NA
K08872	RIO kinase 3 [EC:2.7.11.1]	Acanthoeca	81532	0.999999759	4	12	24	1	NA	NA	NA
K08873	serine/threonine-protein kinase SMG1 [EC:2.7.11.1]	Acanthoeca	81532	1	4	20	24	1	NA	NA	NA
K08876	SCY1-like protein 1	Acanthoeca	81532	0.99999962	4	12	24	1	NA	NA	NA
K08955	ATP-dependent metalloprotease [EC:3.4.24.-]	Acanthoeca	81532	0.999997142	4	4	24	1	NA	NA	NA
K09313	homeobox protein cut-like	Acanthoeca	81532	0.999990453	4	12	24	1	NA	NA	NA
K09420	transcriptional activator Myb	Acanthoeca	81532	0.994956234	4	12	24	1	NA	NA	NA
K09504	DnaJ homolog subfamily A member 3	Acanthoeca	81532	0.998195491	4	16	24	1	NA	NA	NA
K09516	all-trans-retinol 13,14-reductase [EC:1.3.99.23]	Acanthoeca	81532	1	4	8	24	1	NA	NA	NA
K09593	GRB2-associated-binding protein 1	Acanthoeca	81532	1	4	12	24	1	NA	NA	NA
K09699	2-oxoisovalerate dehydrogenase E2 component (dihydrolipoyl transacylase) [EC:2.3.1.168]	Acanthoeca	81532	0.998333076	4	16	24	1	NA	NA	NA
K09795	uncharacterized protein	Acanthoeca	81532	0.243453517	4	12	24	1	NA	NA	NA
K09833	homogentisate phytyltransferase / homogentisate geranylgeranyltransferase [EC:2.5.1.115 2.5.1.116]	Acanthoeca	81532	0.999999999	4	8	24	1	NA	NA	NA
K09932	uncharacterized protein	Acanthoeca	81532	1	4	8	24	1	NA	NA	NA
K10141	sestrin 1/3	Acanthoeca	81532	1	4	8	24	1	NA	NA	NA
K10217	aminomuconate-semialdehyde/2-hydroxymuconate-6-semialdehyde dehydrogenase [EC:1.2.1.32 1.2.1.85]	Acanthoeca	81532	1	4	8	24	1	NA	NA	NA
K10289	F-box protein 1 (cyclin F)	Acanthoeca	81532	0.700393735	4	4	24	1	NA	NA	NA
K10360	myosin IX	Acanthoeca	81532	0.664914062	4	12	24	1	NA	NA	NA
K10364	capping protein (actin filament) muscle Z-line, alpha	Acanthoeca	81532	0.999999996	4	8	24	1	NA	NA	NA
K10391	tubulin epsilon	Acanthoeca	81532	1	4	12	24	1	NA	NA	NA
K10407	kinesin light chain	Acanthoeca	81532	0.942046752	4	8	24	1	NA	NA	NA
K10448	kelch-like protein 10	Acanthoeca	81532	0.999896647	4	8	24	1	NA	NA	NA
K10455	kelch-like protein 18	Acanthoeca	81532	0.511157853	4	4	24	1	NA	NA	NA
K10582	ubiquitin-conjugating enzyme E2 Q [EC:2.3.2.23]	Acanthoeca	81532	0.818350618	4	20	24	1	NA	NA	NA
K10609	cullin 4	Acanthoeca	81532	0.999985017	4	20	24	1	NA	NA	NA
K10656	E3 ubiquitin-protein ligase MARCH1/8 [EC:2.3.2.27]	Acanthoeca	81532	1	4	16	24	1	NA	NA	NA
K10674	ectoine hydroxylase [EC:1.14.11.55]	Acanthoeca	81532	0.554775031	4	4	24	1	NA	NA	NA
K10693	E3 ubiquitin-protein ligase MYCBP2 [EC:2.3.2.27]	Acanthoeca	81532	0.302974079	4	8	24	1	NA	NA	NA
K10739	replication factor A2	Acanthoeca	81532	0.636545757	4	4	24	1	NA	NA	NA
K10908	DNA-directed RNA polymerase, mitochondrial [EC:2.7.7.6]	Acanthoeca	81532	1	4	12	24	1	NA	NA	NA
K11147	dehydrogenase/reductase SDR family member 4 [EC:1.1.-.-]	Acanthoeca	81532	1	4	8	24	1	NA	NA	NA
K11274	chromosome transmission fidelity protein 4	Acanthoeca	81532	0.999459107	4	12	24	1	NA	NA	NA
K11324	DNA methyltransferase 1-associated protein 1	Acanthoeca	81532	1	4	16	24	1	NA	NA	NA
K11435	type I protein arginine methyltransferase [EC:2.1.1.319]	Acanthoeca	81532	1	4	20	24	1	NA	NA	NA
K11436	type I protein arginine methyltransferase [EC:2.1.1.319]	Acanthoeca	81532	0.419926624	4	4	24	1	NA	NA	NA
K11836	ubiquitin carboxyl-terminal hydrolase 5/13 [EC:3.4.19.12]	Acanthoeca	81532	0.327179585	4	8	24	1	NA	NA	NA
K11971	E3 ubiquitin-protein ligase RNF14 [EC:2.3.2.31]	Acanthoeca	81532	0.785447183	4	4	24	1	NA	NA	NA
K11972	E3 ubiquitin-protein ligase RNF19A [EC:2.3.2.31]	Acanthoeca	81532	0.994630165	4	4	24	1	NA	NA	NA
K11981	E3 ubiquitin-protein ligase NRDP1 [EC:2.3.2.27]	Acanthoeca	81532	0.998769382	4	20	24	1	NA	NA	NA
K11997	tripartite motif-containing protein 2/3	Acanthoeca	81532	0.999998974	4	8	24	1	NA	NA	NA
K12171	E3 ubiquitin-protein ligase SH3RF [EC:2.3.2.27]	Acanthoeca	81532	0.834766699	4	16	24	1	NA	NA	NA
K12312	epididymis-specific alpha-mannosidase [EC:3.2.1.24]	Acanthoeca	81532	0.51042496	4	8	24	1	NA	NA	NA
K12421	fatty acid CoA ligase FadD9	Acanthoeca	81532	1	4	20	24	1	NA	NA	NA
K12487	G protein-coupled receptor kinase interactor 2	Acanthoeca	81532	1	4	20	24	1	NA	NA	NA
K12525	bifunctional aspartokinase / homoserine dehydrogenase 2 [EC:2.7.2.4 1.1.1.3]	Acanthoeca	81532	0.611149336	4	12	24	1	NA	NA	NA
K12580	CCR4-NOT transcription complex subunit 3	Acanthoeca	81532	1	4	12	24	1	NA	NA	NA
K12655	OTU domain-containing protein 5 [EC:3.4.19.12]	Acanthoeca	81532	1	4	12	24	1	NA	NA	NA
K12739	peptidyl-prolyl cis-trans isomerase-like 6 [EC:5.2.1.8]	Acanthoeca	81532	0.909597125	4	4	24	1	NA	NA	NA
K13095	splicing factor 1	Acanthoeca	81532	0.309264325	4	4	24	1	NA	NA	NA
K13100	pre-mRNA-splicing factor CWC22	Acanthoeca	81532	0.999999961	4	4	24	1	NA	NA	NA
K13110	microfibrillar-associated protein 1	Acanthoeca	81532	1	4	20	24	1	NA	NA	NA
K13111	WD40 repeat-containing protein SMU1	Acanthoeca	81532	1	4	12	24	1	NA	NA	NA
K13343	peroxin-14	Acanthoeca	81532	1	4	8	24	1	NA	NA	NA
K13347	peroxisomal membrane protein 2	Acanthoeca	81532	0.999999978	4	8	24	1	NA	NA	NA
K13354	solute carrier family 25 (peroxisomal adenine nucleotide transporter), member 17	Acanthoeca	81532	0.996628885	4	4	24	1	NA	NA	NA
K13369	17beta-estradiol 17-dehydrogenase / all-trans-retinol dehydrogenase (NAD+) / 3alpha(17beta)-hydroxysteroid dehydrogenase (NAD+) [EC:1.1.1.62 1.1.1.105 1.1.1.239]	Acanthoeca	81532	0.804439404	4	16	24	1	NA	NA	NA
K13421	uridine monophosphate synthetase [EC:2.4.2.10 4.1.1.23]	Acanthoeca	81532	0.996203873	4	4	24	1	NA	NA	NA
K13501	anthranilate synthase / indole-3-glycerol phosphate synthase / phosphoribosylanthranilate isomerase [EC:4.1.3.27 4.1.1.48 5.3.1.24]	Acanthoeca	81532	1	4	20	24	1	NA	NA	NA
K13868	solute carrier family 7 (L-type amino acid transporter), member 9	Acanthoeca	81532	0.942298948	4	8	24	1	NA	NA	NA
K14209	solute carrier family 36 (proton-coupled amino acid transporter)	Acanthoeca	81532	1	4	12	24	1	NA	NA	NA
K14300	nuclear pore complex protein Nup133	Acanthoeca	81532	0.999999968	4	8	24	1	NA	NA	NA
K14347	solute carrier family 10 (sodium/bile acid cotransporter), member 7	Acanthoeca	81532	1	4	8	24	1	NA	NA	NA
K14381	sequestosome 1	Acanthoeca	81532	1	4	12	24	1	NA	NA	NA
K14398	cleavage and polyadenylation specificity factor subunit 6/7	Acanthoeca	81532	0.348954566	4	12	24	1	NA	NA	NA
K14411	RNA-binding protein Musashi	Acanthoeca	81532	1	4	20	24	1	NA	NA	NA
K14501	serine/threonine-protein phosphatase BSU1 [EC:3.1.3.16]	Acanthoeca	81532	1	4	20	24	1	NA	NA	NA
K14544	U3 small nucleolar RNA-associated protein 22	Acanthoeca	81532	0.9999996	4	12	24	1	NA	NA	NA
K14572	midasin	Acanthoeca	81532	1	4	16	24	1	NA	NA	NA
K14640	solute carrier family 20 (sodium-dependent phosphate transporter)	Acanthoeca	81532	0.99984968	4	20	24	1	NA	NA	NA
K14693	solute carrier family 30 (zinc transporter), member 6	Acanthoeca	81532	1	4	20	24	1	NA	NA	NA
K14786	protein KRI1	Acanthoeca	81532	0.999651451	4	16	24	1	NA	NA	NA
K14846	ribosome production factor 1	Acanthoeca	81532	1	4	16	24	1	NA	NA	NA
K14944	RNA-binding protein Nova	Acanthoeca	81532	1	4	20	24	1	NA	NA	NA
K15104	solute carrier family 25 (mitochondrial oxoglutarate transporter), member 11	Acanthoeca	81532	1	4	20	24	1	NA	NA	NA
K15113	solute carrier family 25 (mitochondrial iron transporter), member 28/37	Acanthoeca	81532	1	4	8	24	1	NA	NA	NA
K15117	solute carrier family 25, member 34/35	Acanthoeca	81532	0.99999679	4	4	24	1	NA	NA	NA
K15181	negative elongation factor C/D	Acanthoeca	81532	1	4	8	24	1	NA	NA	NA
K15188	cyclin T	Acanthoeca	81532	1	4	4	24	1	NA	NA	NA
K15259	poly [ADP-ribose] polymerase 7/11/12/13 [EC:2.4.2.30]	Acanthoeca	81532	1	4	20	24	1	NA	NA	NA
K15261	poly [ADP-ribose] polymerase 10/14/15 [EC:2.4.2.30]	Acanthoeca	81532	0.386286539	4	8	24	1	NA	NA	NA
K15285	solute carrier family 35, member E3	Acanthoeca	81532	0.801036118	4	20	24	1	NA	NA	NA
K15409	serine/threonine-protein kinase SRPK1 [EC:2.7.11.1]	Acanthoeca	81532	0.442228171	4	8	24	1	NA	NA	NA
K15438	aminoacyl tRNA synthase complex-interacting multifunctional protein 2	Acanthoeca	81532	1	4	16	24	1	NA	NA	NA
K15501	serine/threonine-protein phosphatase 6 regulatory subunit 3	Acanthoeca	81532	0.999059046	4	8	24	1	NA	NA	NA
K15537	alkylglycerol monooxygenase [EC:1.14.16.5]	Acanthoeca	81532	0.335300718	4	8	24	1	NA	NA	NA
K15710	E3 ubiquitin-protein ligase SHPRH [EC:3.6.4.- 2.3.2.27]	Acanthoeca	81532	0.996909984	4	20	24	1	NA	NA	NA
K15923	alpha-L-fucosidase 2 [EC:3.2.1.51]	Acanthoeca	81532	0.278458807	4	4	24	1	NA	NA	NA
K16050	4,5:9,10-diseco-3-hydroxy-5,9,17-trioxoandrosta-1(10),2-diene-4-oate hydrolase [EC:3.7.1.17]	Acanthoeca	81532	0.744423992	4	4	24	1	NA	NA	NA
K16213	cellobiose epimerase [EC:5.1.3.11]	Acanthoeca	81532	0.992240063	4	16	24	1	NA	NA	NA
K16274	E3 ubiquitin-protein ligase AIP2 [EC:2.3.2.27]	Acanthoeca	81532	0.856387089	4	4	24	1	NA	NA	NA
K16524	A-kinase anchor protein 7	Acanthoeca	81532	0.999976327	4	8	24	1	NA	NA	NA
K16537	pericentriolar material 1 protein	Acanthoeca	81532	1	4	16	24	1	NA	NA	NA
K16639	endoribonuclease LACTB2 [EC:3.1.27.-]	Acanthoeca	81532	0.820174097	4	8	24	1	NA	NA	NA
K16746	Bardet-Biedl syndrome 1 protein	Acanthoeca	81532	0.999997884	4	12	24	1	NA	NA	NA
K16761	centrosomal protein CEP44	Acanthoeca	81532	0.993221334	4	8	24	1	NA	NA	NA
K16809	protein QN1	Acanthoeca	81532	0.999999991	4	12	24	1	NA	NA	NA
K16815	calcium-independent phospholipase A2-gamma	Acanthoeca	81532	0.999794607	4	4	24	1	NA	NA	NA
K16848	Ras GTPase-activating-like protein IQGAP1	Acanthoeca	81532	0.87424924	4	8	24	1	NA	NA	NA
K16850	altronate dehydratase large subunit [EC:4.2.1.7]	Acanthoeca	81532	1	4	8	24	1	NA	NA	NA
K17081	prohibitin 2	Acanthoeca	81532	1	4	8	24	1	NA	NA	NA
K17301	coatomer subunit beta	Acanthoeca	81532	0.867040581	4	4	24	1	NA	NA	NA
K17455	fascin 1/2	Acanthoeca	81532	0.981242779	4	20	24	1	NA	NA	NA
K17478	FK506-binding protein 15	Acanthoeca	81532	0.99993869	4	4	24	1	NA	NA	NA
K17526	oviduct-specific glycoprotein	Acanthoeca	81532	0.999999572	4	4	24	1	NA	NA	NA
K17550	protein phosphatase 1 regulatory subunit 7	Acanthoeca	81532	1	4	16	24	1	NA	NA	NA
K17592	sacsin	Acanthoeca	81532	0.355949072	4	4	24	1	NA	NA	NA
K17642	ATP-dependent RNA helicase DDX3Y [EC:3.6.4.13]	Acanthoeca	81532	1	4	16	24	1	NA	NA	NA
K17790	mitochondrial import inner membrane translocase subunit TIM22	Acanthoeca	81532	0.941915925	4	12	24	1	NA	NA	NA
K17809	polymerase delta-interacting protein 2	Acanthoeca	81532	0.999978583	4	12	24	1	NA	NA	NA
K17917	sorting nexin-1/2	Acanthoeca	81532	0.940386504	4	4	24	1	NA	NA	NA
K18055	hypoxia-inducible factor 1-alpha inhibitor (HIF hydroxylase) [EC:1.14.11.30]	Acanthoeca	81532	0.99999859	4	20	24	1	NA	NA	NA
K18272	protein XRP2	Acanthoeca	81532	0.999999998	4	12	24	1	NA	NA	NA
K18402	PHD finger protein 20	Acanthoeca	81532	0.999983062	4	16	24	1	NA	NA	NA
K18406	tudor domain-containing protein 2	Acanthoeca	81532	0.873599307	4	20	24	1	NA	NA	NA
K18439	Arf-GAP with Rho-GAP domain, ANK repeat and PH domain-containing protein 1	Acanthoeca	81532	1	4	12	24	1	NA	NA	NA
K18533	adenylate/nucleoside-diphosphate kinase [EC:2.7.4.3 2.7.4.6]	Acanthoeca	81532	0.53025995	4	16	24	1	NA	NA	NA
K18628	tektin-1	Acanthoeca	81532	0.999963398	4	16	24	1	NA	NA	NA
K18789	xylogalacturonan beta-1,3-xylosyltransferase [EC:2.4.2.41]	Acanthoeca	81532	0.999980296	4	20	24	1	NA	NA	NA
K18798	peroxisome-assembly ATPase [EC:3.6.4.7]	Acanthoeca	81532	1	4	12	24	1	NA	NA	NA
K18810	cyclin D1/2/4, plant	Acanthoeca	81532	0.999999974	4	12	24	1	NA	NA	NA
K18886	gibberellin A4 carboxyl methyltransferase [EC:2.1.1.276]	Acanthoeca	81532	1	4	8	24	1	NA	NA	NA
K18890	ATP-binding cassette, subfamily B, multidrug efflux pump	Acanthoeca	81532	0.999999998	4	16	24	1	NA	NA	NA
K19015	inter-alpha-trypsin inhibitor heavy chain H2	Acanthoeca	81532	1	4	12	24	1	NA	NA	NA
K19330	run domain Beclin-1 interacting and cysteine-rich containing protein	Acanthoeca	81532	0.293512389	4	20	24	1	NA	NA	NA
K19332	Meckel syndrome type 1 protein	Acanthoeca	81532	0.999931172	4	8	24	1	NA	NA	NA
K19525	vacuolar protein sorting-associated protein 13A/C	Acanthoeca	81532	0.999990976	4	12	24	1	NA	NA	NA
K19526	vacuolar protein sorting-associated protein 13B	Acanthoeca	81532	1	4	16	24	1	NA	NA	NA
K19674	WD repeat-containing protein 35	Acanthoeca	81532	0.87515084	4	4	24	1	NA	NA	NA
K19761	gamma-glutamylaminecyclotransferase [EC:2.3.2.-]	Acanthoeca	81532	0.996003666	4	16	24	1	NA	NA	NA
K19844	GTPase-activating protein BEM2	Acanthoeca	81532	0.844868485	4	12	24	1	NA	NA	NA
K19944	TBC1 domain family member 10	Acanthoeca	81532	0.999774705	4	16	24	1	NA	NA	NA
K20041	neuromodulin	Acanthoeca	81532	0.343807376	4	4	24	1	NA	NA	NA
K20175	ankyrin repeat domain-containing protein 27	Acanthoeca	81532	0.9180871	4	8	24	1	NA	NA	NA
K20194	Hermansky-Pudlak syndrome 4 protein	Acanthoeca	81532	0.999999997	4	8	24	1	NA	NA	NA
K20224	importin-9	Acanthoeca	81532	1	4	12	24	1	NA	NA	NA
K20241	WD repeat-containing protein 44	Acanthoeca	81532	1	4	12	24	1	NA	NA	NA
K20282	GRIP and coiled-coil domain-containing protein 2	Acanthoeca	81532	1	4	8	24	1	NA	NA	NA
K20305	trafficking protein particle complex subunit 8	Acanthoeca	81532	1	4	8	24	1	NA	NA	NA
K20346	p24 family protein alpha	Acanthoeca	81532	0.959891571	4	4	24	1	NA	NA	NA
K20361	intracellular protein transport protein USO1	Acanthoeca	81532	0.996825082	4	4	24	1	NA	NA	NA
K20362	protein transport protein YIF1	Acanthoeca	81532	0.968757583	4	8	24	1	NA	NA	NA
K20410	target of rapamycin complex 2 subunit MAPKAP1	Acanthoeca	81532	1	4	12	24	1	NA	NA	NA
K20473	neuroblastoma-amplified sequence	Acanthoeca	81532	1	4	12	24	1	NA	NA	NA
K20550	prosolanapyrone-II oxidase / prosolanapyrone-III cycloisomerase [EC:1.1.3.42 5.5.1.20]	Acanthoeca	81532	0.901119279	4	16	24	1	NA	NA	NA
K20636	Rho GTPase-activating protein 12/27	Acanthoeca	81532	1	4	12	24	1	NA	NA	NA
K20644	Rho GTPase-activating protein 29/45	Acanthoeca	81532	0.999996764	4	12	24	1	NA	NA	NA
K20754	aqualysin 1 [EC:3.4.21.111]	Acanthoeca	81532	1	4	20	24	1	NA	NA	NA
K20792	N-alpha-acetyltransferase 15/16, NatA auxiliary subunit	Acanthoeca	81532	1	4	8	24	1	NA	NA	NA
K20799	BRISC complex subunit Abro1	Acanthoeca	81532	0.888944476	4	4	24	1	NA	NA	NA
K20849	fructan beta-(2,6)-fructosidase [EC:3.2.1.154]	Acanthoeca	81532	0.982119241	4	8	24	1	NA	NA	NA
K20967	GTP 3',8-cyclase / cyclic pyranopterin monophosphate synthase [EC:4.1.99.22 4.6.1.17]	Acanthoeca	81532	1	4	12	24	1	NA	NA	NA
K21000	polysaccharide biosynthesis protein PslG	Acanthoeca	81532	0.922389227	4	4	24	1	NA	NA	NA
K21423	NADPH oxidase 4 [EC:1.6.3.-]	Acanthoeca	81532	0.999999947	4	8	24	1	NA	NA	NA
K21730	(2,2,3-trimethyl-5-oxocyclopent-3-enyl)acetyl-CoA 1,5-monooxygenase [EC:1.14.13.160]	Acanthoeca	81532	0.895428942	4	16	24	1	NA	NA	NA
K21841	TBC1 domain family member 24	Acanthoeca	81532	1	4	16	24	1	NA	NA	NA
K21952	CASK-interacting protein	Acanthoeca	81532	1	4	8	24	1	NA	NA	NA
K22071	ferredoxin-2, mitochondrial	Acanthoeca	81532	0.999999987	4	12	24	1	NA	NA	NA
K22374	3''-deamino-3''-oxonicotianamine reductase [EC:1.1.1.285]	Acanthoeca	81532	0.998580238	4	16	24	1	NA	NA	NA
K22611	squamous cell carcinoma antigen recognized by T-cells 3	Acanthoeca	81532	0.999999822	4	12	24	1	NA	NA	NA
K22666	NACHT, LRR and PYD domains-containing protein 14	Acanthoeca	81532	0.37937994	4	4	24	1	NA	NA	NA
K22755	E3 UFM1-protein ligase 1 [EC:2.3.2.-]	Acanthoeca	81532	0.99999405	4	8	24	1	NA	NA	NA
K22756	E3 SUMO-protein ligase NSE2 [EC:2.3.2.-]	Acanthoeca	81532	0.999999101	4	8	24	1	NA	NA	NA
K22758	coiled-coil-helix-coiled-coil-helix domain-containing protein 2	Acanthoeca	81532	0.589572516	4	20	24	1	NA	NA	NA
K22820	3-oxochol-4-en-24-oyl-CoA dehydrogenase [EC:1.3.99.-]	Acanthoeca	81532	1	4	12	24	1	NA	NA	NA
K22827	calcium uptake protein 1, mitochondrial	Acanthoeca	81532	1	4	16	24	1	NA	NA	NA
K22848	diacylglycerol O-acyltransferase 2, plant [EC:2.3.1.20]	Acanthoeca	81532	0.963130217	4	20	24	1	NA	NA	NA
K22991	WD repeat-containing protein 45	Acanthoeca	81532	1	4	8	24	1	NA	NA	NA
K23164	reticulon-4-interacting protein 1, mitochondrial	Acanthoeca	81532	0.366966505	4	16	24	1	NA	NA	NA
K00380	sulfite reductase (NADPH) flavoprotein alpha-component [EC:1.8.1.2]	Acanthoeca	81532	0.442325106	8	4	24	1	NA	NA	NA
K00476	aspartate beta-hydroxylase [EC:1.14.11.16]	Acanthoeca	81532	1	8	8	24	1	NA	NA	NA
K00508	linoleoyl-CoA desaturase [EC:1.14.19.3]	Acanthoeca	81532	1	8	8	24	1	NA	NA	NA
K00597	methionine synthase reductase [EC:1.16.1.8]	Acanthoeca	81532	1	8	12	24	1	NA	NA	NA
K00721	dolichol-phosphate mannosyltransferase [EC:2.4.1.83]	Acanthoeca	81532	0.999931172	8	8	24	1	NA	NA	NA
K00849	galactokinase [EC:2.7.1.6]	Acanthoeca	81532	0.999701652	8	8	24	1	NA	NA	NA
K00963	UTP--glucose-1-phosphate uridylyltransferase [EC:2.7.7.9]	Acanthoeca	81532	1	8	16	24	1	NA	NA	NA
K01076	abhydrolase domain-containing protein 17 [EC:3.1.2.22]	Acanthoeca	81532	1	8	12	24	1	NA	NA	NA
K01099	inositol polyphosphate 5-phosphatase INPP5B/F [EC:3.1.3.36]	Acanthoeca	81532	1	8	12	24	1	NA	NA	NA
K01191	alpha-mannosidase [EC:3.2.1.24]	Acanthoeca	81532	0.999999864	8	12	24	1	NA	NA	NA
K01301	N-acetylated-alpha-linked acidic dipeptidase [EC:3.4.17.21]	Acanthoeca	81532	0.999624768	8	16	24	1	NA	NA	NA
K01308	g-D-glutamyl-meso-diaminopimelate peptidase [EC:3.4.19.11]	Acanthoeca	81532	0.984545374	8	4	24	1	NA	NA	NA
K01354	oligopeptidase B [EC:3.4.21.83]	Acanthoeca	81532	0.854777859	8	12	24	1	NA	NA	NA
K01412	mitochondrial-processing peptidase subunit alpha [EC:3.4.24.64]	Acanthoeca	81532	0.991137237	8	8	24	1	NA	NA	NA
K01438	acetylornithine deacetylase [EC:3.5.1.16]	Acanthoeca	81532	0.998769382	8	20	24	1	NA	NA	NA
K01556	kynureninase [EC:3.7.1.3]	Acanthoeca	81532	1	8	20	24	1	NA	NA	NA
K01662	1-deoxy-D-xylulose-5-phosphate synthase [EC:2.2.1.7]	Acanthoeca	81532	0.97839095	8	4	24	1	NA	NA	NA
K01874	methionyl-tRNA synthetase [EC:6.1.1.10]	Acanthoeca	81532	1	8	12	24	1	NA	NA	NA
K03241	translation initiation factor eIF-2B subunit gamma	Acanthoeca	81532	1	8	12	24	1	NA	NA	NA
K03249	translation initiation factor 3 subunit F	Acanthoeca	81532	0.999999981	8	16	24	1	NA	NA	NA
K04127	isopenicillin-N epimerase [EC:5.1.1.17]	Acanthoeca	81532	1	8	20	24	1	NA	NA	NA
K04612	calcium-sensing receptor	Acanthoeca	81532	0.338936921	8	20	24	1	NA	NA	NA
K04622	G protein-coupled receptor family C group 6 member A	Acanthoeca	81532	0.99999585	8	12	24	1	NA	NA	NA
K04678	E3 ubiquitin ligase SMURF1/2 [EC:2.3.2.26]	Acanthoeca	81532	1	8	12	24	1	NA	NA	NA
K05633	NEDD4-like E3 ubiquitin-protein ligase WWP1 [EC:2.3.2.26]	Acanthoeca	81532	0.704034428	8	4	24	1	NA	NA	NA
K05657	ATP-binding cassette, subfamily B (MDR/TAP), member 10	Acanthoeca	81532	0.999981019	8	8	24	1	NA	NA	NA
K05761	villin 1	Acanthoeca	81532	0.987119104	8	16	24	1	NA	NA	NA
K05762	radixin	Acanthoeca	81532	0.99999995	8	12	24	1	NA	NA	NA
K05767	Ras GTPase-activating-like protein IQGAP2/3	Acanthoeca	81532	1	8	16	24	1	NA	NA	NA
K06062	histone acetyltransferase [EC:2.3.1.48]	Acanthoeca	81532	0.999999559	8	12	24	1	NA	NA	NA
K06068	novel protein kinase C delta type [EC:2.7.11.13]	Acanthoeca	81532	0.85097219	8	8	24	1	NA	NA	NA
K06100	symplekin	Acanthoeca	81532	1	8	12	24	1	NA	NA	NA
K07378	neuroligin	Acanthoeca	81532	0.999990453	8	12	24	1	NA	NA	NA
K07984	SH3-domain binding protein 2	Acanthoeca	81532	0.712690047	8	16	24	1	NA	NA	NA
K08023	latent transforming growth factor beta binding protein 2/3/4	Acanthoeca	81532	0.999999996	8	20	24	1	NA	NA	NA
K08139	MFS transporter, SP family, sugar:H+ symporter	Acanthoeca	81532	1	8	12	24	1	NA	NA	NA
K08640	zinc D-Ala-D-Ala carboxypeptidase [EC:3.4.17.14]	Acanthoeca	81532	0.512309907	8	12	24	1	NA	NA	NA
K08671	proprotein convertase subtilisin/kexin type 4 [EC:3.4.21.-]	Acanthoeca	81532	1	8	12	24	1	NA	NA	NA
K08870	twinfilin	Acanthoeca	81532	1	8	8	24	1	NA	NA	NA
K08991	crossover junction endonuclease MUS81 [EC:3.1.22.-]	Acanthoeca	81532	0.999999905	8	12	24	1	NA	NA	NA
K09291	nucleoprotein TPR	Acanthoeca	81532	0.999999864	8	20	24	1	NA	NA	NA
K09624	neurotrypsin [EC:3.4.21.-]	Acanthoeca	81532	1	8	16	24	1	NA	NA	NA
K10326	ankyrin repeat and SOCS box protein 4	Acanthoeca	81532	1	8	8	24	1	NA	NA	NA
K10340	ankyrin repeat and SOCS box protein 18	Acanthoeca	81532	1	8	8	24	1	NA	NA	NA
K10348	LRR-repeat protein 1	Acanthoeca	81532	0.999778195	8	12	24	1	NA	NA	NA
K10355	actin, other eukaryote	Acanthoeca	81532	1	8	12	24	1	NA	NA	NA
K10402	kinesin family member 20	Acanthoeca	81532	1	8	8	24	1	NA	NA	NA
K10456	kelch-like protein 19	Acanthoeca	81532	1	8	16	24	1	NA	NA	NA
K10593	E3 ubiquitin-protein ligase EDD1 [EC:2.3.2.26]	Acanthoeca	81532	0.495437545	8	12	24	1	NA	NA	NA
K10595	E3 ubiquitin-protein ligase HERC2 [EC:2.3.2.26]	Acanthoeca	81532	1	8	12	24	1	NA	NA	NA
K10624	E3 ubiquitin-protein ligase RBBP6 [EC:2.3.2.27]	Acanthoeca	81532	0.999999999	8	8	24	1	NA	NA	NA
K10706	senataxin [EC:3.6.4.-]	Acanthoeca	81532	1	8	12	24	1	NA	NA	NA
K10903	HUS1 checkpoint protein	Acanthoeca	81532	0.999981019	8	20	24	1	NA	NA	NA
K11150	retinol dehydrogenase 8 [EC:1.1.1.-]	Acanthoeca	81532	1	8	16	24	1	NA	NA	NA
K11267	sister chromatid cohesion protein PDS5	Acanthoeca	81532	1	8	16	24	1	NA	NA	NA
K11461	polycomb protein SCMH1	Acanthoeca	81532	0.99999962	8	12	24	1	NA	NA	NA
K11501	centromere protein I	Acanthoeca	81532	1	8	8	24	1	NA	NA	NA
K12166	E3 ubiquitin-protein ligase HACE1 [EC:2.3.2.26]	Acanthoeca	81532	0.999999996	8	16	24	1	NA	NA	NA
K12761	carbon catabolite-derepressing protein kinase [EC:2.7.11.1]	Acanthoeca	81532	1	8	16	24	1	NA	NA	NA
K12804	proline-serine-threonine phosphatase interacting protein 1	Acanthoeca	81532	1	8	16	24	1	NA	NA	NA
K13103	tuftelin-interacting protein 11	Acanthoeca	81532	1	8	12	24	1	NA	NA	NA
K13315	NDP-hexose C3-ketoreductase / dTDP-4-oxo-2-deoxy-alpha-D-pentos-2-ene 2,3-reductase [EC:1.1.1.-]	Acanthoeca	81532	1	8	12	24	1	NA	NA	NA
K14392	sodium/pantothenate symporter	Acanthoeca	81532	1	8	20	24	1	NA	NA	NA
K14621	phospholipase B1, membrane-associated [EC:3.1.1.4 3.1.1.5]	Acanthoeca	81532	0.999999311	8	4	24	1	NA	NA	NA
K14677	aminoacylase [EC:3.5.1.14]	Acanthoeca	81532	0.988518184	8	8	24	1	NA	NA	NA
K15118	solute carrier family 25, member 38	Acanthoeca	81532	0.999999992	8	12	24	1	NA	NA	NA
K15216	RNA polymerase I-specific transcription initiation factor RRN3	Acanthoeca	81532	1	8	8	24	1	NA	NA	NA
K15628	ATP-binding cassette, subfamily D (ALD), peroxisomal long-chain fatty acid import protein	Acanthoeca	81532	1	8	8	24	1	NA	NA	NA
K15922	sulfoquinovosidase [EC:3.2.1.199]	Acanthoeca	81532	0.999999982	8	12	24	1	NA	NA	NA
K16307	serine/threonine-protein kinase MRCK [EC:2.7.11.1]	Acanthoeca	81532	0.999989277	8	4	24	1	NA	NA	NA
K16458	centrosomal protein CEP104	Acanthoeca	81532	0.907621537	8	4	24	1	NA	NA	NA
K16540	5-azacytidine-induced protein 1	Acanthoeca	81532	1	8	16	24	1	NA	NA	NA
K16608	tubulin monoglycylase TTLL3/8 [EC:6.3.2.-]	Acanthoeca	81532	0.999824127	8	20	24	1	NA	NA	NA
K17987	next to BRCA1 gene 1 protein	Acanthoeca	81532	0.827977502	8	8	24	1	NA	NA	NA
K18460	exportin-7	Acanthoeca	81532	1	8	12	24	1	NA	NA	NA
K18461	WAS protein family homolog 1	Acanthoeca	81532	0.999999966	8	16	24	1	NA	NA	NA
K18758	DIS3-like exonuclease 2 [EC:3.1.13.-]	Acanthoeca	81532	0.999331769	8	12	24	1	NA	NA	NA
K18820	oligosaccharide 4-alpha-D-glucosyltransferase [EC:2.4.1.161]	Acanthoeca	81532	0.255578926	8	16	24	1	NA	NA	NA
K18914	adrenodoxin-NADP+ reductase [EC:1.18.1.6]	Acanthoeca	81532	1	8	12	24	1	NA	NA	NA
K19195	AT-rich interactive domain-containing protein 4B	Acanthoeca	81532	1	8	16	24	1	NA	NA	NA
K19625	retinaldehyde-binding protein 1	Acanthoeca	81532	1	8	16	24	1	NA	NA	NA
K19681	intraflagellar transport protein 52	Acanthoeca	81532	0.492112361	8	8	24	1	NA	NA	NA
K19984	exocyst complex component 5	Acanthoeca	81532	1	8	4	24	1	NA	NA	NA
K20002	SNARE-associated protein Snapin	Acanthoeca	81532	0.999992451	8	12	24	1	NA	NA	NA
K20207	hydroperoxy fatty acid reductase [EC:1.11.1.22]	Acanthoeca	81532	1	8	8	24	1	NA	NA	NA
K20294	conserved oligomeric Golgi complex subunit 7	Acanthoeca	81532	1	8	12	24	1	NA	NA	NA
K20308	trafficking protein particle complex subunit 11	Acanthoeca	81532	1	8	12	24	1	NA	NA	NA
K20315	Rho GTPase-activating protein 21/23	Acanthoeca	81532	0.999999209	8	12	24	1	NA	NA	NA
K20352	p24 family protein delta-1	Acanthoeca	81532	0.999969206	8	4	24	1	NA	NA	NA
K20367	endoplasmic reticulum-Golgi intermediate compartment protein 3	Acanthoeca	81532	1	8	8	24	1	NA	NA	NA
K20779	E3 ubiquitin-protein ligase RNF168 [EC:2.3.2.31]	Acanthoeca	81532	0.999999989	8	16	24	1	NA	NA	NA
K20822	BLOC-1 related complex subunit 8	Acanthoeca	81532	1	8	12	24	1	NA	NA	NA
K20823	N-alpha-acetyltransferase 35, NatC auxiliary subunit	Acanthoeca	81532	1	8	8	24	1	NA	NA	NA
K21630	GATA-type zinc finger protein 1	Acanthoeca	81532	0.989900864	8	16	24	1	NA	NA	NA
K22182	thioredoxin reductase (NADPH) [EC:1.8.1.9]	Acanthoeca	81532	0.818350618	8	16	24	1	NA	NA	NA
K22380	E3 ubiquitin-protein ligase TM129 [EC:2.3.2.27]	Acanthoeca	81532	1	8	12	24	1	NA	NA	NA
K22816	protein canopy 3/4	Acanthoeca	81532	0.999999998	8	12	24	1	NA	NA	NA
K22940	protein YIPF1/2	Acanthoeca	81532	0.99486337	8	16	24	1	NA	NA	NA
K23195	transcriptional repressor CTCF	Acanthoeca	81532	0.999999759	8	12	24	1	NA	NA	NA
K00010	myo-inositol 2-dehydrogenase / D-chiro-inositol 1-dehydrogenase [EC:1.1.1.18 1.1.1.369]	Acanthoeca	81532	0.991137237	12	8	24	1	NA	NA	NA
K00076	7-alpha-hydroxysteroid dehydrogenase [EC:1.1.1.159]	Acanthoeca	81532	1	12	12	24	1	NA	NA	NA
K00106	xanthine dehydrogenase/oxidase [EC:1.17.1.4 1.17.3.2]	Acanthoeca	81532	0.954608603	12	20	24	1	NA	NA	NA
K00166	2-oxoisovalerate dehydrogenase E1 component alpha subunit [EC:1.2.4.4]	Acanthoeca	81532	0.610676649	12	20	24	1	NA	NA	NA
K00318	proline dehydrogenase [EC:1.5.-.-]	Acanthoeca	81532	1	12	16	24	1	NA	NA	NA
K00323	H+-translocating NAD(P) transhydrogenase [EC:1.6.1.2 7.1.1.1]	Acanthoeca	81532	0.997133278	12	8	24	1	NA	NA	NA
K00384	thioredoxin reductase (NADPH) [EC:1.8.1.9]	Acanthoeca	81532	0.470075931	12	16	24	1	NA	NA	NA
K00434	L-ascorbate peroxidase [EC:1.11.1.11]	Acanthoeca	81532	1	12	16	24	1	NA	NA	NA
K00480	salicylate hydroxylase [EC:1.14.13.1]	Acanthoeca	81532	1	12	12	24	1	NA	NA	NA
K00485	dimethylaniline monooxygenase (N-oxide forming) [EC:1.14.13.8]	Acanthoeca	81532	0.999999905	12	20	24	1	NA	NA	NA
K00594	alditol oxidase [EC:1.1.3.41]	Acanthoeca	81532	1	12	12	24	1	NA	NA	NA
K00722	globoside alpha-N-acetylgalactosaminyltransferase [EC:2.4.1.88]	Acanthoeca	81532	0.999999847	12	12	24	1	NA	NA	NA
K00763	nicotinate phosphoribosyltransferase [EC:6.3.4.21]	Acanthoeca	81532	1	12	12	24	1	NA	NA	NA
K00815	tyrosine aminotransferase [EC:2.6.1.5]	Acanthoeca	81532	1	12	20	24	1	NA	NA	NA
K00917	tagatose 6-phosphate kinase [EC:2.7.1.144]	Acanthoeca	81532	1	12	12	24	1	NA	NA	NA
K01127	glycosylphosphatidylinositol phospholipase D [EC:3.1.4.50]	Acanthoeca	81532	1	12	12	24	1	NA	NA	NA
K01285	lysosomal Pro-X carboxypeptidase [EC:3.4.16.2]	Acanthoeca	81532	0.285226361	12	8	24	1	NA	NA	NA
K01517	manganese-dependent ADP-ribose/CDP-alcohol diphosphatase [EC:3.6.1.13 3.6.1.16 3.6.1.53]	Acanthoeca	81532	0.788317902	12	20	24	1	NA	NA	NA
K01711	GDPmannose 4,6-dehydratase [EC:4.2.1.47]	Acanthoeca	81532	0.999991457	12	16	24	1	NA	NA	NA
K01740	O-acetylhomoserine (thiol)-lyase [EC:2.5.1.49]	Acanthoeca	81532	0.991137237	12	16	24	1	NA	NA	NA
K01768	adenylate cyclase [EC:4.6.1.1]	Acanthoeca	81532	1	12	8	24	1	NA	NA	NA
K01867	tryptophanyl-tRNA synthetase [EC:6.1.1.2]	Acanthoeca	81532	0.999405113	12	4	24	1	NA	NA	NA
K01887	arginyl-tRNA synthetase [EC:6.1.1.19]	Acanthoeca	81532	1	12	12	24	1	NA	NA	NA
K02184	formin 2	Acanthoeca	81532	0.999999078	12	20	24	1	NA	NA	NA
K02199	cytochrome c biogenesis protein CcmG, thiol:disulfide interchange protein DsbE	Acanthoeca	81532	0.999999736	12	12	24	1	NA	NA	NA
K02369	alpha-1,4-N-acetylglucosaminyltransferase EXTL2 [EC:2.4.1.223]	Acanthoeca	81532	0.999885794	12	16	24	1	NA	NA	NA
K02515	serine/threonine-protein kinase HSL1, negative regulator of Swe1 kinase [EC:2.7.11.-]	Acanthoeca	81532	0.999999736	12	12	24	1	NA	NA	NA
K02614	acyl-CoA thioesterase [EC:3.1.2.-]	Acanthoeca	81532	1	12	20	24	1	NA	NA	NA
K02685	DNA primase large subunit	Acanthoeca	81532	0.970842319	12	16	24	1	NA	NA	NA
K02999	DNA-directed RNA polymerase I subunit RPA1 [EC:2.7.7.6]	Acanthoeca	81532	0.999999992	12	12	24	1	NA	NA	NA
K03018	DNA-directed RNA polymerase III subunit RPC1 [EC:2.7.7.6]	Acanthoeca	81532	0.952578293	12	16	24	1	NA	NA	NA
K03042	DNA-directed RNA polymerase subunit A" [EC:2.7.7.6]	Acanthoeca	81532	0.993285475	12	12	24	1	NA	NA	NA
K03108	signal recognition particle subunit SRP72	Acanthoeca	81532	1	12	16	24	1	NA	NA	NA
K03125	transcription initiation factor TFIID subunit 1	Acanthoeca	81532	1	12	16	24	1	NA	NA	NA
K03457	nucleobase:cation symporter-1, NCS1 family	Acanthoeca	81532	1	12	12	24	1	NA	NA	NA
K03522	electron transfer flavoprotein alpha subunit	Acanthoeca	81532	0.782582784	12	8	24	1	NA	NA	NA
K03686	molecular chaperone DnaJ	Acanthoeca	81532	0.727480865	12	4	24	1	NA	NA	NA
K04406	mitogen-activated protein kinase kinase kinase kinase 3 [EC:2.7.11.1]	Acanthoeca	81532	1	12	12	24	1	NA	NA	NA
K04429	thousand and one amino acid protein kinase [EC:2.7.11.1]	Acanthoeca	81532	0.999459107	12	12	24	1	NA	NA	NA
K04496	C-terminal binding protein	Acanthoeca	81532	0.999999987	12	16	24	1	NA	NA	NA
K04591	adhesion G protein-coupled receptor E1	Acanthoeca	81532	0.999896647	12	8	24	1	NA	NA	NA
K04727	apoptosis-inducing factor 1 [EC:1.-.-.-]	Acanthoeca	81532	0.999999998	12	8	24	1	NA	NA	NA
K05157	tumor necrosis factor receptor superfamily member 21	Acanthoeca	81532	0.983196568	12	16	24	1	NA	NA	NA
K05605	3-hydroxyisobutyryl-CoA hydrolase [EC:3.1.2.4]	Acanthoeca	81532	0.964925377	12	12	24	1	NA	NA	NA
K05646	ATP-binding cassette, subfamily A (ABC1), member 12	Acanthoeca	81532	0.999999925	12	16	24	1	NA	NA	NA
K05794	tellurite resistance protein TerC	Acanthoeca	81532	0.999997478	12	4	24	1	NA	NA	NA
K06051	delta	Acanthoeca	81532	0.920673329	12	8	24	1	NA	NA	NA
K06101	histone-lysine N-methyltransferase ASH1L [EC:2.1.1.43]	Acanthoeca	81532	1	12	8	24	1	NA	NA	NA
K06110	exocyst complex component 3	Acanthoeca	81532	1	12	16	24	1	NA	NA	NA
K06126	ubiquinone biosynthesis monooxygenase Coq6 [EC:1.14.13.-]	Acanthoeca	81532	1	12	12	24	1	NA	NA	NA
K06462	integrin alpha X	Acanthoeca	81532	0.999885794	12	16	24	1	NA	NA	NA
K06550	L1 cell adhesion molecule	Acanthoeca	81532	0.999999997	12	20	24	1	NA	NA	NA
K06678	condensin complex subunit 3	Acanthoeca	81532	0.963321119	12	8	24	1	NA	NA	NA
K06943	nucleolar GTP-binding protein	Acanthoeca	81532	0.999999968	12	16	24	1	NA	NA	NA
K06987	uncharacterized protein	Acanthoeca	81532	0.99987389	12	16	24	1	NA	NA	NA
K07029	diacylglycerol kinase (ATP) [EC:2.7.1.107]	Acanthoeca	81532	1	12	12	24	1	NA	NA	NA
K07030	uncharacterized protein	Acanthoeca	81532	1	12	8	24	1	NA	NA	NA
K07046	L-fuconolactonase [EC:3.1.1.-]	Acanthoeca	81532	0.995853885	12	12	24	1	NA	NA	NA
K07575	PUA domain protein	Acanthoeca	81532	1	12	16	24	1	NA	NA	NA
K08371	cytochrome b-561 domain containing protein 2	Acanthoeca	81532	0.99985381	12	16	24	1	NA	NA	NA
K08466	adhesion G-protein coupled receptor D2	Acanthoeca	81532	0.999830915	12	16	24	1	NA	NA	NA
K08516	synaptobrevin homolog YKT6	Acanthoeca	81532	1	12	12	24	1	NA	NA	NA
K08994	ion channel-forming bestrophin family protein	Acanthoeca	81532	0.999868546	12	12	24	1	NA	NA	NA
K09205	krueppel-like factor 8/12	Acanthoeca	81532	1	12	8	24	1	NA	NA	NA
K09394	transcription factor Dp, invertebrate	Acanthoeca	81532	1	12	8	24	1	NA	NA	NA
K09488	TNF receptor-associated protein 1	Acanthoeca	81532	0.670293083	12	16	24	1	NA	NA	NA
K09614	corin [EC:3.4.21.-]	Acanthoeca	81532	1	12	12	24	1	NA	NA	NA
K09649	thymus-specific serine protease [EC:3.4.-.-]	Acanthoeca	81532	0.978911019	12	8	24	1	NA	NA	NA
K09834	tocopherol cyclase [EC:5.5.1.24]	Acanthoeca	81532	0.999995325	12	16	24	1	NA	NA	NA
K10136	TP53 apoptosis effector	Acanthoeca	81532	0.999938952	12	12	24	1	NA	NA	NA
K10218	4-hydroxy-4-methyl-2-oxoglutarate aldolase [EC:4.1.3.17]	Acanthoeca	81532	0.804498205	12	20	24	1	NA	NA	NA
K10223	cholesterol 25-hydroxylase [EC:1.14.99.38]	Acanthoeca	81532	1	12	12	24	1	NA	NA	NA
K10260	F-box and WD-40 domain protein 7	Acanthoeca	81532	0.831172072	12	20	24	1	NA	NA	NA
K10266	F-box and WD-40 domain protein 10	Acanthoeca	81532	1	12	12	24	1	NA	NA	NA
K10312	F-box protein 36	Acanthoeca	81532	1	12	4	24	1	NA	NA	NA
K10330	ankyrin repeat and SOCS box protein 8	Acanthoeca	81532	1	12	8	24	1	NA	NA	NA
K10335	ankyrin repeat and SOCS box protein 13	Acanthoeca	81532	0.999999403	12	12	24	1	NA	NA	NA
K10370	tropomodulin	Acanthoeca	81532	0.892703768	12	16	24	1	NA	NA	NA
K10588	ubiquitin-protein ligase E3 B [EC:2.3.2.26]	Acanthoeca	81532	1	12	12	24	1	NA	NA	NA
K10592	E3 ubiquitin-protein ligase HUWE1 [EC:2.3.2.26]	Acanthoeca	81532	0.550183209	12	20	24	1	NA	NA	NA
K10732	GINS complex subunit 1	Acanthoeca	81532	1	12	4	24	1	NA	NA	NA
K10740	replication factor A3	Acanthoeca	81532	0.995731996	12	8	24	1	NA	NA	NA
K10880	DNA-repair protein XRCC3	Acanthoeca	81532	1	12	12	24	1	NA	NA	NA
K11013	cytolethal distending toxin subunit A	Acanthoeca	81532	0.99984968	12	20	24	1	NA	NA	NA
K11128	H/ACA ribonucleoprotein complex subunit 1	Acanthoeca	81532	1	12	20	24	1	NA	NA	NA
K11154	retinol dehydrogenase 16 [EC:1.1.1.-]	Acanthoeca	81532	1	12	8	24	1	NA	NA	NA
K11294	nucleolin	Acanthoeca	81532	0.999387422	12	16	24	1	NA	NA	NA
K11322	enhancer of polycomb-like protein	Acanthoeca	81532	1	12	16	24	1	NA	NA	NA
K11366	ubiquitin carboxyl-terminal hydrolase 22/27/51 [EC:3.4.19.12]	Acanthoeca	81532	1	12	16	24	1	NA	NA	NA
K11412	NAD-dependent deacetylase sirtuin 2 [EC:3.5.1.-]	Acanthoeca	81532	0.999651451	12	12	24	1	NA	NA	NA
K11490	condensin-2 complex subunit H2	Acanthoeca	81532	1	12	12	24	1	NA	NA	NA
K11655	bromodomain adjacent to zinc finger domain protein 1A	Acanthoeca	81532	0.999999985	12	20	24	1	NA	NA	NA
K11729	acyl-CoA dehydrogenase family member 10	Acanthoeca	81532	0.999999257	12	16	24	1	NA	NA	NA
K11730	acyl-CoA dehydrogenase family member 11	Acanthoeca	81532	0.998793789	12	12	24	1	NA	NA	NA
K11843	ubiquitin carboxyl-terminal hydrolase 14 [EC:3.4.19.12]	Acanthoeca	81532	0.999672815	12	16	24	1	NA	NA	NA
K11886	proteasome component ECM29	Acanthoeca	81532	1	12	8	24	1	NA	NA	NA
K11995	deoxyribonuclease-1-like protein [EC:3.1.21.-]	Acanthoeca	81532	1	12	12	24	1	NA	NA	NA
K12163	AN1-type zinc finger and ubiquitin domain-containing protein 1	Acanthoeca	81532	0.999285372	12	16	24	1	NA	NA	NA
K12196	vacuolar protein-sorting-associated protein 4	Acanthoeca	81532	0.999999995	12	8	24	1	NA	NA	NA
K12200	programmed cell death 6-interacting protein	Acanthoeca	81532	0.999595303	12	20	24	1	NA	NA	NA
K12251	N-carbamoylputrescine amidase [EC:3.5.1.53]	Acanthoeca	81532	0.999999998	12	16	24	1	NA	NA	NA
K12310	Di-N-acetylchitobiase [EC:3.2.1.-]	Acanthoeca	81532	0.995544346	12	12	24	1	NA	NA	NA
K12408	cholest-5-ene-3beta,7alpha-diol 3beta-dehydrogenase [EC:1.1.1.181]	Acanthoeca	81532	1	12	12	24	1	NA	NA	NA
K12479	vacuolar protein sorting-associated protein 45	Acanthoeca	81532	0.999641434	12	4	24	1	NA	NA	NA
K12583	phosphatidylinositol alpha 1,6-mannosyltransferase [EC:2.4.1.-]	Acanthoeca	81532	0.999998484	12	16	24	1	NA	NA	NA
K12599	antiviral helicase SKI2 [EC:3.6.4.-]	Acanthoeca	81532	1	12	12	24	1	NA	NA	NA
K12600	superkiller protein 3	Acanthoeca	81532	0.999999172	12	16	24	1	NA	NA	NA
K12757	myosin regulatory light chain 12	Acanthoeca	81532	0.618624904	12	20	24	1	NA	NA	NA
K13082	bifunctional dihydroflavonol 4-reductase/flavanone 4-reductase [EC:1.1.1.219 1.1.1.234]	Acanthoeca	81532	1	12	16	24	1	NA	NA	NA
K13093	HIV Tat-specific factor 1	Acanthoeca	81532	1	12	16	24	1	NA	NA	NA
K13099	CD2 antigen cytoplasmic tail-binding protein 2	Acanthoeca	81532	0.999999968	12	16	24	1	NA	NA	NA
K13131	ATP-dependent RNA helicase DDX20 [EC:3.6.4.13]	Acanthoeca	81532	1	12	8	24	1	NA	NA	NA
K13167	splicing factor, arginine/serine-rich 15	Acanthoeca	81532	1	12	8	24	1	NA	NA	NA
K13174	THO complex subunit 5	Acanthoeca	81532	0.991704576	12	16	24	1	NA	NA	NA
K13196	zinc finger protein ubi-d4	Acanthoeca	81532	1	12	12	24	1	NA	NA	NA
K13428	LRR receptor-like serine/threonine-protein kinase EFR [EC:2.7.11.1]	Acanthoeca	81532	1	12	16	24	1	NA	NA	NA
K13667	protein glucosyltransferase [EC:2.4.1.-]	Acanthoeca	81532	1	12	12	24	1	NA	NA	NA
K13706	abhydrolase domain-containing protein 14	Acanthoeca	81532	1	12	16	24	1	NA	NA	NA
K13917	mRNA-capping enzyme [EC:2.7.7.50 3.6.1.-]	Acanthoeca	81532	1	12	20	24	1	NA	NA	NA
K13923	phosphate propanoyltransferase [EC:2.3.1.222]	Acanthoeca	81532	1	12	8	24	1	NA	NA	NA
K14287	methionine transaminase [EC:2.6.1.88]	Acanthoeca	81532	0.999871757	12	20	24	1	NA	NA	NA
K14408	cleavage stimulation factor subunit 3	Acanthoeca	81532	1	12	8	24	1	NA	NA	NA
K14497	protein phosphatase 2C [EC:3.1.3.16]	Acanthoeca	81532	0.999999408	12	12	24	1	NA	NA	NA
K14510	serine/threonine-protein kinase CTR1 [EC:2.7.11.1]	Acanthoeca	81532	1	12	16	24	1	NA	NA	NA
K14549	U3 small nucleolar RNA-associated protein 15	Acanthoeca	81532	1	12	8	24	1	NA	NA	NA
K14554	U3 small nucleolar RNA-associated protein 21	Acanthoeca	81532	1	12	12	24	1	NA	NA	NA
K14776	ATP-dependent RNA helicase DDX10/DBP4 [EC:3.6.4.13]	Acanthoeca	81532	1	12	16	24	1	NA	NA	NA
K14779	ATP-dependent RNA helicase DDX52/ROK1 [EC:3.6.4.13]	Acanthoeca	81532	1	12	8	24	1	NA	NA	NA
K14793	ribosomal RNA-processing protein 9	Acanthoeca	81532	0.999999954	12	16	24	1	NA	NA	NA
K14809	ATP-dependent RNA helicase DDX55/SPB4 [EC:3.6.4.13]	Acanthoeca	81532	1	12	16	24	1	NA	NA	NA
K14810	ATP-dependent RNA helicase DDX56/DBP9 [EC:3.6.4.13]	Acanthoeca	81532	1	12	8	24	1	NA	NA	NA
K14997	solute carrier family 38 (sodium-coupled neutral amino acid transporter), member 11	Acanthoeca	81532	1	12	12	24	1	NA	NA	NA
K15009	SH3 and multiple ankyrin repeat domains protein	Acanthoeca	81532	0.999460962	12	20	24	1	NA	NA	NA
K15172	transcription elongation factor SPT5	Acanthoeca	81532	0.970129057	12	12	24	1	NA	NA	NA
K15191	La-related protein 7	Acanthoeca	81532	1	12	16	24	1	NA	NA	NA
K15260	poly [ADP-ribose] polymerase 9 [EC:2.4.2.30]	Acanthoeca	81532	0.999819637	12	8	24	1	NA	NA	NA
K15289	solute carrier family 35, member F5	Acanthoeca	81532	0.999999541	12	8	24	1	NA	NA	NA
K15306	Ran-binding protein 1	Acanthoeca	81532	0.999999989	12	12	24	1	NA	NA	NA
K15356	GDP-mannose transporter	Acanthoeca	81532	0.999999948	12	12	24	1	NA	NA	NA
K15434	protein FAM98B	Acanthoeca	81532	1	12	16	24	1	NA	NA	NA
K15561	nuclear polyadenylated RNA-binding protein 3	Acanthoeca	81532	0.999999993	12	12	24	1	NA	NA	NA
K15654	surfactin family lipopeptide synthetase A	Acanthoeca	81532	0.999956379	12	20	24	1	NA	NA	NA
K15866	2-(1,2-epoxy-1,2-dihydrophenyl)acetyl-CoA isomerase [EC:5.3.3.18]	Acanthoeca	81532	1	12	12	24	1	NA	NA	NA
K16365	small glutamine-rich tetratricopeptide repeat-containing protein alpha	Acanthoeca	81532	0.854911209	12	20	24	1	NA	NA	NA
K16491	StAR-related lipid transfer protein 9	Acanthoeca	81532	1	12	16	24	1	NA	NA	NA
K16547	protein NEDD1	Acanthoeca	81532	1	12	12	24	1	NA	NA	NA
K16583	tubulin polyglutamylase TTLL7 [EC:6.-.-.-]	Acanthoeca	81532	0.999914767	12	12	24	1	NA	NA	NA
K16765	centrosomal protein CEP78	Acanthoeca	81532	0.999949642	12	20	24	1	NA	NA	NA
K16865	programmed cell death protein 4	Acanthoeca	81532	0.999999978	12	16	24	1	NA	NA	NA
K17225	sulfane dehydrogenase subunit SoxC	Acanthoeca	81532	1	12	8	24	1	NA	NA	NA
K17491	protein phosphatase 4 regulatory subunit 3	Acanthoeca	81532	1	12	16	24	1	NA	NA	NA
K17506	protein phosphatase 1L [EC:3.1.3.16]	Acanthoeca	81532	1	12	12	24	1	NA	NA	NA
K17541	SCY1-like protein 2	Acanthoeca	81532	1	12	16	24	1	NA	NA	NA
K17543	PX domain-containing protein kinase-like protein	Acanthoeca	81532	1	12	12	24	1	NA	NA	NA
K17545	serine/threonine-protein kinase ULK4 [EC:2.7.11.1]	Acanthoeca	81532	1	12	20	24	1	NA	NA	NA
K17644	norsolorinic acid ketoreductase [EC:1.1.1.349]	Acanthoeca	81532	1	12	8	24	1	NA	NA	NA
K17686	Cu+-exporting ATPase [EC:3.6.3.54]	Acanthoeca	81532	0.999999879	12	16	24	1	NA	NA	NA
K17890	autophagy-related protein 16-1	Acanthoeca	81532	1	12	20	24	1	NA	NA	NA
K17928	sorting nexin-16	Acanthoeca	81532	1	12	16	24	1	NA	NA	NA
K18040	tyrosine-protein phosphatase non-receptor type 23 [EC:3.1.3.48]	Acanthoeca	81532	1	12	8	24	1	NA	NA	NA
K18083	myotubularin-related protein 6/7/8 [EC:3.1.3.64 3.1.3.95]	Acanthoeca	81532	1	12	8	24	1	NA	NA	NA
K18156	mitochondrial inner membrane protease ATP23 [EC:3.4.24.-]	Acanthoeca	81532	1	12	12	24	1	NA	NA	NA
K18753	butyrate response factor	Acanthoeca	81532	1	12	8	24	1	NA	NA	NA
K18855	UDP-N-acetylglucosamine 3-dehydrogenase [EC:1.1.1.374]	Acanthoeca	81532	1	12	12	24	1	NA	NA	NA
K18953	factor associated with neutral sphingomyelinase activation	Acanthoeca	81532	1	12	12	24	1	NA	NA	NA
K18983	D-galactarolactone cycloisomerase [EC:5.5.1.27]	Acanthoeca	81532	0.999999465	12	20	24	1	NA	NA	NA
K19020	stabilin-1	Acanthoeca	81532	0.999999925	12	16	24	1	NA	NA	NA
K19055	Ala-tRNA(Pro) deacylase [EC:3.1.1.-]	Acanthoeca	81532	0.999136213	12	20	24	1	NA	NA	NA
K19201	Sin3 histone deacetylase corepressor complex component SDS3	Acanthoeca	81532	1	12	12	24	1	NA	NA	NA
K19355	mannan endo-1,4-beta-mannosidase [EC:3.2.1.78]	Acanthoeca	81532	0.460040265	12	20	24	1	NA	NA	NA
K19467	matrilin-3	Acanthoeca	81532	0.999999992	12	12	24	1	NA	NA	NA
K19548	dihydroanticapsin dehydrogenase [EC:1.1.1.385]	Acanthoeca	81532	0.997538355	12	12	24	1	NA	NA	NA
K19866	EGF-containing fibulin-like extracellular matrix protein 2	Acanthoeca	81532	0.413386749	12	12	24	1	NA	NA	NA
K19977	ADP-ribosyltransferase 5 [EC:2.4.2.31]	Acanthoeca	81532	0.999285372	12	8	24	1	NA	NA	NA
K20035	3-(methylthio)propanoyl-CoA dehydrogenase [EC:1.3.8.-]	Acanthoeca	81532	0.347873879	12	12	24	1	NA	NA	NA
K20131	Rab5 GDP/GTP exchange factor	Acanthoeca	81532	1	12	16	24	1	NA	NA	NA
K20191	Hermansky-Pudlak syndrome 5 protein	Acanthoeca	81532	1	12	12	24	1	NA	NA	NA
K20195	vacuolar fusion protein MON1	Acanthoeca	81532	1	12	16	24	1	NA	NA	NA
K20304	trafficking protein particle complex subunit 6	Acanthoeca	81532	0.999999941	12	12	24	1	NA	NA	NA
K20347	p24 family protein beta-1	Acanthoeca	81532	0.999997221	12	12	24	1	NA	NA	NA
K20360	TBC1 domain family member 2	Acanthoeca	81532	1	12	8	24	1	NA	NA	NA
K20402	DEP domain-containing mTOR-interacting protein	Acanthoeca	81532	0.999997777	12	16	24	1	NA	NA	NA
K20508	olivetolic acid cyclase [EC:4.4.1.26]	Acanthoeca	81532	0.24696808	12	8	24	1	NA	NA	NA
K20850	iota-carrageenase [EC:3.2.1.157]	Acanthoeca	81532	0.999809896	12	20	24	1	NA	NA	NA
K20877	NIMA (never in mitosis gene a)-related kinase 8 [EC:2.7.11.1]	Acanthoeca	81532	1	12	8	24	1	NA	NA	NA
K21245	transcription factor SPT20 homolog	Acanthoeca	81532	0.996825082	12	16	24	1	NA	NA	NA
K21351	sucrose:sucrose fructosyltransferase [EC:2.4.1.99]	Acanthoeca	81532	0.379780085	12	20	24	1	NA	NA	NA
K22023	mucin-6	Acanthoeca	81532	1	12	12	24	1	NA	NA	NA
K22244	regenerating islet-derived protein 4	Acanthoeca	81532	1	12	16	24	1	NA	NA	NA
K22556	mesencephalic astrocyte-derived neurotrophic factor	Acanthoeca	81532	0.998866446	12	16	24	1	NA	NA	NA
K22570	fumagillin biosynthesis dioxygenase	Acanthoeca	81532	0.243453517	12	8	24	1	NA	NA	NA
K22647	ubiquitin carboxyl-terminal hydrolase MINDY-3/4 [EC:3.4.19.12]	Acanthoeca	81532	0.999508578	12	12	24	1	NA	NA	NA
K22721	inositol phosphorylceramide mannosyltransferase catalytic subunit [EC:2.4.1.-]	Acanthoeca	81532	1	12	16	24	1	NA	NA	NA
K22766	fidgetin-like protein 1 [EC:3.6.4.-]	Acanthoeca	81532	0.999999954	12	8	24	1	NA	NA	NA
K00012	UDPglucose 6-dehydrogenase [EC:1.1.1.22]	Acanthoeca	81532	0.565798104	16	16	24	1	NA	NA	NA
K00019	3-hydroxybutyrate dehydrogenase [EC:1.1.1.30]	Acanthoeca	81532	0.994926827	16	20	24	1	NA	NA	NA
K00020	3-hydroxyisobutyrate dehydrogenase [EC:1.1.1.31]	Acanthoeca	81532	0.831187136	16	16	24	1	NA	NA	NA
K00064	D-threo-aldose 1-dehydrogenase [EC:1.1.1.122]	Acanthoeca	81532	0.947636854	16	16	24	1	NA	NA	NA
K00137	aminobutyraldehyde dehydrogenase [EC:1.2.1.19]	Acanthoeca	81532	0.998086556	16	12	24	1	NA	NA	NA
K00167	2-oxoisovalerate dehydrogenase E1 component beta subunit [EC:1.2.4.4]	Acanthoeca	81532	1	16	8	24	1	NA	NA	NA
K00598	trans-aconitate 2-methyltransferase [EC:2.1.1.144]	Acanthoeca	81532	0.858171302	16	8	24	1	NA	NA	NA
K00666	fatty-acyl-CoA synthase [EC:6.2.1.-]	Acanthoeca	81532	0.38642689	16	12	24	1	NA	NA	NA
K00698	chitin synthase [EC:2.4.1.16]	Acanthoeca	81532	0.999999999	16	20	24	1	NA	NA	NA
K00744	alpha-1,3(6)-mannosylglycoprotein beta-1,6-N-acetyl-glucosaminyltransferase [EC:2.4.1.155]	Acanthoeca	81532	1	16	12	24	1	NA	NA	NA
K00767	nicotinate-nucleotide pyrophosphorylase (carboxylating) [EC:2.4.2.19]	Acanthoeca	81532	0.999999541	16	16	24	1	NA	NA	NA
K00797	spermidine synthase [EC:2.5.1.16]	Acanthoeca	81532	0.91652333	16	4	24	1	NA	NA	NA
K00804	geranylgeranyl diphosphate synthase, type III [EC:2.5.1.1 2.5.1.10 2.5.1.29]	Acanthoeca	81532	0.994630165	16	4	24	1	NA	NA	NA
K00816	kynurenine---oxoglutarate transaminase / cysteine-S-conjugate beta-lyase / glutamine---phenylpyruvate transaminase [EC:2.6.1.7 4.4.1.13 2.6.1.64]	Acanthoeca	81532	0.998461131	16	16	24	1	NA	NA	NA
K00882	1-phosphofructokinase [EC:2.7.1.56]	Acanthoeca	81532	1	16	12	24	1	NA	NA	NA
K00898	pyruvate dehydrogenase kinase 2/3/4 [EC:2.7.11.2]	Acanthoeca	81532	0.999728105	16	12	24	1	NA	NA	NA
K00924	kinase [EC:2.7.1.-]	Acanthoeca	81532	0.999999617	16	16	24	1	NA	NA	NA
K01093	4-phytase / acid phosphatase [EC:3.1.3.26 3.1.3.2]	Acanthoeca	81532	1	16	12	24	1	NA	NA	NA
K01235	alpha-glucuronidase [EC:3.2.1.139]	Acanthoeca	81532	0.806694758	16	16	24	1	NA	NA	NA
K01318	glutamyl endopeptidase [EC:3.4.21.19]	Acanthoeca	81532	0.587169815	16	20	24	1	NA	NA	NA
K01324	plasma kallikrein [EC:3.4.21.34]	Acanthoeca	81532	0.470075931	16	16	24	1	NA	NA	NA
K01341	kexin [EC:3.4.21.61]	Acanthoeca	81532	0.999999992	16	8	24	1	NA	NA	NA
K01349	furin [EC:3.4.21.75]	Acanthoeca	81532	0.999999987	16	12	24	1	NA	NA	NA
K01372	bleomycin hydrolase [EC:3.4.22.40]	Acanthoeca	81532	1	16	12	24	1	NA	NA	NA
K01431	beta-ureidopropionase [EC:3.5.1.6]	Acanthoeca	81532	0.898126923	16	8	24	1	NA	NA	NA
K01490	AMP deaminase [EC:3.5.4.6]	Acanthoeca	81532	0.546552976	16	16	24	1	NA	NA	NA
K01511	ectonucleoside triphosphate diphosphohydrolase 5/6 [EC:3.6.1.6]	Acanthoeca	81532	1	16	16	24	1	NA	NA	NA
K01694	tryptophan synthase [EC:4.2.1.20]	Acanthoeca	81532	0.999996366	16	8	24	1	NA	NA	NA
K01739	cystathionine gamma-synthase [EC:2.5.1.48]	Acanthoeca	81532	0.996416371	16	8	24	1	NA	NA	NA
K01760	cysteine-S-conjugate beta-lyase [EC:4.4.1.13]	Acanthoeca	81532	0.819238466	16	16	24	1	NA	NA	NA
K01873	valyl-tRNA synthetase [EC:6.1.1.9]	Acanthoeca	81532	0.997512063	16	4	24	1	NA	NA	NA
K02207	ubiquitin-conjugating enzyme E2 R [EC:2.3.2.23]	Acanthoeca	81532	0.99630719	16	12	24	1	NA	NA	NA
K02327	DNA polymerase delta subunit 1 [EC:2.7.7.7]	Acanthoeca	81532	0.240567297	16	16	24	1	NA	NA	NA
K02364	enterobactin synthetase component F [EC:6.3.2.14]	Acanthoeca	81532	0.990229465	16	8	24	1	NA	NA	NA
K02516	type II protein arginine methyltransferase [EC:2.1.1.320]	Acanthoeca	81532	1	16	8	24	1	NA	NA	NA
K02541	DNA replication licensing factor MCM3 [EC:3.6.4.12]	Acanthoeca	81532	0.999721389	16	4	24	1	NA	NA	NA
K03332	fructan beta-fructosidase [EC:3.2.1.80]	Acanthoeca	81532	0.495848501	16	8	24	1	NA	NA	NA
K03379	cyclohexanone monooxygenase [EC:1.14.13.22]	Acanthoeca	81532	0.265882886	16	16	24	1	NA	NA	NA
K03539	ribonuclease P/MRP protein subunit RPP1 [EC:3.1.26.5]	Acanthoeca	81532	0.999998394	16	12	24	1	NA	NA	NA
K04307	relaxin family peptide receptor 2	Acanthoeca	81532	0.900725604	16	4	24	1	NA	NA	NA
K04352	Ras GTPase-activating protein 1	Acanthoeca	81532	0.582538494	16	20	24	1	NA	NA	NA
K04372	MAP kinase interacting serine/threonine kinase [EC:2.7.11.1]	Acanthoeca	81532	0.913523761	16	4	24	1	NA	NA	NA
K04459	dual specificity MAP kinase phosphatase [EC:3.1.3.16 3.1.3.48]	Acanthoeca	81532	0.999937935	16	16	24	1	NA	NA	NA
K04508	transducin (beta)-like 1	Acanthoeca	81532	0.887886578	16	20	24	1	NA	NA	NA
K04567	lysyl-tRNA synthetase, class II [EC:6.1.1.6]	Acanthoeca	81532	0.997011046	16	4	24	1	NA	NA	NA
K04798	prefoldin beta subunit	Acanthoeca	81532	0.758206748	16	20	24	1	NA	NA	NA
K05104	Eph receptor A3 [EC:2.7.10.1]	Acanthoeca	81532	0.312369443	16	16	24	1	NA	NA	NA
K05122	receptor tyrosine kinase-like orphan receptor 1 [EC:2.7.10.1]	Acanthoeca	81532	0.305228905	16	16	24	1	NA	NA	NA
K05156	tumor necrosis factor receptor superfamily member 19-like	Acanthoeca	81532	0.983769766	16	4	24	1	NA	NA	NA
K05275	pyridoxine 4-dehydrogenase [EC:1.1.1.65]	Acanthoeca	81532	0.999944074	16	16	24	1	NA	NA	NA
K05342	alpha,alpha-trehalose phosphorylase [EC:2.4.1.64]	Acanthoeca	81532	0.521810819	16	4	24	1	NA	NA	NA
K05402	toll-interacting protein	Acanthoeca	81532	0.996144221	16	8	24	1	NA	NA	NA
K05592	ATP-dependent RNA helicase DeaD [EC:3.6.4.13]	Acanthoeca	81532	1	16	20	24	1	NA	NA	NA
K05629	atrophin-1 interacting protein 1	Acanthoeca	81532	0.393971476	16	12	24	1	NA	NA	NA
K05677	ATP-binding cassette, subfamily D (ALD), member 3	Acanthoeca	81532	0.958430781	16	12	24	1	NA	NA	NA
K05696	tyrosine-protein phosphatase non-receptor type 1 [EC:3.1.3.48]	Acanthoeca	81532	0.999996451	16	8	24	1	NA	NA	NA
K05727	dedicator of cytokinesis protein 3	Acanthoeca	81532	0.851357809	16	16	24	1	NA	NA	NA
K05856	lymphocyte cell-specific protein tyrosine kinase [EC:2.7.10.2]	Acanthoeca	81532	0.999999172	16	20	24	1	NA	NA	NA
K05889	polyvinyl alcohol dehydrogenase (cytochrome) [EC:1.1.2.6]	Acanthoeca	81532	0.87515084	16	20	24	1	NA	NA	NA
K05917	sterol 14alpha-demethylase [EC:1.14.14.154]	Acanthoeca	81532	0.416412183	16	16	24	1	NA	NA	NA
K06119	sulfoquinovosyltransferase [EC:2.4.1.-]	Acanthoeca	81532	0.999981019	16	12	24	1	NA	NA	NA
K06133	4'-phosphopantetheinyl transferase [EC:2.7.8.-]	Acanthoeca	81532	0.999906535	16	16	24	1	NA	NA	NA
K06220	WAS protein family	Acanthoeca	81532	0.999997632	16	4	24	1	NA	NA	NA
K06228	fused [EC:2.7.11.1]	Acanthoeca	81532	1	16	16	24	1	NA	NA	NA
K06502	CD69 antigen	Acanthoeca	81532	1	16	12	24	1	NA	NA	NA
K06671	cohesin complex subunit SA-1/2	Acanthoeca	81532	0.999956379	16	4	24	1	NA	NA	NA
K06813	cadherin 23	Acanthoeca	81532	0.999998787	16	12	24	1	NA	NA	NA
K06825	fibrillin 1	Acanthoeca	81532	0.278576708	16	16	24	1	NA	NA	NA
K07028	uncharacterized protein	Acanthoeca	81532	1	16	8	24	1	NA	NA	NA
K07193	SH2B adapter protein 2	Acanthoeca	81532	0.999701652	16	4	24	1	NA	NA	NA
K07195	exocyst complex component 7	Acanthoeca	81532	1	16	12	24	1	NA	NA	NA
K07366	GRB2-related adaptor protein 2	Acanthoeca	81532	0.998501564	16	4	24	1	NA	NA	NA
K07520	actin-binding LIM protein	Acanthoeca	81532	0.699399392	16	16	24	1	NA	NA	NA
K07749	formyl-CoA transferase [EC:2.8.3.16]	Acanthoeca	81532	0.896732161	16	8	24	1	NA	NA	NA
K07916	Ras-related protein Rab-7L1	Acanthoeca	81532	1	16	12	24	1	NA	NA	NA
K07964	heparanase [EC:3.2.1.166]	Acanthoeca	81532	0.268211381	16	16	24	1	NA	NA	NA
K08008	NADPH oxidase 1	Acanthoeca	81532	0.905365142	16	20	24	1	NA	NA	NA
K08052	neurofibromin 1	Acanthoeca	81532	1	16	8	24	1	NA	NA	NA
K08098	phosphatidylinositol glycan, class Z [EC:2.4.1.-]	Acanthoeca	81532	1	16	16	24	1	NA	NA	NA
K08490	syntaxin 5	Acanthoeca	81532	1	16	8	24	1	NA	NA	NA
K08498	syntaxin 6	Acanthoeca	81532	0.954608603	16	4	24	1	NA	NA	NA
K08502	regulator of vacuolar morphogenesis	Acanthoeca	81532	1	16	12	24	1	NA	NA	NA
K08714	voltage-gated sodium channel	Acanthoeca	81532	1	16	4	24	1	NA	NA	NA
K08802	SNF related kinase [EC:2.7.11.1]	Acanthoeca	81532	0.88290927	16	12	24	1	NA	NA	NA
K08871	bromodomain-containing protein 2	Acanthoeca	81532	1	16	8	24	1	NA	NA	NA
K08884	serine/threonine protein kinase, bacterial [EC:2.7.11.1]	Acanthoeca	81532	0.999999998	16	4	24	1	NA	NA	NA
K09022	2-iminobutanoate/2-iminopropanoate deaminase [EC:3.5.99.10]	Acanthoeca	81532	0.999984874	16	12	24	1	NA	NA	NA
K09188	histone-lysine N-methyltransferase MLL3 [EC:2.1.1.43]	Acanthoeca	81532	1	16	16	24	1	NA	NA	NA
K09228	KRAB domain-containing zinc finger protein	Acanthoeca	81532	0.982961405	16	8	24	1	NA	NA	NA
K09373	LIM homeobox protein 2/9	Acanthoeca	81532	0.999990453	16	16	24	1	NA	NA	NA
K09448	transcriptional enhancer factor	Acanthoeca	81532	0.919469252	16	4	24	1	NA	NA	NA
K09522	DnaJ homolog subfamily C member 2	Acanthoeca	81532	0.998580238	16	8	24	1	NA	NA	NA
K09651	rhomboid domain-containing protein 1 [EC:3.4.21.-]	Acanthoeca	81532	0.999861125	16	4	24	1	NA	NA	NA
K10268	F-box and leucine-rich repeat protein 2/20	Acanthoeca	81532	0.999999979	16	8	24	1	NA	NA	NA
K10273	F-box and leucine-rich repeat protein 7	Acanthoeca	81532	1	16	16	24	1	NA	NA	NA
K10325	ankyrin repeat and SOCS box protein 3	Acanthoeca	81532	0.93428186	16	20	24	1	NA	NA	NA
K10350	Zyg-11 protein homolog	Acanthoeca	81532	0.550630819	16	12	24	1	NA	NA	NA
K10477	BTB/POZ domain-containing protein 1/2	Acanthoeca	81532	0.81020369	16	12	24	1	NA	NA	NA
K10500	zinc finger and BTB domain-containing protein 17	Acanthoeca	81532	0.999999847	16	8	24	1	NA	NA	NA
K10534	nitrate reductase (NAD(P)H) [EC:1.7.1.1 1.7.1.2 1.7.1.3]	Acanthoeca	81532	0.327363149	16	4	24	1	NA	NA	NA
K10589	ubiquitin-protein ligase E3 C [EC:2.3.2.26]	Acanthoeca	81532	0.944177717	16	16	24	1	NA	NA	NA
K10645	E3 ubiquitin-protein ligase mind-bomb [EC:2.3.2.27]	Acanthoeca	81532	0.413386749	16	12	24	1	NA	NA	NA
K10669	2'-phosphotransferase [EC:2.7.1.160]	Acanthoeca	81532	0.999999989	16	12	24	1	NA	NA	NA
K10751	chromatin assembly factor 1 subunit B	Acanthoeca	81532	1	16	12	24	1	NA	NA	NA
K10802	high mobility group protein B1	Acanthoeca	81532	1	16	12	24	1	NA	NA	NA
K10820	monosaccharide-transporting ATPase [EC:3.6.3.17]	Acanthoeca	81532	0.83811684	16	20	24	1	NA	NA	NA
K10994	cell cycle checkpoint control protein RAD9A [EC:3.1.11.2]	Acanthoeca	81532	1	16	12	24	1	NA	NA	NA
K11226	mitogen-activated protein kinase kinase [EC:2.7.12.2]	Acanthoeca	81532	0.999999257	16	8	24	1	NA	NA	NA
K11228	mitogen-activated protein kinase kinase kinase [EC:2.7.11.25]	Acanthoeca	81532	0.999997863	16	16	24	1	NA	NA	NA
K11252	histone H2B	Acanthoeca	81532	0.292874943	16	16	24	1	NA	NA	NA
K11291	nuclear autoantigenic sperm protein	Acanthoeca	81532	0.711325605	16	4	24	1	NA	NA	NA
K11417	NAD-dependent deacetylase sirtuin 7 [EC:3.5.1.-]	Acanthoeca	81532	0.350547746	16	16	24	1	NA	NA	NA
K11438	type III protein arginine methyltransferase [EC:2.1.1.321]	Acanthoeca	81532	1	16	12	24	1	NA	NA	NA
K11563	kinetochore protein Spc7/SPC105	Acanthoeca	81532	0.999999931	16	12	24	1	NA	NA	NA
K11667	INO80 complex subunit C	Acanthoeca	81532	0.999999917	16	16	24	1	NA	NA	NA
K11806	WD repeat and SOF domain-containing protein 1	Acanthoeca	81532	0.99987389	16	16	24	1	NA	NA	NA
K11975	E3 ubiquitin-protein ligase RNF144 [EC:2.3.2.31]	Acanthoeca	81532	0.335620477	16	20	24	1	NA	NA	NA
K12035	tripartite motif-containing protein 71 [EC:2.3.2.27]	Acanthoeca	81532	0.892555978	16	20	24	1	NA	NA	NA
K12180	COP9 signalosome complex subunit 7	Acanthoeca	81532	0.998977813	16	16	24	1	NA	NA	NA
K12380	Ras GTPase-activating protein 3	Acanthoeca	81532	0.999978434	16	8	24	1	NA	NA	NA
K12447	UDP-sugar pyrophosphorylase [EC:2.7.7.64]	Acanthoeca	81532	0.999999999	16	16	24	1	NA	NA	NA
K12448	UDP-arabinose 4-epimerase [EC:5.1.3.5]	Acanthoeca	81532	1	16	12	24	1	NA	NA	NA
K12489	Arf-GAP with coiled-coil, ANK repeat and PH domain-containing protein	Acanthoeca	81532	0.99999995	16	4	24	1	NA	NA	NA
K12492	ADP-ribosylation factor GTPase-activating protein 1	Acanthoeca	81532	0.379632805	16	20	24	1	NA	NA	NA
K12604	CCR4-NOT transcription complex subunit 1	Acanthoeca	81532	0.875508814	16	20	24	1	NA	NA	NA
K12616	enhancer of mRNA-decapping protein 4	Acanthoeca	81532	0.99152448	16	12	24	1	NA	NA	NA
K12618	5'-3' exoribonuclease 1 [EC:3.1.13.-]	Acanthoeca	81532	0.904725477	16	16	24	1	NA	NA	NA
K12795	suppressor of G2 allele of SKP1	Acanthoeca	81532	0.811140646	16	12	24	1	NA	NA	NA
K13129	survival motor neuron protein	Acanthoeca	81532	0.999999904	16	16	24	1	NA	NA	NA
K13143	integrator complex subunit 6	Acanthoeca	81532	0.999999893	16	8	24	1	NA	NA	NA
K13148	integrator complex subunit 11 [EC:3.1.27.-]	Acanthoeca	81532	1	16	12	24	1	NA	NA	NA
K13159	heterogeneous nuclear ribonucleoprotein L	Acanthoeca	81532	1	16	12	24	1	NA	NA	NA
K13178	ATP-dependent RNA helicase DDX17 [EC:3.6.4.13]	Acanthoeca	81532	1	16	12	24	1	NA	NA	NA
K13208	ELAV like protein 2/3/4	Acanthoeca	81532	0.999999947	16	8	24	1	NA	NA	NA
K13209	RNA-binding protein EWS	Acanthoeca	81532	0.999993295	16	8	24	1	NA	NA	NA
K13305	E3 ubiquitin-protein ligase NEDD4-like [EC:2.3.2.26]	Acanthoeca	81532	0.999135971	16	8	24	1	NA	NA	NA
K13348	protein Mpv17	Acanthoeca	81532	0.999999793	16	12	24	1	NA	NA	NA
K13506	glycerol-3-phosphate O-acyltransferase 3/4 [EC:2.3.1.15]	Acanthoeca	81532	0.999999999	16	4	24	1	NA	NA	NA
K13517	lysophospholipid acyltransferase 1/2 [EC:2.3.1.51 2.3.1.-]	Acanthoeca	81532	0.99486337	16	20	24	1	NA	NA	NA
K13609	delta1-piperideine-2-carboxylate reductase [EC:1.5.1.21]	Acanthoeca	81532	1	16	16	24	1	NA	NA	NA
K13804	inactivation no afterpotential D protein	Acanthoeca	81532	0.99999883	16	16	24	1	NA	NA	NA
K14274	xylonolactonase [EC:3.1.1.-]	Acanthoeca	81532	0.936334511	16	12	24	1	NA	NA	NA
K14304	nuclear pore complex protein Nup85	Acanthoeca	81532	0.999999828	16	8	24	1	NA	NA	NA
K14310	nuclear pore complex protein Nup205	Acanthoeca	81532	1	16	8	24	1	NA	NA	NA
K14326	regulator of nonsense transcripts 1 [EC:3.6.4.-]	Acanthoeca	81532	1	16	12	24	1	NA	NA	NA
K14353	solute carrier organic anion transporter family, member 3A	Acanthoeca	81532	0.999999904	16	20	24	1	NA	NA	NA
K14401	cleavage and polyadenylation specificity factor subunit 1	Acanthoeca	81532	1	16	12	24	1	NA	NA	NA
K14479	procyclin	Acanthoeca	81532	0.848671817	16	8	24	1	NA	NA	NA
K14498	serine/threonine-protein kinase SRK2 [EC:2.7.11.1]	Acanthoeca	81532	1	16	4	24	1	NA	NA	NA
K14555	U3 small nucleolar RNA-associated protein 13	Acanthoeca	81532	1	16	16	24	1	NA	NA	NA
K14607	extracellular sulfatase Sulf [EC:3.1.6.-]	Acanthoeca	81532	0.468334394	16	16	24	1	NA	NA	NA
K14641	apyrase [EC:3.6.1.5]	Acanthoeca	81532	0.999993854	16	12	24	1	NA	NA	NA
K14647	minor extracellular serine protease Vpr [EC:3.4.21.-]	Acanthoeca	81532	0.999999541	16	16	24	1	NA	NA	NA
K14752	docking protein 1	Acanthoeca	81532	0.825696523	16	20	24	1	NA	NA	NA
K14766	nucleolar protein 14	Acanthoeca	81532	1	16	16	24	1	NA	NA	NA
K14778	ATP-dependent RNA helicase DDX49/DBP8 [EC:3.6.4.13]	Acanthoeca	81532	0.999999985	16	4	24	1	NA	NA	NA
K14792	rRNA biogenesis protein RRP5	Acanthoeca	81532	1	16	12	24	1	NA	NA	NA
K14798	protein LTV1	Acanthoeca	81532	1	16	8	24	1	NA	NA	NA
K14832	ribosome biogenesis protein MAK21	Acanthoeca	81532	0.999999978	16	20	24	1	NA	NA	NA
K14863	ribosome biogenesis protein YTM1	Acanthoeca	81532	1	16	12	24	1	NA	NA	NA
K14960	COMPASS component SPP1	Acanthoeca	81532	1	16	12	24	1	NA	NA	NA
K15024	putative phosphotransacetylase [EC:2.3.1.8]	Acanthoeca	81532	0.954906195	16	8	24	1	NA	NA	NA
K15075	DNA repair/transcription protein MET18/MMS19	Acanthoeca	81532	1	16	12	24	1	NA	NA	NA
K15110	solute carrier family 25 (mitochondrial 2-oxodicarboxylate transporter), member 21	Acanthoeca	81532	0.905966787	16	12	24	1	NA	NA	NA
K15303	aflatoxin B1 aldehyde reductase	Acanthoeca	81532	1	16	12	24	1	NA	NA	NA
K15381	MFS transporter, FLVCR family, disrupted in renal carcinoma protein 2	Acanthoeca	81532	0.305574668	16	8	24	1	NA	NA	NA
K15448	multifunctional methyltransferase subunit TRM112	Acanthoeca	81532	0.999998394	16	12	24	1	NA	NA	NA
K15449	tRNA wybutosine-synthesizing protein 1 [EC:4.1.3.44]	Acanthoeca	81532	1	16	12	24	1	NA	NA	NA
K15544	RNA polymerase II subunit A C-terminal domain phosphatase SSU72 [EC:3.1.3.16]	Acanthoeca	81532	0.999956607	16	12	24	1	NA	NA	NA
K15564	CTD kinase subunit beta	Acanthoeca	81532	0.999991457	16	20	24	1	NA	NA	NA
K15791	probable 2-oxoglutarate dehydrogenase E1 component DHKTD1 [EC:1.2.4.2]	Acanthoeca	81532	0.999999917	16	16	24	1	NA	NA	NA
K16290	xylem cysteine proteinase [EC:3.4.22.-]	Acanthoeca	81532	1	16	8	24	1	NA	NA	NA
K16316	serine/threonine-protein kinase 31 [EC:2.7.11.1]	Acanthoeca	81532	0.999999888	16	8	24	1	NA	NA	NA
K16368	diacylglycerol kinase (CTP) [EC:2.7.1.174]	Acanthoeca	81532	0.88796432	16	16	24	1	NA	NA	NA
K16378	pipecolate-incorporating enzyme	Acanthoeca	81532	0.99999883	16	16	24	1	NA	NA	NA
K16534	disrupted in schizophrenia 1 protein	Acanthoeca	81532	0.999999465	16	20	24	1	NA	NA	NA
K16675	palmitoyltransferase ZDHHC9/14/18 [EC:2.3.1.225]	Acanthoeca	81532	1	16	8	24	1	NA	NA	NA
K16747	Bardet-Biedl syndrome 2 protein	Acanthoeca	81532	0.999999316	16	4	24	1	NA	NA	NA
K17091	annexin A1	Acanthoeca	81532	0.999999904	16	8	24	1	NA	NA	NA
K17099	annexin A13	Acanthoeca	81532	0.996909984	16	16	24	1	NA	NA	NA
K17425	large subunit ribosomal protein L44 [EC:3.1.26.-]	Acanthoeca	81532	1	16	16	24	1	NA	NA	NA
K17479	glutaredoxin domain-containing cysteine-rich protein 1	Acanthoeca	81532	0.703663076	16	12	24	1	NA	NA	NA
K17524	chitinase 3-like 3/4	Acanthoeca	81532	1	16	12	24	1	NA	NA	NA
K17531	obscurin-RhoGEF [EC:2.7.11.1]	Acanthoeca	81532	0.999999398	16	16	24	1	NA	NA	NA
K17576	protein phosphatase 1 regulatory subunit 37	Acanthoeca	81532	0.973515326	16	16	24	1	NA	NA	NA
K17598	synaptotagmin-like protein	Acanthoeca	81532	0.60488649	16	20	24	1	NA	NA	NA
K17681	ATPase family AAA domain-containing protein 3A/B	Acanthoeca	81532	1	16	16	24	1	NA	NA	NA
K17768	mitochondrial import receptor subunit TOM70	Acanthoeca	81532	0.964648005	16	16	24	1	NA	NA	NA
K17916	kinesin family member 16B	Acanthoeca	81532	0.956427922	16	20	24	1	NA	NA	NA
K17935	sorting nexin-29	Acanthoeca	81532	0.999999771	16	12	24	1	NA	NA	NA
K17970	mitochondrial division protein 1	Acanthoeca	81532	0.999999979	16	20	24	1	NA	NA	NA
K18081	myotubularin-related protein 1/2 [EC:3.1.3.64 3.1.3.95]	Acanthoeca	81532	0.999641434	16	16	24	1	NA	NA	NA
K18229	phenylacetone monooxygenase [EC:1.14.13.92]	Acanthoeca	81532	0.945494838	16	12	24	1	NA	NA	NA
K18372	methyl acetate hydrolase [EC:3.1.1.-]	Acanthoeca	81532	0.990229465	16	12	24	1	NA	NA	NA
K18416	3'-5' exoribonuclease 1 [EC:3.1.-.-]	Acanthoeca	81532	0.733352235	16	16	24	1	NA	NA	NA
K18465	WASH complex subunit 7	Acanthoeca	81532	0.483583655	16	16	24	1	NA	NA	NA
K18469	TBC1 domain family member 5	Acanthoeca	81532	1	16	8	24	1	NA	NA	NA
K18479	sulfoquinovose isomerase [EC:5.3.1.31]	Acanthoeca	81532	0.999179283	16	4	24	1	NA	NA	NA
K18627	kinesin family member 25	Acanthoeca	81532	1	16	12	24	1	NA	NA	NA
K18720	nucleoporin NUP145	Acanthoeca	81532	0.999999998	16	16	24	1	NA	NA	NA
K18730	PERQ amino acid-rich with GYF domain-containing protein	Acanthoeca	81532	0.998977813	16	16	24	1	NA	NA	NA
K18809	protein toll	Acanthoeca	81532	0.738168542	16	16	24	1	NA	NA	NA
K18912	gamma-glutamyl hercynylcysteine S-oxide synthase [EC:1.14.99.50]	Acanthoeca	81532	0.999999078	16	4	24	1	NA	NA	NA
K18988	serine-type D-Ala-D-Ala carboxypeptidase/endopeptidase [EC:3.4.16.4 3.4.21.-]	Acanthoeca	81532	0.999945471	16	12	24	1	NA	NA	NA
K19357	cellulase [EC:3.2.1.4]	Acanthoeca	81532	0.993669924	16	8	24	1	NA	NA	NA
K19368	protrudin	Acanthoeca	81532	1	16	12	24	1	NA	NA	NA
K19382	tectonic-1/3	Acanthoeca	81532	1	16	12	24	1	NA	NA	NA
K19538	retinitis pigmentosa 1	Acanthoeca	81532	0.873599307	16	4	24	1	NA	NA	NA
K19639	perakine reductase [EC:1.1.1.317]	Acanthoeca	81532	0.999999971	16	8	24	1	NA	NA	NA
K19656	intraflagellar transport protein 122	Acanthoeca	81532	0.354884187	16	4	24	1	NA	NA	NA
K19678	intraflagellar transport protein 80	Acanthoeca	81532	0.494640352	16	20	24	1	NA	NA	NA
K19827	microtuble-actin crosslinking factor 1	Acanthoeca	81532	1	16	8	24	1	NA	NA	NA
K19996	phosphatidylinositol transfer protein SFH5	Acanthoeca	81532	0.999986339	16	20	24	1	NA	NA	NA
K20007	potassium channel subfamily K member 18	Acanthoeca	81532	1	16	4	24	1	NA	NA	NA
K20040	huntingtin-interacting protein 1-related protein	Acanthoeca	81532	0.986220442	16	12	24	1	NA	NA	NA
K20044	phosphatidylinositol-binding clathrin assembly protein	Acanthoeca	81532	0.993669924	16	16	24	1	NA	NA	NA
K20064	growth factor receptor-bound protein 10	Acanthoeca	81532	0.648571794	16	12	24	1	NA	NA	NA
K20135	factor VIII intron 22 protein	Acanthoeca	81532	1	16	12	24	1	NA	NA	NA
K20166	TBC1 domain family member 2B	Acanthoeca	81532	0.999999974	16	12	24	1	NA	NA	NA
K20176	small G protein signaling modulator 3	Acanthoeca	81532	1	16	8	24	1	NA	NA	NA
K20177	vacuolar protein sorting-associated protein 3	Acanthoeca	81532	0.999999998	16	16	24	1	NA	NA	NA
K20190	Hermansky-Pudlak syndrome 3 protein	Acanthoeca	81532	0.999607305	16	16	24	1	NA	NA	NA
K20291	conserved oligomeric Golgi complex subunit 4	Acanthoeca	81532	0.999999904	16	16	24	1	NA	NA	NA
K20521	myosin tail region-interacting protein MTI1	Acanthoeca	81532	0.704324506	16	4	24	1	NA	NA	NA
K20630	chimaerin	Acanthoeca	81532	0.888135407	16	20	24	1	NA	NA	NA
K20638	Rho GTPase-activating protein 17	Acanthoeca	81532	1	16	16	24	1	NA	NA	NA
K20649	Rho GTPase-activating protein 39	Acanthoeca	81532	0.997537122	16	16	24	1	NA	NA	NA
K20652	SH3-domain binding protein 1	Acanthoeca	81532	0.999976327	16	8	24	1	NA	NA	NA
K20718	LRR receptor-like serine/threonine-protein kinase ERECTA [EC:2.7.11.1]	Acanthoeca	81532	0.387979377	16	16	24	1	NA	NA	NA
K20870	putative beta-1,4-xylosyltransferase IRX10 [EC:2.4.2.-]	Acanthoeca	81532	0.880927516	16	20	24	1	NA	NA	NA
K20880	NIMA (never in mitosis gene a)-related kinase 11 [EC:2.7.11.1]	Acanthoeca	81532	0.951807444	16	12	24	1	NA	NA	NA
K20885	beta-1,2-mannobiose phosphorylase / 1,2-beta-oligomannan phosphorylase [EC:2.4.1.339 2.4.1.340]	Acanthoeca	81532	0.270767617	16	4	24	1	NA	NA	NA
K21031	D-ribitol-5-phosphate cytidylyltransferase [EC:2.7.7.40]	Acanthoeca	81532	1	16	4	24	1	NA	NA	NA
K21162	enediyne biosynthesis protein E4	Acanthoeca	81532	0.548060415	16	20	24	1	NA	NA	NA
K21367	GDP-Fuc:beta-D-Gal-1,3-alpha-D-GalNAc-1,3-alpha-GalNAc-diphosphoundecaprenol alpha-1,2-fucosyltransferase [EC:2.4.1.308]	Acanthoeca	81532	1	16	12	24	1	NA	NA	NA
K21433	ankyrin repeat domain-containing protein 1	Acanthoeca	81532	0.72890046	16	8	24	1	NA	NA	NA
K21434	ankyrin repeat domain-containing protein 2	Acanthoeca	81532	0.366966505	16	8	24	1	NA	NA	NA
K21437	ankyrin repeat domain-containing protein 13	Acanthoeca	81532	1	16	12	24	1	NA	NA	NA
K21635	jagged-2	Acanthoeca	81532	0.849642394	16	16	24	1	NA	NA	NA
K21877	harmonin	Acanthoeca	81532	0.988518184	16	16	24	1	NA	NA	NA
K22016	mucin-3/17	Acanthoeca	81532	0.481916582	16	16	24	1	NA	NA	NA
K22125	myoferlin	Acanthoeca	81532	0.999999999	16	12	24	1	NA	NA	NA
K22156	protein Jade-3	Acanthoeca	81532	0.999998484	16	12	24	1	NA	NA	NA
K22207	L-cysteine desulfhydrase [EC:4.4.1.28]	Acanthoeca	81532	1	16	12	24	1	NA	NA	NA
K22249	poly(3-hydroxyoctanoate) depolymerase [EC:3.1.1.76]	Acanthoeca	81532	0.262117479	16	16	24	1	NA	NA	NA
K22402	GDNF-inducible zinc finger protein 1	Acanthoeca	81532	0.991197386	16	4	24	1	NA	NA	NA
K22555	TBC1 domain family member 23	Acanthoeca	81532	0.372211996	16	8	24	1	NA	NA	NA
K22615	NLR family CARD domain containing 5	Acanthoeca	81532	0.690321304	16	4	24	1	NA	NA	NA
K22936	protein canopy 1/2	Acanthoeca	81532	0.789899628	16	16	24	1	NA	NA	NA
K22987	cAMP receptor-like G-protein coupled receptor	Acanthoeca	81532	0.856675239	16	16	24	1	NA	NA	NA
K23003	L-galactose dehydrogenase [EC:1.1.1.-]	Acanthoeca	81532	0.999963398	16	4	24	1	NA	NA	NA
K23025	H+-translocating diphosphatase [EC:7.1.3.1]	Acanthoeca	81532	0.999999398	16	12	24	1	NA	NA	NA
K00046	gluconate 5-dehydrogenase [EC:1.1.1.69]	Acanthoeca	81532	0.987340664	20	4	24	1	NA	NA	NA
K00063	D-arabinose 1-dehydrogenase [EC:1.1.1.117]	Acanthoeca	81532	0.999998276	20	8	24	1	NA	NA	NA
K00078	dihydrodiol dehydrogenase / D-xylose 1-dehydrogenase (NADP) [EC:1.3.1.20 1.1.1.179]	Acanthoeca	81532	1	20	12	24	1	NA	NA	NA
K00155	L-tyrosine reductase [EC:1.2.1.101]	Acanthoeca	81532	0.999999992	20	8	24	1	NA	NA	NA
K00383	glutathione reductase (NADPH) [EC:1.8.1.7]	Acanthoeca	81532	0.480486094	20	12	24	1	NA	NA	NA
K00471	gamma-butyrobetaine dioxygenase [EC:1.14.11.1]	Acanthoeca	81532	0.999999998	20	4	24	1	NA	NA	NA
K00503	dopamine beta-monooxygenase [EC:1.14.17.1]	Acanthoeca	81532	0.999999673	20	12	24	1	NA	NA	NA
K00801	farnesyl-diphosphate farnesyltransferase [EC:2.5.1.21]	Acanthoeca	81532	0.932798826	20	16	24	1	NA	NA	NA
K00934	arginine kinase [EC:2.7.3.3]	Acanthoeca	81532	0.645031111	20	16	24	1	NA	NA	NA
K01109	inositol polyphosphate-4-phosphatase [EC:3.1.3.66]	Acanthoeca	81532	1	20	8	24	1	NA	NA	NA
K01212	levanase [EC:3.2.1.65]	Acanthoeca	81532	0.782995223	20	12	24	1	NA	NA	NA
K01224	arabinogalactan endo-1,4-beta-galactosidase [EC:3.2.1.89]	Acanthoeca	81532	0.999998668	20	8	24	1	NA	NA	NA
K01236	maltooligosyltrehalose trehalohydrolase [EC:3.2.1.141]	Acanthoeca	81532	0.998333076	20	16	24	1	NA	NA	NA
K01361	lactocepin [EC:3.4.21.96]	Acanthoeca	81532	1	20	8	24	1	NA	NA	NA
K01593	aromatic-L-amino-acid/L-tryptophan decarboxylase [EC:4.1.1.28 4.1.1.105]	Acanthoeca	81532	0.999981048	20	16	24	1	NA	NA	NA
K01597	diphosphomevalonate decarboxylase [EC:4.1.1.33]	Acanthoeca	81532	0.682197844	20	20	24	1	NA	NA	NA
K01655	homocitrate synthase [EC:2.3.3.14]	Acanthoeca	81532	0.999954689	20	8	24	1	NA	NA	NA
K01876	aspartyl-tRNA synthetase [EC:6.1.1.12]	Acanthoeca	81532	1	20	16	24	1	NA	NA	NA
K01908	propionyl-CoA synthetase [EC:6.2.1.17]	Acanthoeca	81532	0.999999783	20	20	24	1	NA	NA	NA
K02220	G2/mitotic-specific cyclin 1/2	Acanthoeca	81532	0.977656897	20	16	24	1	NA	NA	NA
K02324	DNA polymerase epsilon subunit 1 [EC:2.7.7.7]	Acanthoeca	81532	0.990229465	20	12	24	1	NA	NA	NA
K02564	glucosamine-6-phosphate deaminase [EC:3.5.99.6]	Acanthoeca	81532	0.424478658	20	12	24	1	NA	NA	NA
K02603	origin recognition complex subunit 1	Acanthoeca	81532	1	20	12	24	1	NA	NA	NA
K03021	DNA-directed RNA polymerase III subunit RPC2 [EC:2.7.7.6]	Acanthoeca	81532	0.545758275	20	8	24	1	NA	NA	NA
K03124	transcription initiation factor TFIIB	Acanthoeca	81532	0.995678224	20	12	24	1	NA	NA	NA
K03183	demethylmenaquinone methyltransferase / 2-methoxy-6-polyprenyl-1,4-benzoquinol methylase [EC:2.1.1.163 2.1.1.201]	Acanthoeca	81532	0.711671227	20	12	24	1	NA	NA	NA
K03246	translation initiation factor 3 subunit I	Acanthoeca	81532	0.913345128	20	12	24	1	NA	NA	NA
K03250	translation initiation factor 3 subunit E	Acanthoeca	81532	0.494640352	20	12	24	1	NA	NA	NA
K03377	N-acetylneuraminate 9-O-acetyltransferase [EC:2.3.1.45]	Acanthoeca	81532	0.99996134	20	12	24	1	NA	NA	NA
K03534	L-rhamnose mutarotase [EC:5.1.3.32]	Acanthoeca	81532	0.999906535	20	4	24	1	NA	NA	NA
K03641	TolB protein	Acanthoeca	81532	0.998401236	20	20	24	1	NA	NA	NA
K04077	chaperonin GroEL	Acanthoeca	81532	1	20	16	24	1	NA	NA	NA
K04405	evolutionarily conserved signaling intermediate in Toll pathway	Acanthoeca	81532	0.999999999	20	16	24	1	NA	NA	NA
K04506	E3 ubiquitin-protein ligase SIAH1 [EC:2.3.2.27]	Acanthoeca	81532	0.991655112	20	4	24	1	NA	NA	NA
K04563	cyclin-dependent kinase [EC:2.7.11.22]	Acanthoeca	81532	1	20	12	24	1	NA	NA	NA
K04595	adhesion G protein-coupled receptor L4	Acanthoeca	81532	0.999988396	20	12	24	1	NA	NA	NA
K04650	nuclear receptor co-repressor 1	Acanthoeca	81532	0.999059912	20	8	24	1	NA	NA	NA
K04739	cAMP-dependent protein kinase regulator	Acanthoeca	81532	0.390729747	20	16	24	1	NA	NA	NA
K05105	Eph receptor A4 [EC:2.7.10.1]	Acanthoeca	81532	0.999778195	20	12	24	1	NA	NA	NA
K05119	anaplastic lymphoma kinase [EC:2.7.10.1]	Acanthoeca	81532	0.809615157	20	16	24	1	NA	NA	NA
K05125	discoidin domain receptor family member 2 [EC:2.7.10.1]	Acanthoeca	81532	0.999954689	20	8	24	1	NA	NA	NA
K05236	coatomer subunit alpha	Acanthoeca	81532	0.258660454	20	16	24	1	NA	NA	NA
[truncated: 101,905 more rows]
