# Supplementary material for: Diel-Regulated Transcriptional Cascades of Microbial Eukaryotes in the North Pacific Subtropical Gyre
Source: Front Microbiol. 2021 Sep 29;12:682651. doi: 10.3389/fmicb.2021.682651 (PMC8511712; doi:10.3389/fmicb.2021.682651)
Supplement: Supplementary file 15 [file Data_Sheet_5.CSV]

tax_name	ko_pathway	pathway_name	peak_time	Fisher_pVal	BH	in_path_is_diel	in_path_not_diel	not_path_is_diel	not_path_not_diel
Dictyocha	ko03010	Ribosome	22	5.03504742459337e-33	0	36	26	89	2358
Oikopleura	ko03010	Ribosome	6	1.55944760930487e-23	0	34	46	201	4195
Haptolina	ko04141	Protein processing in endoplasmic reticulum	14	6.0670344958452e-15	0	22	49	112	3203
Prymnesium	ko04141	Protein processing in endoplasmic reticulum	14	3.46574936920019e-13	0	19	55	107	3838
Dictyocha	ko00195	Photosynthesis	6	2.87391241638216e-12	0	10	2	111	2386
Strombidium	ko03010	Ribosome	6	6.6241841389499e-12	0	23	46	86	1504
Imantonia	ko00860	Porphyrin and chlorophyll metabolism	10	1.36252183030528e-10	0	7	7	11	1189
Prymnesium	ko00190	Oxidative phosphorylation	18	1.81279555629526e-09	2e-05	14	24	192	3789
Pelagococcus	ko03010	Ribosome	26	7.27121609951738e-09	9e-05	10	18	33	1175
Prymnesium	ko00195	Photosynthesis	6	1.36672130071338e-08	0.00014	8	6	153	3852
Prymnesium	ko00710	Carbon fixation in photosynthetic organisms	6	1.39417586714446e-08	0.00014	9	10	152	3848
Phaeocystis	ko04141	Protein processing in endoplasmic reticulum	14	1.71391947929758e-08	0.00014	10	64	31	3047
Prymnesium	ko00020	Citrate cycle (TCA cycle)	18	1.72078895765792e-08	0.00014	9	7	197	3806
Prymnesium	ko05012	Parkinson disease	18	2.01419677349869e-08	0.00016	13	25	193	3788
Lepeophtheirus	ko03010	Ribosome	6	2.61926227787442e-08	0.00019	22	54	305	3852
Prymnesium	ko05016	Huntington disease	18	2.95915861778833e-08	2e-04	15	38	191	3775
Haptolina	ko00860	Porphyrin and chlorophyll metabolism	10	3.69369826277877e-08	0.00024	8	16	72	3290
Haptolina	ko00020	Citrate cycle (TCA cycle)	18	6.23349307163255e-08	0.00037	10	7	246	3123
Phaeocystis	ko03050	Proteasome	18	6.49157439567239e-08	0.00037	15	12	369	2756
Prymnesium	ko04932	Non-alcoholic fatty liver disease (NAFLD)	18	7.03633696944113e-08	0.00037	12	23	194	3790
Prymnesium	ko04612	Antigen processing and presentation	14	7.2116357602811e-08	0.00037	7	7	119	3886
Strombidium	ko00630	Glyoxylate and dicarboxylate metabolism	14	1.14177398323711e-07	0.00056	6	9	25	1619
Dictyocha	ko00010	Glycolysis / Gluconeogenesis	6	1.29882799739771e-07	0.00061	10	16	111	2372
Prymnesium	ko04714	Thermogenesis	18	2.26795912390288e-07	0.00102	14	39	192	3774
Phaeocystis	ko05016	Huntington disease	18	2.57923383617031e-07	0.00112	22	35	362	2733
Phaeocystis	ko04142	Lysosome	26	3.3760664469997e-07	0.00141	16	26	275	2835
Haptolina	ko00195	Photosynthesis	10	3.72177884995721e-07	0.00149	6	8	74	3298
Amoebophrya	ko00020	Citrate cycle (TCA cycle)	14	3.94057671209551e-07	0.00152	7	14	22	1048
Lepeophtheirus	ko00190	Oxidative phosphorylation	22	4.73770602788649e-07	0.00177	17	56	227	3933
Phytophthora	ko02020	Two-component system	18	4.96325304411524e-07	0.00179	4	6	5	1044
Phaeocystis	ko00195	Photosynthesis	6	5.92127294801465e-07	0.00207	7	6	141	2998
Imantonia	ko04721	Synaptic vesicle cycle	22	7.14147784336768e-07	0.00242	6	9	25	1174
Octopus	ko00190	Oxidative phosphorylation	22	9.44378854780607e-07	0.00301	4	36	0	1196
Octopus	ko05012	Parkinson disease	22	9.44378854780607e-07	0.00301	4	36	0	1196
Phaeocystis	ko04714	Thermogenesis	18	9.84193092830028e-07	0.00305	20	32	364	2736
Haptolina	ko03010	Ribosome	26	1.13414521727329e-06	0.00341	12	44	122	3208
Dictyocha	ko05012	Parkinson disease	18	1.31101534925553e-06	0.00384	11	28	112	2358
Dictyocha	ko04714	Thermogenesis	18	1.36702545169978e-06	0.0039	12	35	111	2351
Rhizochromulina	ko04142	Lysosome	22	2.34073222271028e-06	0.00639	6	21	23	1755
Octopus	ko04714	Thermogenesis	22	2.37980578023825e-06	0.00639	4	46	0	1186
Rhizochromulina	ko00020	Citrate cycle (TCA cycle)	18	2.43764261898698e-06	0.00639	6	10	45	1744
Rhizochromulina	ko00860	Porphyrin and chlorophyll metabolism	10	2.47791786292135e-06	0.00639	6	18	27	1754
Pelagococcus	ko00071	Fatty acid degradation	18	2.64251803201353e-06	0.00665	5	3	40	1188
Prymnesium	ko00030	Pentose phosphate pathway	6	3.18883100374856e-06	0.00785	7	11	154	3847
Prymnesium	ko03010	Ribosome	26	3.58175035472186e-06	0.00862	11	48	127	3833
Imantonia	ko00190	Oxidative phosphorylation	22	3.67418108191088e-06	0.00865	7	22	24	1161
Dictyocha	ko05016	Huntington disease	18	4.37595738164609e-06	0.01008	12	40	111	2346
Lepeophtheirus	ko04721	Synaptic vesicle cycle	26	4.53459828567203e-06	0.01023	13	24	342	3854
Prymnesium	ko00010	Glycolysis / Gluconeogenesis	6	4.70543088123577e-06	0.0104	8	18	153	3840
Oikopleura	ko04932	Non-alcoholic fatty liver disease (NAFLD)	14	5.23071010989333e-06	0.01133	5	50	17	4404
Strombidium	ko00020	Citrate cycle (TCA cycle)	14	6.1664912494317e-06	0.01309	5	11	26	1617
Chaetoceros	ko04141	Protein processing in endoplasmic reticulum	14	6.46277788962134e-06	0.01346	5	32	6	1228
Imantonia	ko00710	Carbon fixation in photosynthetic organisms	6	6.66605384107086e-06	0.0136	5	3	48	1158
Rhizochromulina	ko05016	Huntington disease	22	6.77955158411342e-06	0.0136	6	26	23	1750
Chrysochromulina	ko04713	Circadian entrainment	22	9.14151363857955e-06	0.018	7	8	149	2491
Dictyocha	ko04932	Non-alcoholic fatty liver disease (NAFLD)	18	9.86823622951473e-06	0.01884	9	22	114	2364
Phaeocystis	ko05012	Parkinson disease	18	9.91594134825445e-06	0.01884	16	25	368	2743
Prymnesium	ko03050	Proteasome	14	1.00905314780573e-05	0.01884	7	19	119	3874
Amoebophrya	ko00190	Oxidative phosphorylation	14	1.03189921534259e-05	0.01894	5	8	24	1054
Lepeophtheirus	ko05012	Parkinson disease	22	1.10149179125471e-05	0.01988	14	50	230	3939
Strombidium	ko01040	Biosynthesis of unsaturated fatty acids	10	1.1815092059095e-05	0.02093	4	1	63	1591
Acanthoeca	ko05146	Amoebiasis	26	1.19850139568929e-05	0.02093	7	6	173	2268
Chrysochromulina	ko04141	Protein processing in endoplasmic reticulum	14	1.27976344056752e-05	0.022	9	51	58	2537
Oikopleura	ko03040	Spliceosome	26	1.47908298090574e-05	0.02496	10	81	83	4302
Karenia <Dinophyceae>	ko04740	Olfactory transduction	26	1.49804490860246e-05	0.02496	4	9	57	4772
Prymnesium	ko05010	Alzheimer disease	18	1.676815405075e-05	0.02751	11	36	195	3777
Noctiluca	ko00906	Carotenoid biosynthesis	26	2.10871122705331e-05	0.03408	3	3	15	1637
Prymnesium	ko04713	Circadian entrainment	22	2.39522093512902e-05	0.03814	6	18	98	3897
Dictyocha	ko00710	Carbon fixation in photosynthetic organisms	6	2.43140804090092e-05	0.03816	6	8	115	2380
Alexandrium	ko00195	Photosynthesis	10	2.46746935136983e-05	0.03817	3	14	10	3555
Rhizochromulina	ko00195	Photosynthesis	10	2.79763559726865e-05	0.04179	4	7	29	1765
Imantonia	ko00195	Photosynthesis	6	2.80470634627833e-05	0.04179	5	5	48	1156
Phaeocystis	ko00020	Citrate cycle (TCA cycle)	18	2.81709369524208e-05	0.04179	9	7	375	2761
Haptolina	ko00195	Photosynthesis	6	2.98505191367421e-05	0.04348	5	9	93	3279
Strombidium	ko00710	Carbon fixation in photosynthetic organisms	14	3.01167029904504e-05	0.04348	4	7	27	1621
Octopus	ko04723	Retrograde endocannabinoid signaling	22	3.26636868477816e-05	0.04654	3	23	1	1209
Dictyocha	ko05010	Alzheimer disease	18	3.34022866167914e-05	0.04697	10	34	113	2352
Phaeocystis	ko00710	Carbon fixation in photosynthetic organisms	6	3.41267284643166e-05	0.04738	6	9	142	2995
Haptolina	ko05012	Parkinson disease	18	3.83371103349675e-05	0.05255	12	30	244	3100
Nematostella	ko04330	Notch signaling pathway	14	4.14658759035826e-05	0.05544	2	5	1	1734
Nematostella	ko04658	Th1 and Th2 cell differentiation	14	4.14658759035826e-05	0.05544	2	5	1	1734
Imantonia	ko00010	Glycolysis / Gluconeogenesis	6	4.45532805649066e-05	0.05851	6	11	47	1150
Phaeocystis	ko04024	cAMP signaling pathway	22	4.48441809953873e-05	0.05851	11	18	297	2826
Acanthoeca	ko04960	Aldosterone-regulated sodium reabsorption	26	4.86306365228693e-05	0.06269	6	5	174	2269
Pyrodinium	ko05146	Amoebiasis	6	5.06631810398111e-05	0.06419	2	0	9	1463
Acanthoeca	ko04510	Focal adhesion	26	5.09821021872679e-05	0.06419	11	27	169	2247
Chrysochromulina	ko04921	Oxytocin signaling pathway	22	5.4525953421008e-05	0.06787	8	17	148	2482
Rhizochromulina	ko03010	Ribosome	26	6.02005153133719e-05	0.07408	7	39	35	1724
Imantonia	ko05323	Rheumatoid arthritis	22	6.5857437496956e-05	0.08013	4	6	27	1177
Chrysochromulina	ko04916	Melanogenesis	22	6.83644092414847e-05	0.0811	5	4	151	2495
Lepeophtheirus	ko05016	Huntington disease	22	6.88035772073148e-05	0.0811	15	69	229	3920
Haptolina	ko05016	Huntington disease	18	6.88974149414543e-05	0.0811	14	44	242	3086
Phaeocystis	ko05010	Alzheimer disease	18	7.19815644612595e-05	0.08381	16	31	368	2737
Strombidium	ko00020	Citrate cycle (TCA cycle)	18	7.61771274748088e-05	0.08683	5	11	46	1597
Strombidium	ko05230	Central carbon metabolism in cancer	18	7.61771274748088e-05	0.08683	5	11	46	1597
Imantonia	ko03050	Proteasome	14	7.8083088562642e-05	0.08808	5	15	25	1169
Chrysochromulina	ko04966	Collecting duct acid secretion	18	8.86526539931146e-05	0.09837	4	1	172	2478
Dictyocha	ko00260	Glycine	6	8.90276251990143e-05	0.09837	7	17	114	2371
			NA	NA	NA	Ochrophyte	NA	NA	NA
Dictyocha	ko04260	Cardiac muscle contraction	18	9.5165714090609e-05	0.10409	5	6	118	2380
Imantonia	ko05120	Epithelial cell signaling in Helicobacter pylori infection	22	0.000101643749214841	0.10925	4	7	27	1176
Karenia <Dinophyceae>	ko00260	Glycine	18	0.000101895891278674	0.10925	5	48	39	4750
			NA	NA	NA	Dinoflagellate	NA	NA	NA
Haptolina	ko04142	Lysosome	22	0.000103629325163308	0.11002	10	49	128	3199
Dictyocha	ko00630	Glyoxylate and dicarboxylate metabolism	10	0.000105442360416413	0.11074	6	13	104	2386
Phaeocystis	ko05169	Epstein-Barr virus infection	18	0.000106358446986107	0.11074	14	25	370	2743
Acanthoeca	ko04151	PI3K-Akt signaling pathway	26	0.000112815516521626	0.11635	12	36	168	2238
Chrysochromulina	ko04915	Estrogen signaling pathway	22	0.000120254515693821	0.12285	6	9	150	2490
Chrysochromulina	ko04723	Retrograde endocannabinoid signaling	22	0.000122226770714018	0.1237	7	14	149	2485
Acanthoeca	ko04015	Rap1 signaling pathway	26	0.000128270946609479	0.12861	10	25	170	2249
Lepeophtheirus	ko04360	Axon guidance	26	0.000130906118837627	0.12923	16	53	339	3825
Lepeophtheirus	ko05010	Alzheimer disease	22	0.000131275420320163	0.12923	14	65	230	3924
Alexandrium	ko00720	Carbon fixation pathways in prokaryotes	14	0.000133988207524103	0.13006	3	18	15	3546
Haptolina	ko03013	RNA transport	14	0.000134519049267932	0.13006	9	42	125	3210
Florenciella	ko04022	cGMP-PKG signaling pathway	22	0.00013790465425096	0.131	6	20	73	2317
Oikopleura	ko04514	Cell adhesion molecules (CAMs)	6	0.000137907554671726	0.131	9	30	226	4211
Dictyocha	ko00020	Citrate cycle (TCA cycle)	18	0.000140436322112468	0.13224	6	12	117	2374
Dictyocha	ko00920	Sulfur metabolism	6	0.000144927611062429	0.13417	5	7	116	2381
Phaeocystis	ko04723	Retrograde endocannabinoid signaling	18	0.000144962681643124	0.13417	12	19	372	2749
Oikopleura	ko00020	Citrate cycle (TCA cycle)	14	0.000149448782930889	0.13568	3	19	19	4435
Oikopleura	ko04137	Mitophagy - animal	14	0.000149448782930889	0.13568	3	19	19	4435
Oikopleura	ko04611	Platelet activation	22	0.000150350669810584	0.13568	3	32	11	4430
Nematostella	ko05224	Breast cancer	14	0.000153661370897104	0.13752	2	11	1	1728
Dictyocha	ko00261	Monobactam biosynthesis	6	0.000161046022502	0.14295	4	3	117	2385
Oikopleura	ko00190	Oxidative phosphorylation	14	0.000178236930921664	0.15692	4	56	18	4398
Rhizochromulina	ko00220	Arginine biosynthesis	6	0.000187416928754326	0.16228	4	9	40	1752
Scrippsiella	ko00195	Photosynthesis	22	0.000189072299079977	0.16228	4	26	34	3759
Oikopleura	ko05012	Parkinson disease	14	0.000190128952284571	0.16228	4	57	18	4397
Acanthoeca	ko05225	Hepatocellular carcinoma	26	0.000190323738000364	0.16228	8	16	172	2258
Haptolina	ko04612	Antigen processing and presentation	14	0.000196459718978311	0.1662	5	10	129	3242
Imantonia	ko03010	Ribosome	26	0.000201812149207016	0.16869	7	31	35	1141
Stephanopyxis	ko04260	Cardiac muscle contraction	18	0.000202512586230264	0.16869	3	8	12	1259
Amoebophrya	ko04923	Regulation of lipolysis in adipocytes	26	0.000210613465602043	0.1741	2	2	5	1082
Rhizochromulina	ko00290	Valine	26	0.000223411736182373	0.18328	3	3	39	1760
			NA	NA	NA	Ochrophyte	NA	NA	NA
Acanthoeca	ko04670	Leukocyte transendothelial migration	26	0.000240510003406934	0.19582	7	12	173	2262
Strombidium	ko04922	Glucagon signaling pathway	18	0.000246233980329847	0.19899	5	15	46	1593
Florenciella	ko04020	Calcium signaling pathway	26	0.000251880469084981	0.20163	6	20	82	2308
Haptolina	ko00910	Nitrogen metabolism	26	0.000253233323238255	0.20163	4	5	130	3247
Lepeophtheirus	ko00190	Oxidative phosphorylation	26	0.000264007585264917	0.20868	16	57	339	3821
Chrysochromulina	ko04726	Serotonergic synapse	22	0.000269397333620164	0.20987	6	11	150	2488
Chrysochromulina	ko04728	Dopaminergic synapse	22	0.000269397333620164	0.20987	6	11	150	2488
Symbiodinium	ko05016	Huntington disease	10	0.000287750055981452	0.22236	3	27	9	2551
Symbiodinium	ko05014	Amyotrophic lateral sclerosis (ALS)	10	0.000292248891194142	0.22236	2	4	10	2574
Rhizochromulina	ko00360	Phenylalanine metabolism	10	0.00029325296373784	0.22236	3	5	30	1767
Florenciella	ko04970	Salivary secretion	22	0.000293644370414862	0.22236	4	7	75	2330
Haptolina	ko05010	Alzheimer disease	18	0.000297053048551834	0.22244	12	39	244	3091
Stephanopyxis	ko04612	Antigen processing and presentation	22	0.000299220295392532	0.22244	3	6	18	1255
Dictyocha	ko02026	Biofilm formation - Escherichia coli	14	0.000299900095363018	0.22244	3	3	61	2442
Pelagococcus	ko00270	Cysteine and methionine metabolism	18	0.000307329032006272	0.22639	5	13	40	1178
Haptolina	ko04927	Cortisol synthesis and secretion	18	0.0003152023560137	0.22945	6	8	250	3122
Strombidium	ko00010	Glycolysis / Gluconeogenesis	18	0.000315713833641568	0.22945	5	16	46	1592
Florenciella	ko00020	Citrate cycle (TCA cycle)	18	0.000324845235831983	0.23451	4	10	58	2344
Chaetoceros	ko00830	Retinol metabolism	22	0.000336121920009509	0.24105	2	1	12	1256
Oikopleura	ko05010	Alzheimer disease	14	0.000342731561426017	0.24137	4	67	18	4387
Acanthoeca	ko04014	Ras signaling pathway	26	0.000342746562813933	0.24137	10	29	170	2245
Florenciella	ko04925	Aldosterone synthesis and secretion	22	0.000347182255868047	0.24137	5	15	74	2322
Phaeocystis	ko03050	Proteasome	14	0.000348522205450642	0.24137	4	23	37	3088
Chrysochromulina	ko05031	Amphetamine addiction	22	0.000349454087853985	0.24137	4	3	152	2496
Amoebophrya	ko04730	Long-term depression	26	0.000349947340022321	0.24137	2	3	5	1081
Phaeocystis	ko00190	Oxidative phosphorylation	18	0.000356628642433713	0.24442	15	33	369	2735
Chrysochromulina	ko04724	Glutamatergic synapse	22	0.000371681264146309	0.25314	5	7	151	2492
Acanthoeca	ko05200	Pathways in cancer	26	0.000375346363937458	0.25334	12	42	168	2232
Prymnesium	ko05217	Basal cell carcinoma	26	0.000376657480732168	0.25334	3	2	135	3879
Imantonia	ko05110	Vibrio cholerae infection	22	0.000391230273744647	0.26152	4	11	27	1172
Florenciella	ko04152	AMPK signaling pathway	6	0.000396484489395985	0.2634	5	18	65	2328
Scyphosphaera	ko00196	Photosynthesis - antenna proteins	6	0.000425151368547595	0.28072	2	0	28	1401
Pelagococcus	ko00195	Photosynthesis	6	0.000428035088622685	0.28092	3	3	33	1197
Haptolina	ko03050	Proteasome	18	0.000450142889792364	0.29196	8	18	248	3112
Rhizochromulina	ko00250	Alanine	6	0.000452157954917615	0.29196	4	12	40	1749
			NA	NA	NA	Ochrophyte	NA	NA	NA
Haptolina	ko00190	Oxidative phosphorylation	18	0.000457472368195037	0.29196	11	35	245	3095
Prymnesium	ko04740	Olfactory transduction	18	0.000461499461470805	0.29196	5	9	201	3804
Strombidium	ko04066	HIF-1 signaling pathway	18	0.000462190032461158	0.29196	4	9	47	1599
Haptolina	ko05016	Huntington disease	22	0.000463285666497361	0.29196	9	49	129	3199
Prymnesium	ko04730	Long-term depression	22	0.00046373510813782	0.29196	4	11	100	3904
Dictyocha	ko00620	Pyruvate metabolism	6	0.000488699077289624	0.3043	5	10	116	2378
Oikopleura	ko04730	Long-term depression	22	0.000491764532781122	0.3043	2	9	12	4453
Oikopleura	ko04740	Olfactory transduction	22	0.000491764532781122	0.3043	2	9	12	4453
Haptolina	ko04210	Apoptosis	22	0.000496435497079734	0.30544	7	29	131	3219
Lepeophtheirus	ko04971	Gastric acid secretion	26	0.000501492097269298	0.30681	8	16	347	3862
Imantonia	ko04145	Phagosome	22	0.000512338172375933	0.31169	4	12	27	1171
Amoebophrya	ko04970	Salivary secretion	26	0.000523312807619373	0.31658	2	4	5	1080
Karlodinium	ko05110	Vibrio cholerae infection	22	0.000534948168769957	0.32063	4	17	90	4923
Alexandrium	ko00220	Arginine biosynthesis	10	0.000538374117530752	0.32063	2	8	11	3561
Florenciella	ko00195	Photosynthesis	10	0.000538892264467742	0.32063	3	7	39	2367
Amoebophrya	ko00380	Tryptophan metabolism	14	0.000551206802823537	0.32617	3	4	26	1058
Noctiluca	ko05110	Vibrio cholerae infection	10	0.000560319507305858	0.32976	2	3	11	1642
Scrippsiella	ko04210	Apoptosis	18	0.000565136452411371	0.3308	3	25	20	3775
Prorocentrum	ko00620	Pyruvate metabolism	26	0.000574905484085852	0.33328	3	24	22	3943
Chrysochromulina	ko05034	Alcoholism	22	0.000575533997151957	0.33328	5	8	151	2491
Prymnesium	ko00860	Porphyrin and chlorophyll metabolism	10	0.000590939891470823	0.34038	5	28	81	3905
Oikopleura	ko05016	Huntington disease	14	0.000595383520201008	0.34113	4	78	18	4376
Imantonia	ko05016	Huntington disease	22	0.00059937307558945	0.3416	5	24	26	1159
Dictyocha	ko00190	Oxidative phosphorylation	18	0.00064635017710722	0.36645	9	42	114	2344
Chrysochromulina	ko05120	Epithelial cell signaling in Helicobacter pylori infection	18	0.00065369178063499	0.36868	5	7	171	2472
Imantonia	ko04142	Lysosome	22	0.000658034691494707	0.36921	4	13	27	1170
Acanthoeca	ko05206	MicroRNAs in cancer	26	0.000668378458555067	0.37308	9	26	171	2248
Prorocentrum	ko00020	Citrate cycle (TCA cycle)	14	0.000678605309759708	0.37685	2	16	7	3967
Rhizochromulina	ko00720	Carbon fixation pathways in prokaryotes	18	0.00068720696228362	0.37826	3	4	48	1750
Karlodinium	ko04966	Collecting duct acid secretion	22	0.000688131637168927	0.37826	3	7	91	4933
Lepeophtheirus	ko04974	Protein digestion and absorption	26	0.000707335762325457	0.38663	9	22	346	3856
Lepeophtheirus	ko04964	Proximal tubule bicarbonate reclamation	26	0.000713597935112852	0.38663	5	5	350	3873
Prymnesium	ko00620	Pyruvate metabolism	6	0.000714077638170878	0.38663	5	14	156	3844
Scrippsiella	ko00561	Glycerolipid metabolism	6	0.000726774666893494	0.39155	3	25	22	3773
Strombidium	ko04921	Oxytocin signaling pathway	26	0.000732500577930517	0.39268	5	17	53	1584
Haptolina	ko04260	Cardiac muscle contraction	18	0.000751508205687161	0.39892	5	6	251	3124
Haptolina	ko04962	Vasopressin-regulated water reabsorption	18	0.000751508205687161	0.39892	5	6	251	3124
Oikopleura	ko04714	Thermogenesis	14	0.000778511870990012	0.4094	4	84	18	4370
Phaeocystis	ko00531	Glycosaminoglycan degradation	26	0.000779549439933622	0.4094	3	0	288	2861
Lepeophtheirus	ko04510	Focal adhesion	26	0.000782586941137877	0.4094	16	64	339	3814
Oikopleura	ko04923	Regulation of lipolysis in adipocytes	22	0.000809292396864995	0.42054	2	12	12	4450
Oikopleura	ko03040	Spliceosome	6	0.000811661401207705	0.42054	13	78	222	4163
Paraphysomonas	ko04911	Insulin secretion	26	0.000844597086013466	0.43025	3	1	57	916
Scrippsiella	ko00930	Caprolactam degradation	6	0.000845180572346348	0.43025	2	5	23	3793
Phaeocystis	ko04740	Olfactory transduction	18	0.000849587757172346	0.43025	6	5	378	2763
Chrysochromulina	ko04924	Renin secretion	22	0.000853158820640976	0.43025	5	9	151	2490
Haptolina	ko04020	Calcium signaling pathway	18	0.00086084716366594	0.43025	9	26	247	3104
Dictyocha	ko00061	Fatty acid biosynthesis	6	0.00086248471034419	0.43025	4	6	117	2382
Chrysochromulina	ko00190	Oxidative phosphorylation	18	0.0008637500292763	0.43025	7	18	169	2461
Amoebophrya	ko00310	Lysine degradation	14	0.00086615568296822	0.43025	3	5	26	1057
Amoebophrya	ko05012	Parkinson disease	14	0.00086615568296822	0.43025	3	5	26	1057
Lingulodinium	ko04145	Phagosome	6	0.000892706176746543	0.43941	2	9	5	1578
Amoebophrya	ko04340	Hedgehog signaling pathway	6	0.000892710309950056	0.43941	2	7	4	1078
Lepeophtheirus	ko00020	Citrate cycle (TCA cycle)	22	0.000898352085570483	0.44018	6	15	238	3974
Prymnesium	ko00051	Fructose and mannose metabolism	6	0.000921610462519565	0.4491	5	15	156	3843
Phaeocystis	ko04973	Carbohydrate digestion and absorption	22	0.000924837333084171	0.4491	3	0	305	2844
Lepeophtheirus	ko05206	MicroRNAs in cancer	26	0.000937796667235198	0.45336	13	46	342	3832
Karenia <Dinophyceae>	ko04924	Renin secretion	26	0.00094813566542902	0.45537	3	13	58	4768
Togula	ko03010	Ribosome	22	0.000953467495451553	0.45537	2	6	5	1088
Prymnesium	ko00061	Fatty acid biosynthesis	6	0.000954583885150824	0.45537	4	8	157	3850
Rhizochromulina	ko00401	Novobiocin biosynthesis	10	0.000961755405967646	0.45678	2	1	31	1771
Amoebophrya	ko04540	Gap junction	26	0.000970871473807533	0.4571	2	6	5	1078
Amoebophrya	ko04611	Platelet activation	26	0.000970871473807533	0.4571	2	6	5	1078
Phaeocystis	ko04728	Dopaminergic synapse	22	0.00100211290924828	0.46977	8	15	300	2829
Chrysochromulina	ko00071	Fatty acid degradation	18	0.00102246172160873	0.47724	6	13	170	2466
Chrysochromulina	ko05323	Rheumatoid arthritis	18	0.00105842331367385	0.49191	4	4	172	2475
Phaeocystis	ko04961	Endocrine and other factor-regulated calcium reabsorption	18	0.0010704625459212	0.4925	5	3	379	2765
Florenciella	ko04514	Cell adhesion molecules (CAMs)	22	0.00107172260505824	0.4925	3	4	76	2333
Haptolina	ko04932	Non-alcoholic fatty liver disease (NAFLD)	18	0.00107334012864029	0.4925	9	27	247	3103
Florenciella	ko04740	Olfactory transduction	22	0.00109891035620394	0.50179	4	11	75	2326
Prymnesium	ko00410	beta-Alanine metabolism	18	0.00110286381129206	0.50179	4	6	202	3807
Alexandrium	ko00020	Citrate cycle (TCA cycle)	18	0.00111281261460892	0.5042	4	21	64	3493
Chrysochromulina	ko04923	Regulation of lipolysis in adipocytes	22	0.00114593482891604	0.51705	4	5	152	2494
Lepeophtheirus	ko04670	Leukocyte transendothelial migration	26	0.00116396891919642	0.523	9	24	346	3854
Florenciella	ko00450	Selenocompound metabolism	14	0.00117569950690528	0.52609	3	5	67	2341
Stephanopyxis	ko04650	Natural killer cell mediated cytotoxicity	6	0.00118074891526734	0.52618	2	4	10	1266
Chrysochromulina	ko04261	Adrenergic signaling in cardiomyocytes	22	0.00121961097311455	0.54127	5	10	151	2489
Amoebophrya	ko04713	Circadian entrainment	26	0.0012444355473087	0.5468	2	7	5	1077
Amoebophrya	ko04740	Olfactory transduction	26	0.0012444355473087	0.5468	2	7	5	1077
Phaeocystis	ko04932	Non-alcoholic fatty liver disease (NAFLD)	18	0.0012500881529229	0.5468	12	26	372	2742
Stephanopyxis	ko00190	Oxidative phosphorylation	18	0.00125228476798749	0.5468	4	40	11	1227
Florenciella	ko04020	Calcium signaling pathway	22	0.00126246302226505	0.54734	5	21	74	2316
Phaeocystis	ko05132	Salmonella infection	22	0.00126362974979465	0.54734	6	8	302	2836
Strombidium	ko04626	Plant-pathogen interaction	26	0.00128548611301732	0.55232	3	4	55	1597
Rhizochromulina	ko00630	Glyoxylate and dicarboxylate metabolism	18	0.00129221450490566	0.55232	4	14	47	1740
Rhizochromulina	ko00640	Propanoate metabolism	18	0.00129221450490566	0.55232	4	14	47	1740
Pelagococcus	ko00020	Citrate cycle (TCA cycle)	14	0.00129551377743395	0.55232	4	6	63	1163
Strombidium	ko00071	Fatty acid degradation	10	0.00132048697719528	0.56076	4	9	63	1583
Karenia <Dinophyceae>	ko05032	Morphine addiction	26	0.0013569912822826	0.56997	3	15	58	4766
Alexandrium	ko04924	Renin secretion	26	0.00135835754184605	0.56997	3	11	56	3512
Karlodinium	ko04713	Circadian entrainment	26	0.00136195894928987	0.56997	3	16	57	4958
Strombidium	ko04020	Calcium signaling pathway	26	0.00136324325810892	0.56997	5	20	53	1581
Symbiodinium	ko04080	Neuroactive ligand-receptor interaction	6	0.00137199009187696	0.57142	2	8	13	2567
Rhizochromulina	ko04146	Peroxisome	10	0.00140674624006788	0.58365	3	10	30	1762
Prymnesium	ko00270	Cysteine and methionine metabolism	26	0.00141967027689191	0.58507	6	31	132	3850
Lepeophtheirus	ko04810	Regulation of actin cytoskeleton	26	0.0014254700854917	0.58507	14	55	341	3823
Pelagodinium	ko00010	Glycolysis / Gluconeogenesis	10	0.00142636102781161	0.58507	3	24	23	2984
Phaeocystis	ko00051	Fructose and mannose metabolism	6	0.00145312007341559	0.59379	5	14	143	2990
Oikopleura	ko04141	Protein processing in endoplasmic reticulum	6	0.0014898950666726	0.60307	13	84	222	4157
Strombidium	ko00380	Tryptophan metabolism	14	0.0014899257763452	0.60307	3	10	28	1618
Lepeophtheirus	ko04141	Protein processing in endoplasmic reticulum	18	0.00149252977461678	0.60307	9	68	142	4014
Phaeocystis	ko04530	Tight junction	18	0.00150296206014196	0.60503	8	12	376	2756
Nematostella	ko05165	Human papillomavirus infection	14	0.00152065042688477	0.60988	2	38	1	1701
Karlodinium	ko04145	Phagosome	22	0.001527113480483	0.61021	5	41	89	4899
Acanthoeca	ko05205	Proteoglycans in cancer	26	0.0015515378730687	0.61769	9	30	171	2244
Acanthoeca	ko04970	Salivary secretion	26	0.00159172245183578	0.63016	5	8	175	2266
Oikopleura	ko04520	Adherens junction	6	0.00159827841793657	0.63016	7	27	228	4214
Imantonia	ko04966	Collecting duct acid secretion	22	0.00160466884136602	0.63016	3	7	28	1176
Symbiodinium	ko00190	Oxidative phosphorylation	18	0.00160611397310526	0.63016	3	32	15	2540
Haptolina	ko04714	Thermogenesis	18	0.00162454985329186	0.63098	11	42	245	3088
Acanthoeca	ko04360	Axon guidance	26	0.00163382997869421	0.63098	8	24	172	2250
Nematostella	ko04974	Protein digestion and absorption	18	0.00163447699790525	0.63098	2	12	6	1722
Salmo	ko04142	Lysosome	10	0.00166231273757533	0.63098	3	29	10	1608
Dictyocha	ko04723	Retrograde endocannabinoid signaling	14	0.0016637293915942	0.63098	4	17	60	2428
Oikopleura	ko05322	Systemic lupus erythematosus	26	0.00166773473247094	0.63098	3	9	90	4374
Rhizochromulina	ko05016	Huntington disease	18	0.00166834693288532	0.63098	5	27	46	1727
Dictyocha	ko04726	Serotonergic synapse	14	0.00167207790383937	0.63098	3	7	61	2438
Dictyocha	ko04727	GABAergic synapse	14	0.00167207790383937	0.63098	3	7	61	2438
Dictyocha	ko05032	Morphine addiction	14	0.00167207790383937	0.63098	3	7	61	2438
Chaetoceros	ko00195	Photosynthesis	10	0.00167266029859762	0.63098	2	5	10	1254
Alexandrium	ko04970	Salivary secretion	26	0.00167814916402629	0.63098	3	12	56	3511
Lepeophtheirus	ko04714	Thermogenesis	22	0.00173010426073537	0.6458	14	87	230	3902
Acanthoeca	ko04650	Natural killer cell mediated cytotoxicity	26	0.00173545632366604	0.6458	6	13	174	2261
Acanthoeca	ko05214	Glioma	26	0.00173545632366604	0.6458	6	13	174	2261
Imantonia	ko04112	Cell cycle - Caulobacter	14	0.0017450994105578	0.64717	2	1	28	1183
Karenia <Dinophyceae>	ko00250	Alanine	18	0.00175893800112006	0.65007	3	24	41	4774
			NA	NA	NA	Dinoflagellate	NA	NA	NA
Strombidium	ko04925	Aldosterone synthesis and secretion	26	0.00178963829663768	0.65581	4	12	54	1589
Florenciella	ko00520	Amino sugar and nucleotide sugar metabolism	6	0.00180320465157893	0.65581	4	15	66	2331
Florenciella	ko00620	Pyruvate metabolism	6	0.00180320465157893	0.65581	4	15	66	2331
Rhizochromulina	ko04210	Apoptosis	22	0.00181585209589026	0.65581	3	13	26	1763
Chrysochromulina	ko04730	Long-term depression	22	0.00182304760963368	0.65581	4	6	152	2493
Chrysochromulina	ko04970	Salivary secretion	22	0.00182304760963368	0.65581	4	6	152	2493
Chrysochromulina	ko05133	Pertussis	22	0.00182304760963368	0.65581	4	6	152	2493
Chrysochromulina	ko05030	Cocaine addiction	22	0.00182350595373593	0.65581	3	2	153	2497
Chrysochromulina	ko00280	Valine	18	0.00182896181921963	0.65581	6	15	170	2464
			NA	NA	NA	Haptophyte	NA	NA	NA
Strombidium	ko00640	Propanoate metabolism	14	0.00187231684114612	0.66698	3	11	28	1617
Scyphosphaera	ko00760	Nicotinate and nicotinamide metabolism	18	0.0018738214690653	0.66698	3	5	46	1377
Orcinus	ko03013	RNA transport	26	0.00188369440446092	0.66698	3	25	8	1112
Amphidinium	ko00910	Nitrogen metabolism	10	0.00188857412653454	0.66698	1	1	0	1057
Rhizochromulina	ko00960	Tropane	10	0.00190148563819695	0.66698	2	2	31	1770
			NA	NA	NA	Ochrophyte	NA	NA	NA
Phaeocystis	ko03010	Ribosome	26	0.00190220902037545	0.66698	14	51	277	2810
Haptolina	ko04713	Circadian entrainment	18	0.00191272751249527	0.66698	7	18	249	3112
Imantonia	ko05134	Legionellosis	26	0.00191299901626767	0.66698	3	5	39	1167
Scrippsiella	ko00620	Pyruvate metabolism	26	0.00191554777530363	0.66698	4	29	59	3731
Haptolina	ko04740	Olfactory transduction	22	0.00192209743650254	0.66712	4	10	134	3238
Rhizochromulina	ko00260	Glycine	6	0.0019416614647548	0.67175	4	19	40	1742
			NA	NA	NA	Ochrophyte	NA	NA	NA
Rhizochromulina	ko00010	Glycolysis / Gluconeogenesis	18	0.00196203507440767	0.67664	4	16	47	1738
Strombidium	ko00330	Arginine and proline metabolism	6	0.00197308753615194	0.67829	5	10	104	1540
Karenia <Dinophyceae>	ko00600	Sphingolipid metabolism	14	0.00199670848467171	0.68424	2	20	13	4807
Alexandrium	ko00360	Phenylalanine metabolism	10	0.00200843467204711	0.68609	2	17	11	3552
Gymnodinium	ko00100	Steroid biosynthesis	22	0.00203171014516463	0.69185	2	8	23	3551
Lepeophtheirus	ko05012	Parkinson disease	26	0.00207146928388604	0.70318	13	51	342	3827
Chrysochromulina	ko00640	Propanoate metabolism	18	0.00210380262123371	0.71187	5	10	171	2469
Karlodinium	ko04974	Protein digestion and absorption	26	0.0021101982867972	0.71187	3	19	57	4955
Dictyocha	ko05134	Legionellosis	22	0.00212809495674607	0.71567	4	8	121	2376
Tetraselmis	ko04512	ECM-receptor interaction	22	0.00213903743315513	0.71581	1	0	1	933
Pelagococcus	ko05163	Human cytomegalovirus infection	10	0.0021417062665628	0.71581	3	6	36	1191
Azadinium	ko00600	Sphingolipid metabolism	6	0.00215082246257193	0.71664	2	16	12	3504
Stephanopyxis	ko04012	ErbB signaling pathway	6	0.00218117290583406	0.72147	2	6	10	1264
Stephanopyxis	ko04658	Th1 and Th2 cell differentiation	6	0.00218117290583406	0.72147	2	6	10	1264
Phaeocystis	ko00998	Biosynthesis of secondary metabolites - other antibiotics	6	0.00219050595492206	0.72147	2	0	146	3004
Imantonia	ko05165	Human papillomavirus infection	22	0.00219787149366623	0.72147	4	19	27	1164
Strombidium	ko05152	Tuberculosis	6	0.00219863192033962	0.72147	6	16	103	1534
Oikopleura	ko00640	Propanoate metabolism	22	0.00221409234825212	0.72435	2	21	12	4441
Rhizochromulina	ko04022	cGMP-PKG signaling pathway	26	0.00222850789299042	0.72651	3	9	39	1754
Dictyocha	ko04210	Apoptosis	18	0.00223411411305083	0.72651	5	15	118	2371
Amoebophrya	ko04714	Thermogenesis	26	0.00226052871331546	0.7329	2	10	5	1074
Florenciella	ko04530	Tight junction	18	0.00229356909655768	0.74139	3	8	59	2346
Strombidium	ko00620	Pyruvate metabolism	14	0.00231084616865186	0.74475	3	12	28	1616
Acanthoeca	ko05222	Small cell lung cancer	26	0.00233040551409574	0.74883	5	9	175	2265
Chrysochromulina	ko04020	Calcium signaling pathway	26	0.00237978446775369	0.76243	6	20	141	2488
Prymnesium	ko04260	Cardiac muscle contraction	18	0.00239663174498798	0.76552	4	8	202	3805
Oikopleura	ko04540	Gap junction	22	0.00241105981693786	0.76552	2	22	12	4440
Oikopleura	ko04970	Salivary secretion	22	0.00241105981693786	0.76552	2	22	12	4440
Amoebophrya	ko00071	Fatty acid degradation	14	0.00241769230278424	0.76552	3	8	26	1054
Phaeocystis	ko04740	Olfactory transduction	22	0.00242679583838471	0.76616	5	6	303	2838
Florenciella	ko00785	Lipoic acid metabolism	14	0.00243680626807201	0.76708	2	1	68	2345
Nematostella	ko05200	Pathways in cancer	14	0.00247504776420932	0.77686	2	49	1	1690
Amoebophrya	ko01040	Biosynthesis of unsaturated fatty acids	22	0.00250555079705115	0.78416	2	9	6	1074
Prymnesium	ko04928	Parathyroid hormone synthesis	22	0.00256500226543713	0.80046	4	19	100	3896
			NA	NA	NA	Haptophyte	NA	NA	NA
Oikopleura	ko04713	Circadian entrainment	22	0.00261603709596391	0.81012	2	23	12	4439
Acanthoeca	ko04391	Hippo signaling pathway - fly	6	0.00261999409814781	0.81012	3	11	48	2392
Oikopleura	ko05322	Systemic lupus erythematosus	6	0.00262418270748044	0.81012	4	8	231	4233
Pelagodinium	ko00270	Cysteine and methionine metabolism	18	0.0026258806082826	0.81012	3	24	29	2978
Phaeocystis	ko00062	Fatty acid elongation	18	0.00266119228510334	0.81868	4	2	380	2766
Haptolina	ko04970	Salivary secretion	18	0.00269515569185418	0.82678	5	9	251	3121
Symbiodinium	ko00710	Carbon fixation in photosynthetic organisms	22	0.00271021056636879	0.82721	2	8	19	2561
Prymnesium	ko04020	Calcium signaling pathway	18	0.00272046222012933	0.82721	7	31	199	3782
Nematostella	ko04972	Pancreatic secretion	18	0.00272284639462994	0.82721	2	16	6	1718
Lepeophtheirus	ko04260	Cardiac muscle contraction	18	0.00273313697559803	0.82721	5	23	146	4059
Chrysochromulina	ko04611	Platelet activation	22	0.00273476360333019	0.82721	4	7	152	2492
Alexandrium	ko00650	Butanoate metabolism	14	0.0027456776657498	0.8282	2	14	16	3550
Haptolina	ko05032	Morphine addiction	18	0.0027609978523991	0.83051	6	14	250	3116
Stephanopyxis	ko04625	C-type lectin receptor signaling pathway	6	0.00278976559011425	0.83453	2	7	10	1263
Stephanopyxis	ko05211	Renal cell carcinoma	6	0.00278976559011425	0.83453	2	7	10	1263
Rhizochromulina	ko00190	Oxidative phosphorylation	18	0.00284083670758611	0.84746	4	18	47	1736
Chrysochromulina	ko05110	Vibrio cholerae infection	18	0.00285704758565389	0.84996	4	6	172	2473
Pelagococcus	ko03410	Base excision repair	14	0.00289689870681184	0.85941	2	0	65	1169
Alexandrium	ko04713	Circadian entrainment	26	0.00290567686872823	0.85941	3	15	56	3508
Scrippsiella	ko00720	Carbon fixation pathways in prokaryotes	26	0.00291749006540915	0.85941	3	15	60	3745
Dinophysis	ko00121	Secondary bile acid biosynthesis	14	0.00292056074766378	0.85941	1	0	4	1707
Kryptoperidinium	ko00965	Betalain biosynthesis	26	0.00293542074363995	0.86081	1	0	2	1019
Tripos	ko00940	Phenylpropanoid biosynthesis	26	0.00294123555153187	0.86081	2	9	16	2317
Karlodinium	ko05323	Rheumatoid arthritis	22	0.00296039874021277	0.86324	3	13	91	4927
Nematostella	ko03013	RNA transport	26	0.00296546517483289	0.86324	2	29	3	1708
Lepeophtheirus	ko04144	Endocytosis	18	0.00298837478000868	0.86757	9	76	142	4006
Florenciella	ko04520	Adherens junction	18	0.00300243417193822	0.86933	3	9	59	2345
Chrysochromulina	ko04727	GABAergic synapse	22	0.00301307952142227	0.87008	5	13	151	2486
Haptolina	ko03050	Proteasome	14	0.00302827174288764	0.87214	5	21	129	3231
Strombidium	ko00250	Alanine	10	0.0030659057017024	0.87792	4	12	63	1580
			NA	NA	NA	Ciliate	NA	NA	NA
Alexandrium	ko00052	Galactose metabolism	18	0.00307046840777299	0.87792	3	13	65	3501
Rhizochromulina	ko00770	Pantothenate and CoA biosynthesis	26	0.00307990752423549	0.87792	2	2	40	1761
Neobodo	ko02010	ABC transporters	6	0.00308182976848254	0.87792	2	10	5	915
Phaeocystis	ko00061	Fatty acid biosynthesis	6	0.0030888834102363	0.87792	3	4	145	3000
Oikopleura	ko04974	Protein digestion and absorption	6	0.00313417479600854	0.88846	7	31	228	4210
Dictyocha	ko03010	Ribosome	26	0.00314923891919387	0.8904	6	56	54	2393
Amoebophrya	ko00280	Valine	14	0.00316605179635112	0.89274	3	9	26	1053
			NA	NA	NA	Dinoflagellate	NA	NA	NA
Oxyrrhis	ko00620	Pyruvate metabolism	26	0.00317399294810253	0.89274	3	14	32	1870
Phaeocystis	ko04218	Cellular senescence	22	0.00320318607829321	0.89862	8	19	300	2825
Lingulodinium	ko04610	Complement and coagulation cascades	22	0.0032414922355978	0.9058	2	9	11	1572
Pelagococcus	ko00620	Pyruvate metabolism	18	0.00325213457074718	0.9058	3	6	42	1185
Tripos	ko00040	Pentose and glucuronate interconversions	18	0.00326224957514741	0.9058	2	11	14	2317
Tripos	ko00052	Galactose metabolism	18	0.00326224957514741	0.9058	2	11	14	2317
Dictyocha	ko04744	Phototransduction	26	0.00327217535026699	0.90623	2	2	58	2447
Heterocapsa	ko00790	Folate biosynthesis	18	0.00328227571115969	0.90671	1	0	2	911
Chrysochromulina	ko04142	Lysosome	18	0.0033060456534701	0.91095	8	31	168	2448
Dictyocha	ko00300	Lysine biosynthesis	6	0.00332158163192655	0.9118	3	4	118	2384
Karlodinium	ko00290	Valine	22	0.00332594546296962	0.9118	2	3	92	4937
			NA	NA	NA	Dinoflagellate	NA	NA	NA
Florenciella	ko04659	Th17 cell differentiation	26	0.00334599043928959	0.91498	3	6	85	2322
Florenciella	ko04921	Oxytocin signaling pathway	26	0.00340157332256044	0.92783	5	24	83	2304
Scrippsiella	ko04924	Renin secretion	18	0.00346700053835506	0.9415	2	13	21	3787
Stephanopyxis	ko04062	Chemokine signaling pathway	6	0.00346905398781778	0.9415	2	8	10	1262
Chrysochromulina	ko04971	Gastric acid secretion	22	0.00349007163564856	0.94182	3	3	153	2496
Chrysochromulina	ko05020	Prion diseases	22	0.00349007163564856	0.94182	3	3	153	2496
Dictyocha	ko04022	cGMP-PKG signaling pathway	18	0.003506576974108	0.94182	5	17	118	2369
Prymnesium	ko04724	Glutamatergic synapse	22	0.00352162606403728	0.94182	4	21	100	3894
Prymnesium	ko04728	Dopaminergic synapse	22	0.00352162606403728	0.94182	4	21	100	3894
Amoebophrya	ko00630	Glyoxylate and dicarboxylate metabolism	18	0.00353025632667484	0.94182	3	8	30	1050
Lepeophtheirus	ko04624	Toll and Imd signaling pathway	6	0.00353407613932012	0.94182	7	20	320	3886
Rhizochromulina	ko05152	Tuberculosis	22	0.00353981833018263	0.94182	3	17	26	1759
Karlodinium	ko04141	Protein processing in endoplasmic reticulum	22	0.00357306466134918	0.94833	6	74	88	4866
Rhizochromulina	ko05032	Morphine addiction	22	0.00359356782297741	0.95144	2	4	27	1772
Haptolina	ko04724	Glutamatergic synapse	18	0.00362475053319294	0.95503	6	15	250	3115
Haptolina	ko04925	Aldosterone synthesis and secretion	18	0.00362475053319294	0.95503	6	15	250	3115
Lepeophtheirus	ko05323	Rheumatoid arthritis	22	0.00364282887303443	0.95746	5	14	239	3975
Scrippsiella	ko04142	Lysosome	18	0.00366342605995287	0.95975	3	50	20	3750
Imantonia	ko04961	Endocrine and other factor-regulated calcium reabsorption	22	0.00366942127658387	0.95975	2	2	29	1181
Alexandrium	ko04972	Pancreatic secretion	18	0.00367811632598612	0.95975	3	14	65	3500
Alexandrium	ko04142	Lysosome	22	0.00370278721660686	0.96386	5	54	59	3464
Paraphysomonas	ko00623	Toluene degradation	26	0.00371243518969076	0.96406	2	0	58	917
Oikopleura	ko04380	Osteoclast differentiation	14	0.00374935215469018	0.97018	2	17	20	4437
Dictyocha	ko04666	Fc gamma R-mediated phagocytosis	18	0.00375392089053053	0.97018	4	10	119	2376
Rhizochromulina	ko00630	Glyoxylate and dicarboxylate metabolism	10	0.00377046593945062	0.97033	3	15	30	1757
Dictyocha	ko03320	PPAR signaling pathway	14	0.00377241359596692	0.97033	3	10	61	2435
Capitella	ko04711	Circadian rhythm - fly	6	0.00382096069868987	0.97898	1	0	6	1825
Prymnesium	ko00630	Glyoxylate and dicarboxylate metabolism	6	0.00382414260327504	0.97898	5	22	156	3836
Chrysochromulina	ko04725	Cholinergic synapse	22	0.00389804956526141	0.99318	5	14	151	2485
Dictyocha	ko00100	Steroid biosynthesis	10	0.00390883689301964	0.99318	3	5	107	2394
Chrysochromulina	ko04270	Vascular smooth muscle contraction	22	0.00391630477292213	0.99318	4	8	152	2491
Chrysochromulina	ko04740	Olfactory transduction	22	0.00391630477292213	0.99318	4	8	152	2491
Amoebophrya	ko00592	alpha-Linolenic acid metabolism	14	0.0039626850647203	1	2	2	27	1060
Amoebophrya	ko03010	Ribosome	14	0.0039626850647203	1	2	2	27	1060
Prymnesium	ko00523	Polyketide sugar unit biosynthesis	18	0.00398475855725969	1	3	4	203	3809
Strombidium	ko00270	Cysteine and methionine metabolism	14	0.00398941287501755	1	3	15	28	1613
Noctiluca	ko00040	Pentose and glucuronate interconversions	22	0.00401035274715204	1	2	9	13	1634
Amoebophrya	ko04022	cGMP-PKG signaling pathway	26	0.00405978769118781	1	2	14	5	1070
Strombidium	ko00710	Carbon fixation in photosynthetic organisms	6	0.00406215208197113	1	4	7	105	1543
Pyrodinium	ko04350	TGF-beta signaling pathway	14	0.00406779286312375	1	1	1	2	1470
Rhizochromulina	ko05165	Human papillomavirus infection	22	0.00408533459657847	1	3	18	26	1758
Protoceratium	ko04392	Hippo signaling pathway - multiple species	6	0.00414292778363035	1	1	1	1	962
Pelagococcus	ko00520	Amino sugar and nucleotide sugar metabolism	6	0.00417112535239407	1	3	9	33	1191
Karlodinium	ko00710	Carbon fixation in photosynthetic organisms	22	0.00419869495748606	1	3	15	91	4925
Karlodinium	ko05120	Epithelial cell signaling in Helicobacter pylori infection	22	0.00419869495748606	1	3	15	91	4925
Stephanopyxis	ko04660	T cell receptor signaling pathway	6	0.00421788518794169	1	2	9	10	1261
Stephanopyxis	ko05224	Breast cancer	6	0.00421788518794169	1	2	9	10	1261
Oikopleura	ko04512	ECM-receptor interaction	22	0.00427141566742062	1	2	30	12	4432
Haptolina	ko00220	Arginine biosynthesis	26	0.00427250399670842	1	3	6	131	3246
Strombidium	ko00471	D-Glutamine and D-glutamate metabolism	6	0.00427975926899443	1	2	0	107	1550
Chaetoceros	ko00071	Fatty acid degradation	10	0.00428948701060723	1	2	9	10	1250
Lepeophtheirus	ko05410	Hypertrophic cardiomyopathy (HCM)	18	0.00433548241004233	1	5	26	146	4056
Lingulodinium	ko04979	Cholesterol metabolism	10	0.00439146800501866	1	1	6	0	1587
Phaeocystis	ko00860	Porphyrin and chlorophyll metabolism	6	0.00439217780663401	1	5	19	143	2985
Azadinium	ko05010	Alzheimer disease	22	0.00441016563920554	1	2	18	16	3498
Florenciella	ko04932	Non-alcoholic fatty liver disease (NAFLD)	18	0.0044336045190082	1	4	23	58	2331
Strombidium	ko00220	Arginine biosynthesis	10	0.00444335123183089	1	3	6	64	1586
Strombidium	ko00350	Tyrosine metabolism	10	0.00444335123183089	1	3	6	64	1586
Lepeophtheirus	ko04970	Salivary secretion	26	0.00445558259325089	1	7	19	348	3859
Oxyrrhis	ko04142	Lysosome	18	0.00450351523456257	1	3	42	12	1862
Acanthoeca	ko04750	Inflammatory mediator regulation of TRP channels	26	0.00450553477253254	1	5	11	175	2263
Pelagococcus	ko00020	Citrate cycle (TCA cycle)	18	0.00452802850812859	1	3	7	42	1184
Oikopleura	ko00280	Valine	22	0.00453887482508252	1	2	31	12	4431
			NA	NA	NA	Opisthokont	NA	NA	NA
Imantonia	ko04921	Oxytocin signaling pathway	22	0.00454004085828501	1	3	11	28	1172
Haptolina	ko00333	Prodigiosin biosynthesis	26	0.00454348308882205	1	2	1	132	3251
Phaeocystis	ko04742	Taste transduction	22	0.00455334355773423	1	4	4	304	2840
Pelagococcus	ko04612	Antigen processing and presentation	14	0.00455869231697382	1	3	4	64	1165
Nematostella	ko00231	Puromycin biosynthesis	18	0.0045924225028704	1	1	0	7	1734
Florenciella	ko04972	Pancreatic secretion	22	0.00459486703171001	1	3	8	76	2329
Amoebophrya	ko00220	Arginine biosynthesis	18	0.00461022334149123	1	3	9	30	1049
Rhizochromulina	ko05012	Parkinson disease	18	0.0046141086989226	1	4	21	47	1733
Gymnodinium	ko04310	Wnt signaling pathway	26	0.0046271822560793	1	2	15	20	3547
Phaeocystis	ko00620	Pyruvate metabolism	26	0.00463485844109718	1	7	17	284	2844
Dictyocha	ko00680	Methane metabolism	6	0.0046438674655937	1	4	11	117	2377
Rhizochromulina	ko00950	Isoquinoline alkaloid biosynthesis	10	0.00464564111660719	1	2	4	31	1768
Haptolina	ko04971	Gastric acid secretion	18	0.00465410277900585	1	4	6	252	3124
Prymnesium	ko00998	Biosynthesis of secondary metabolites - other antibiotics	6	0.00465934811301306	1	2	1	159	3857
Rhizochromulina	ko00190	Oxidative phosphorylation	22	0.00467948639982375	1	3	19	26	1757
Stephanopyxis	ko00196	Photosynthesis - antenna proteins	14	0.00468018720748831	1	1	0	5	1276
Strombidium	ko00592	alpha-Linolenic acid metabolism	10	0.00469678197023651	1	2	1	65	1591
Strombidium	ko00960	Tropane	10	0.00469678197023651	1	2	1	65	1591
			NA	NA	NA	Ciliate	NA	NA	NA
Dictyocha	ko04724	Glutamatergic synapse	14	0.00471443674586092	1	3	11	61	2434
Karlodinium	ko04022	cGMP-PKG signaling pathway	26	0.00471926120671697	1	3	26	57	4948
Phytophthora	ko04964	Proximal tubule bicarbonate reclamation	22	0.00472143531633606	1	1	0	4	1054
Pelagodinium	ko00565	Ether lipid metabolism	6	0.00473936144131439	1	2	6	39	2987
Gymnodinium	ko00981	Insect hormone biosynthesis	10	0.0047433035714286	1	1	0	16	3567
Haptolina	ko04728	Dopaminergic synapse	18	0.00478203417775467	1	7	22	249	3108
Pelagodinium	ko04714	Thermogenesis	6	0.00480062567724158	1	3	23	38	2970
Alexandrium	ko04142	Lysosome	18	0.00481487350203697	1	5	54	63	3460
Prorocentrum	ko00720	Carbon fixation pathways in prokaryotes	26	0.00483490037417918	1	2	15	23	3952
Strombidium	ko00270	Cysteine and methionine metabolism	10	0.00484892660511467	1	4	14	63	1578
Octopus	ko04392	Hippo signaling pathway - multiple species	18	0.00485043826893583	1	1	2	1	1232
Octopus	ko04340	Hedgehog signaling pathway	14	0.00485043826893583	1	1	2	1	1232
Octopus	ko04341	Hedgehog signaling pathway - fly	14	0.00485043826893583	1	1	2	1	1232
Oxyrrhis	ko00630	Glyoxylate and dicarboxylate metabolism	18	0.00491752068953257	1	2	12	13	1892
Karlodinium	ko00195	Photosynthesis	22	0.00491910569060909	1	3	16	91	4924
Scyphosphaera	ko04137	Mitophagy - animal	14	0.00494006994902416	1	2	3	31	1395
Florenciella	ko04024	cAMP signaling pathway	22	0.0049479437800572	1	5	30	74	2307
Chrysochromulina	ko04015	Rap1 signaling pathway	22	0.00495479869575873	1	5	15	151	2484
Prymnesium	ko04740	Olfactory transduction	22	0.00497828658619478	1	3	11	101	3904
Rhizochromulina	ko04721	Synaptic vesicle cycle	22	0.00498094016710074	1	2	5	27	1771
Prymnesium	ko04723	Retrograde endocannabinoid signaling	18	0.0049820680844413	1	6	26	200	3787
Lingulodinium	ko00523	Polyketide sugar unit biosynthesis	18	0.00501409475741188	1	1	1	3	1589
Acanthoeca	ko05230	Central carbon metabolism in cancer	26	0.00504281706852709	1	6	17	174	2257
Amoebophrya	ko05016	Huntington disease	14	0.00505319932647081	1	3	11	26	1051
Lepeophtheirus	ko04932	Non-alcoholic fatty liver disease (NAFLD)	22	0.00505917368566942	1	10	58	234	3931
Alexandrium	ko00603	Glycosphingolipid biosynthesis - globo and isoglobo series	18	0.00507114216739609	1	2	4	66	3510
Florenciella	ko04925	Aldosterone synthesis and secretion	26	0.00509209273612984	1	4	16	84	2312
Azadinium	ko04711	Circadian rhythm - fly	22	0.0050933786078099	1	1	0	17	3516
Florenciella	ko05016	Huntington disease	26	0.00510614598330256	1	6	39	82	2289
Dictyocha	ko03070	Bacterial secretion system	6	0.00512846817697885	1	3	5	118	2383
Pelagococcus	ko05010	Alzheimer disease	14	0.00523301031775324	1	4	10	63	1159
Salmo	ko03040	Spliceosome	6	0.00525132272408292	1	3	18	26	1603
Gymnodinium	ko00053	Ascorbate and aldarate metabolism	22	0.00528069737496366	1	2	14	23	3545
Phaeocystis	ko00010	Glycolysis / Gluconeogenesis	6	0.00528607975906163	1	5	20	143	2984
Karenia <Dinophyceae>	ko04742	Taste transduction	26	0.00530985106932996	1	2	7	59	4774
Octopus	ko05010	Alzheimer disease	22	0.00531383094007951	1	2	36	2	1196
Rhizochromulina	ko04212	Longevity regulating pathway - worm	26	0.00531566109177304	1	3	13	39	1750
Prymnesium	ko00300	Lysine biosynthesis	26	0.00533780464734926	1	3	8	135	3873
Chrysochromulina	ko04912	GnRH signaling pathway	22	0.00540109178437554	1	4	9	152	2490
Chrysochromulina	ko04926	Relaxin signaling pathway	22	0.00540109178437554	1	4	9	152	2490
Florenciella	ko04260	Cardiac muscle contraction	14	0.00540925427564204	1	3	10	67	2336
Dinophysis	ko00564	Glycerophospholipid metabolism	18	0.00543134161178944	1	2	16	9	1685
Haptolina	ko00710	Carbon fixation in photosynthetic organisms	6	0.00544538075102278	1	3	10	95	3278
Imantonia	ko00780	Biotin metabolism	6	0.00545712184852226	1	2	1	51	1160
Imantonia	ko00061	Fatty acid biosynthesis	6	0.00548142455824216	1	3	6	50	1155
Oikopleura	ko00640	Propanoate metabolism	14	0.00548170941346175	1	2	21	20	4433
Strombidium	ko05031	Amphetamine addiction	26	0.00548238407771381	1	3	8	55	1593
Tripos	ko00680	Methane metabolism	10	0.00551376023395322	1	2	16	13	2313
Oikopleura	ko05221	Acute myeloid leukemia	10	0.00554890297023253	1	2	15	28	4431
Dictyocha	ko05144	Malaria	10	0.0055520948384443	1	2	1	108	2398
Rhizochromulina	ko00860	Porphyrin and chlorophyll metabolism	14	0.00556224488342111	1	4	20	52	1729
Symbiodinium	ko04932	Non-alcoholic fatty liver disease (NAFLD)	10	0.00556556806533042	1	2	23	10	2555
Gymnodinium	ko00750	Vitamin B6 metabolism	14	0.0055710176366327	1	1	3	4	3576
Pelagococcus	ko00430	Taurine and hypotaurine metabolism	10	0.00559490871576561	1	2	2	37	1195
Pelagococcus	ko00450	Selenocompound metabolism	10	0.00559490871576561	1	2	2	37	1195
Octopus	ko05016	Huntington disease	22	0.00559490871576561	1	2	37	2	1195
Chrysochromulina	ko00620	Pyruvate metabolism	6	0.00565592214163387	1	4	18	86	2547
Oikopleura	ko04022	cGMP-PKG signaling pathway	22	0.00568441129408541	1	2	35	12	4427
Phaeocystis	ko04215	Apoptosis - multiple species	10	0.00570341056823487	1	1	8	1	3142
Phaeocystis	ko04924	Renin secretion	22	0.00573432712382484	1	5	8	303	2836
Chaetoceros	ko05152	Tuberculosis	18	0.00573985043618213	1	2	7	15	1247
Noctiluca	ko00620	Pyruvate metabolism	26	0.00578037578576352	1	2	9	16	1631
Dictyocha	ko04725	Cholinergic synapse	14	0.0057865937550723	1	3	12	61	2433
Lepeophtheirus	ko04924	Renin secretion	18	0.00579618513325797	1	4	17	147	4065
Azadinium	ko04142	Lysosome	18	0.00580333773638167	1	3	50	22	3459
Kryptoperidinium	ko00140	Steroid hormone biosynthesis	26	0.00586509139767444	1	1	1	2	1018
Kryptoperidinium	ko00232	Caffeine metabolism	10	0.00587084148727979	1	1	0	5	1016
Karlodinium	ko05133	Pertussis	6	0.00588023790467334	1	2	17	29	4986
Stephanopyxis	ko04621	NOD-like receptor signaling pathway	6	0.00591962620717967	1	2	11	10	1259
Alexandrium	ko05012	Parkinson disease	18	0.00592691414958937	1	4	35	64	3479
Dictyocha	ko00030	Pentose phosphate pathway	6	0.00596394702440136	1	4	12	117	2376
Florenciella	ko04924	Renin secretion	22	0.00598330051447598	1	3	9	76	2328
Phaeocystis	ko04721	Synaptic vesicle cycle	18	0.00599944065306504	1	6	9	378	2759
Acanthoeca	ko04727	GABAergic synapse	26	0.00600942917190155	1	5	12	175	2262
Chrysochromulina	ko04740	Olfactory transduction	18	0.00606236273484243	1	4	8	172	2471
Pelagococcus	ko00680	Methane metabolism	18	0.00606825936239001	1	3	8	42	1183
Prymnesium	ko04924	Renin secretion	22	0.00610692445570903	1	3	12	101	3903
Prymnesium	ko04966	Collecting duct acid secretion	18	0.00613629477730393	1	3	5	203	3808
Rhizochromulina	ko05010	Alzheimer disease	18	0.00613964528557901	1	4	23	47	1731
Prorocentrum	ko04910	Insulin signaling pathway	6	0.00616169421894831	1	2	22	18	3950
Strombidium	ko00051	Fructose and mannose metabolism	10	0.00616537165383564	1	3	7	64	1585
Imantonia	ko05110	Vibrio cholerae infection	18	0.00618533032887672	1	4	11	60	1139
Karenia <Dinophyceae>	ko00945	Stilbenoid	14	0.00618682786719282	1	1	1	14	4826
			NA	NA	NA	Dinoflagellate	NA	NA	NA
Karenia <Dinophyceae>	ko00621	Dioxin degradation	10	0.00619578686493183	1	1	0	29	4812
Karenia <Dinophyceae>	ko00624	Polycyclic aromatic hydrocarbon degradation	10	0.00619578686493183	1	1	0	29	4812
Chrysochromulina	ko04022	cGMP-PKG signaling pathway	22	0.00620003818349848	1	5	16	151	2483
Chrysochromulina	ko04371	Apelin signaling pathway	22	0.00620003818349848	1	5	16	151	2483
Amoebophrya	ko00620	Pyruvate metabolism	14	0.00620394643798284	1	3	12	26	1050
Azadinium	ko00604	Glycosphingolipid biosynthesis - ganglio series	10	0.00621643038688802	1	1	1	10	3522
Oikopleura	ko02026	Biofilm formation - Escherichia coli	22	0.00624649901897645	1	1	1	13	4461
Acanthoeca	ko04012	ErbB signaling pathway	26	0.00632215861427581	1	6	18	174	2256
Phaeocystis	ko05133	Pertussis	10	0.00633611600217154	1	1	9	1	3141
Togula	ko04075	Plant hormone signal transduction	10	0.00635785649409593	1	1	0	6	1094
Tetraselmis	ko04510	Focal adhesion	22	0.00641024172955151	1	1	2	1	931
Prymnesium	ko04713	Circadian entrainment	18	0.00643967483878403	1	5	19	201	3794
Octopus	ko04060	Cytokine-cytokine receptor interaction	14	0.00646463058317936	1	1	3	1	1231
Acanthoeca	ko00600	Sphingolipid metabolism	10	0.00651996740016292	1	1	15	0	2438
Heterocapsa	ko02025	Biofilm formation - Pseudomonas aeruginosa	18	0.00655736133313845	1	1	1	2	910
Heterocapsa	ko04977	Vitamin digestion and absorption	26	0.00656455142231949	1	1	0	5	908
Heterocapsa	ko00121	Secondary bile acid biosynthesis	14	0.00656455142231949	1	1	0	5	908
Nematostella	ko04260	Cardiac muscle contraction	6	0.0065663371583487	1	2	15	11	1714
Pelagodinium	ko04075	Plant hormone signal transduction	14	0.00657892594149667	1	1	3	4	3026
Pelagococcus	ko00250	Alanine	6	0.00662900456760111	1	3	11	33	1189
			NA	NA	NA	Ochrophyte	NA	NA	NA
Pyrodinium	ko04142	Lysosome	18	0.0066383946775883	1	3	30	15	1426
Oikopleura	ko05165	Human papillomavirus infection	6	0.00664573379857686	1	12	90	223	4151
Gymnodinium	ko04071	Sphingolipid signaling pathway	18	0.0066756484918075	1	2	16	23	3543
Scyphosphaera	ko05016	Huntington disease	18	0.00668027409405529	1	3	9	46	1373
Alexandrium	ko00020	Citrate cycle (TCA cycle)	14	0.00668285076301235	1	2	23	16	3541
Brandtodinium	ko00780	Biotin metabolism	26	0.00674157303370782	1	1	0	8	1326
Imantonia	ko04150	mTOR signaling pathway	22	0.00674606781181489	1	3	13	28	1170
Rhizochromulina	ko05012	Parkinson disease	22	0.00676580603004977	1	3	22	26	1754
Tripos	ko04215	Apoptosis - multiple species	18	0.00682593856655289	1	1	0	15	2328
Lepeophtheirus	ko04261	Adrenergic signaling in cardiomyocytes	26	0.00685730010659521	1	9	33	346	3845
Stephanopyxis	ko04011	MAPK signaling pathway - yeast	6	0.00687029174666744	1	2	12	10	1258
Oikopleura	ko04658	Th1 and Th2 cell differentiation	10	0.00691915735614557	1	2	17	28	4429
Prymnesium	ko00514	Other types of O-glycan biosynthesis	26	0.00693988875992506	1	3	9	135	3872
Symbiodinium	ko05330	Allograft rejection	18	0.00694980694980696	1	1	0	17	2572
Symbiodinium	ko05332	Graft-versus-host disease	18	0.00694980694980696	1	1	0	17	2572
Amoebophrya	ko05169	Epstein-Barr virus infection	10	0.00699604222428143	1	2	5	19	1065
Alexandrium	ko05323	Rheumatoid arthritis	18	0.00701281436391571	1	2	5	66	3509
Strombidium	ko00230	Purine metabolism	22	0.00701507450451874	1	4	20	51	1584
Pelagococcus	ko04141	Protein processing in endoplasmic reticulum	14	0.00702607703764827	1	6	27	61	1142
Chaetoceros	ko04512	ECM-receptor interaction	26	0.00708103855232112	1	1	0	8	1262
Lepeophtheirus	ko04972	Pancreatic secretion	26	0.007088769690587	1	8	27	347	3851
Noctiluca	ko00500	Starch and sucrose metabolism	18	0.00712633021384222	1	2	18	9	1629
Chrysochromulina	ko04925	Aldosterone synthesis and secretion	22	0.00722026496986937	1	4	10	152	2489
Chrysochromulina	ko05145	Toxoplasmosis	22	0.00722026496986937	1	4	10	152	2489
Noctiluca	ko01054	Nonribosomal peptide structures	6	0.00723763570566949	1	1	0	11	1646
Strombidium	ko04022	cGMP-PKG signaling pathway	26	0.00724947071459394	1	4	19	54	1582
Protoceratium	ko05030	Cocaine addiction	22	0.0072538860103627	1	1	0	6	958
Salmo	ko05160	Hepatitis C	10	0.00729337468213743	1	2	15	11	1622
Amoebophrya	ko05016	Huntington disease	18	0.00731771948099471	1	3	11	30	1047
Amoebophrya	ko04913	Ovarian steroidogenesis	22	0.00733272227314374	1	1	0	7	1083
Prymnesium	ko02024	Quorum sensing	22	0.007376349339877	1	3	13	101	3902
Dictyocha	ko04144	Endocytosis	14	0.00740084411171158	1	5	44	59	2401
Dictyocha	ko00450	Selenocompound metabolism	6	0.00742398231098373	1	3	6	118	2382
Pelagococcus	ko00062	Fatty acid elongation	18	0.00742573634154359	1	2	2	43	1189
Rhizochromulina	ko04370	VEGF signaling pathway	26	0.00747451642893257	1	2	4	40	1759
Rhizochromulina	ko05235	PD-L1 expression and PD-1 checkpoint pathway in cancer	26	0.00747451642893257	1	2	4	40	1759
Dictyocha	ko05166	Human T-cell leukemia virus 1 infection	18	0.0074832383153042	1	5	21	118	2365
Prymnesium	ko05110	Vibrio cholerae infection	18	0.0074958495085814	1	4	12	202	3801
Lingulodinium	ko04130	SNARE interactions in vesicular transport	18	0.00751405934344851	1	1	2	3	1588
Amphidinium	ko04216	Ferroptosis	14	0.00754358625589269	1	1	1	3	1054
Alexandrium	ko04022	cGMP-PKG signaling pathway	26	0.00754717352734137	1	3	22	56	3501
Phytophthora	ko04712	Circadian rhythm - plant	14	0.00755429650613759	1	1	0	7	1051
Phaeocystis	ko04916	Melanogenesis	22	0.00757126051611234	1	4	5	304	2839
Chrysochromulina	ko00910	Nitrogen metabolism	26	0.00758078027193303	1	3	5	144	2503
Florenciella	ko04270	Vascular smooth muscle contraction	22	0.00759674800925761	1	3	10	76	2327
Capitella	ko00311	Penicillin and cephalosporin biosynthesis	14	0.00764192139737996	1	1	0	13	1818
Capitella	ko00472	D-Arginine and D-ornithine metabolism	14	0.00764192139737996	1	1	0	13	1818
Oikopleura	ko04917	Prolactin signaling pathway	10	0.00765607434995243	1	2	18	28	4428
Prorocentrum	ko04152	AMPK signaling pathway	6	0.00776589355285888	1	2	25	18	3947
Alexandrium	ko00270	Cysteine and methionine metabolism	6	0.00777074346183555	1	3	30	42	3507
Strombidium	ko00480	Glutathione metabolism	22	0.00779271436172546	1	3	10	52	1594
Pelagococcus	ko00906	Carotenoid biosynthesis	6	0.00780859852411902	1	2	3	34	1197
Acanthoeca	ko04068	FoxO signaling pathway	26	0.00782245466480685	1	6	19	174	2255
Florenciella	ko04010	MAPK signaling pathway	26	0.00782970079292659	1	5	30	83	2298
Florenciella	ko04024	cAMP signaling pathway	26	0.00782970079292659	1	5	30	83	2298
Noctiluca	ko01057	Biosynthesis of type II polyketide products	10	0.00784077201447531	1	1	0	12	1645
Salmo	ko05310	Asthma	10	0.00787878787878804	1	1	0	12	1637
Stephanopyxis	ko04022	cGMP-PKG signaling pathway	6	0.00788601132210168	1	2	13	10	1257
Oikopleura	ko04910	Insulin signaling pathway	22	0.0079739593978356	1	2	42	12	4420
Karenia <Dinophyceae>	ko04730	Long-term depression	26	0.00798181663624581	1	2	9	59	4772
Prorocentrum	ko00680	Methane metabolism	26	0.00805642697471673	1	2	20	23	3947
Octopus	ko05217	Basal cell carcinoma	14	0.00807751267638845	1	1	4	1	1230
Oxyrrhis	ko04210	Apoptosis	18	0.00811978334723081	1	2	16	13	1888
Strombidium	ko04020	Calcium signaling pathway	22	0.00814799415741636	1	4	21	51	1583
Oikopleura	ko00051	Fructose and mannose metabolism	6	0.00817241211994338	1	4	12	231	4229
Dinophysis	ko00941	Flavonoid biosynthesis	26	0.00817757009345843	1	1	0	13	1698
Dinophysis	ko00945	Stilbenoid	26	0.00817757009345843	1	1	0	13	1698
			NA	NA	NA	Dinoflagellate	NA	NA	NA
Dinophysis	ko00999	Biosynthesis of secondary metabolites - unclassified	26	0.00817757009345843	1	1	0	13	1698
Nematostella	ko04932	Non-alcoholic fatty liver disease (NAFLD)	6	0.00818687249740781	1	2	17	11	1712
Nematostella	ko05012	Parkinson disease	6	0.00818687249740781	1	2	17	11	1712
Chrysochromulina	ko05130	Pathogenic Escherichia coli infection	18	0.00821764702979597	1	3	4	173	2475
Lepeophtheirus	ko03040	Spliceosome	6	0.00827863566078138	1	12	60	315	3846
Chrysochromulina	ko04721	Synaptic vesicle cycle	18	0.00827897675806905	1	5	15	171	2464
Haptolina	ko04915	Estrogen signaling pathway	26	0.00830628939737099	1	4	17	130	3235
Oxyrrhis	ko00965	Betalain biosynthesis	22	0.00833767587284995	1	1	0	15	1903
Dictyocha	ko04713	Circadian entrainment	14	0.00833894465826267	1	3	14	61	2431
Acanthoeca	ko04150	mTOR signaling pathway	26	0.00845808837077231	1	7	26	173	2248
Amphidinium	ko00650	Butanoate metabolism	6	0.00848252326038101	1	1	2	2	1054
Symbiodinium	ko05012	Parkinson disease	10	0.00849428345870232	1	2	29	10	2549
Tripos	ko00430	Taurine and hypotaurine metabolism	14	0.00851059186805603	1	1	3	4	2336
Karlodinium	ko04923	Regulation of lipolysis in adipocytes	26	0.0085394753228836	1	2	10	58	4964
Stephanopyxis	ko05012	Parkinson disease	18	0.00855193578790504	1	3	35	12	1232
Karlodinium	ko04610	Complement and coagulation cascades	6	0.00856789478874053	1	2	21	29	4982
Stephanopyxis	ko04925	Aldosterone synthesis and secretion	22	0.00858899503841688	1	2	7	19	1254
Nematostella	ko05020	Prion diseases	14	0.0085910200080187	1	1	4	2	1735
Dictyocha	ko03013	RNA transport	22	0.00859577590433619	1	7	41	118	2343
Acanthoeca	ko00531	Glycosaminoglycan degradation	26	0.00868443582368412	1	4	8	176	2266
Acanthoeca	ko04730	Long-term depression	26	0.00868443582368412	1	4	8	176	2266
Acanthoeca	ko05218	Melanoma	26	0.00868443582368412	1	4	8	176	2266
Karlodinium	ko04020	Calcium signaling pathway	26	0.00869338184051964	1	3	33	57	4941
Prymnesium	ko00680	Methane metabolism	6	0.00870695847427323	1	4	17	157	3841
Imantonia	ko00195	Photosynthesis	10	0.0087135663058226	1	2	8	16	1188
Lepeophtheirus	ko05110	Vibrio cholerae infection	22	0.00872667712969284	1	5	18	239	3971
Pelagococcus	ko05012	Parkinson disease	14	0.00876152688272119	1	4	12	63	1157
Rhizochromulina	ko00520	Amino sugar and nucleotide sugar metabolism	26	0.00876155671224179	1	3	16	39	1747
Rhizochromulina	ko05166	Human T-cell leukemia virus 1 infection	26	0.00876155671224179	1	3	16	39	1747
Dinophysis	ko00906	Carotenoid biosynthesis	22	0.00876168224299068	1	1	0	14	1697
Lingulodinium	ko04966	Collecting duct acid secretion	6	0.00876639564090387	1	1	1	6	1586
Prymnesium	ko05132	Salmonella infection	22	0.00879051611423149	1	3	14	101	3901
Prymnesium	ko00910	Nitrogen metabolism	26	0.00879761863780684	1	3	10	135	3871
Prymnesium	ko04340	Hedgehog signaling pathway	26	0.00879761863780684	1	3	10	135	3871
Chrysochromulina	ko00100	Steroid biosynthesis	14	0.00881482408150288	1	2	4	65	2584
Chrysochromulina	ko00770	Pantothenate and CoA biosynthesis	14	0.00881482408150288	1	2	4	65	2584
Prymnesium	ko04974	Protein digestion and absorption	18	0.00885982172018715	1	3	6	203	3807
Chrysochromulina	ko04514	Cell adhesion molecules (CAMs)	22	0.00895264688895477	1	3	5	153	2494
Strombidium	ko04924	Renin secretion	26	0.00904027615646334	1	3	10	55	1591
Nematostella	ko00190	Oxidative phosphorylation	6	0.00905825751128828	1	2	18	11	1711
Karlodinium	ko00920	Sulfur metabolism	18	0.00906712615565854	1	3	12	147	4872
Prymnesium	ko00333	Prodigiosin biosynthesis	6	0.00907358363335543	1	2	2	159	3856
Alexandrium	ko05010	Alzheimer disease	18	0.00911217461105734	1	4	40	64	3474
Pelagococcus	ko00670	One carbon pool by folate	10	0.0091391808304439	1	2	3	37	1194
Pelagococcus	ko04926	Relaxin signaling pathway	10	0.0091391808304439	1	2	3	37	1194
Strombidium	ko00950	Isoquinoline alkaloid biosynthesis	10	0.00914862130997831	1	2	2	65	1590
Pelagodinium	ko00550	Peptidoglycan biosynthesis	22	0.00920896288921214	1	1	1	13	3019
Amoebophrya	ko00270	Cysteine and methionine metabolism	22	0.00921999153568322	1	2	19	6	1064
Oikopleura	ko05223	Non-small cell lung cancer	10	0.0092311844948013	1	2	20	28	4426
Alexandrium	ko04626	Plant-pathogen interaction	18	0.00923627796126357	1	2	6	66	3508
Prymnesium	ko00860	Porphyrin and chlorophyll metabolism	6	0.00926526339859887	1	5	28	156	3830
Stephanopyxis	ko04610	Complement and coagulation cascades	14	0.0093421067053453	1	1	1	5	1275
Oikopleura	ko00627	Aminobenzoate degradation	22	0.00935614341185431	1	1	2	13	4460
Chrysochromulina	ko03010	Ribosome	26	0.0093976906644836	1	7	37	140	2471
Chrysochromulina	ko04540	Gap junction	22	0.0094023209686893	1	4	11	152	2488
Prymnesium	ko04970	Salivary secretion	18	0.00941549148837795	1	4	13	202	3800
Amphidinium	ko00460	Cyanoamino acid metabolism	26	0.00942502021559732	1	1	1	4	1053
Amphidinium	ko00940	Phenylpropanoid biosynthesis	26	0.00942502021559732	1	1	1	4	1053
Chaetoceros	ko00196	Photosynthesis - antenna proteins	10	0.0094413847364283	1	1	0	11	1259
Karlodinium	ko00190	Oxidative phosphorylation	22	0.00946657741053914	1	4	41	90	4899
Prorocentrum	ko04139	Mitophagy - yeast	22	0.00946704538379456	1	2	13	38	3939
Phaeocystis	ko00910	Nitrogen metabolism	6	0.00954183864462736	1	3	7	145	2997
Pelagodinium	ko00633	Nitrotoluene degradation	26	0.00955833882663149	1	1	0	28	3005
Pelagodinium	ko00999	Biosynthesis of secondary metabolites - unclassified	26	0.00955833882663149	1	1	0	28	3005
Acanthoeca	ko04071	Sphingolipid signaling pathway	26	0.00956348368598198	1	6	20	174	2254
Amoebophrya	ko04932	Non-alcoholic fatty liver disease (NAFLD)	14	0.00958307415935364	1	2	4	27	1058
Strombidium	ko00620	Pyruvate metabolism	18	0.0095964491778282	1	3	12	48	1596
Neobodo	ko02025	Biofilm formation - Pseudomonas aeruginosa	10	0.00963591510768003	1	1	2	2	927
Neobodo	ko00920	Sulfur metabolism	14	0.00963591510768003	1	1	2	2	927
Acanthoeca	ko00592	alpha-Linolenic acid metabolism	14	0.00975008159904345	1	1	3	5	2445
Azadinium	ko04210	Apoptosis	22	0.00979729029997851	1	2	28	16	3488
Dictyocha	ko04070	Phosphatidylinositol signaling system	14	0.00982652276453043	1	3	15	61	2430
Strombidium	ko04218	Cellular senescence	26	0.00982997689413601	1	4	21	54	1580
Dictyocha	ko04810	Regulation of actin cytoskeleton	18	0.00985313031282604	1	4	14	119	2372
Lepeophtheirus	ko04921	Oxytocin signaling pathway	26	0.00985743585888864	1	10	42	345	3836
Lepeophtheirus	ko04723	Retrograde endocannabinoid signaling	26	0.00987544219934758	1	12	56	343	3822
Lepeophtheirus	ko04714	Thermogenesis	6	0.0099112222990062	1	15	86	312	3820
Pelagodinium	ko00910	Nitrogen metabolism	10	0.00993271342960301	1	2	16	24	2992
Prymnesium	ko04621	NOD-like receptor signaling pathway	26	0.0099865898928914	1	5	34	133	3847
Togula	ko03015	mRNA surveillance pathway	14	0.00999091734786572	1	1	10	0	1090
Prorocentrum	ko00254	Aflatoxin biosynthesis	6	0.00999618881963382	1	1	1	19	3971
Acanthoeca	ko04728	Dopaminergic synapse	26	0.0100131876627008	1	5	14	175	2260
Karlodinium	ko04740	Olfactory transduction	26	0.0100152007860729	1	2	11	58	4963
Karlodinium	ko04927	Cortisol synthesis and secretion	26	0.0100152007860729	1	2	11	58	4963
Phaeocystis	ko04918	Thyroid hormone synthesis	14	0.0100343610766836	1	2	10	39	3101
Haptolina	ko00190	Oxidative phosphorylation	22	0.0100386587293135	1	6	40	132	3208
Oikopleura	ko04659	Th17 cell differentiation	10	0.0100684690731688	1	2	21	28	4425
Haptolina	ko04934	Cushing syndrome	18	0.0100916176901905	1	7	26	249	3104
Stephanopyxis	ko04666	Fc gamma R-mediated phagocytosis	6	0.0101082564954426	1	2	15	10	1255
Rhizochromulina	ko04714	Thermogenesis	18	0.0101273180985508	1	4	27	47	1727
Phaeocystis	ko03010	Ribosome	6	0.0101376862976459	1	8	57	140	2947
Rhizochromulina	ko05152	Tuberculosis	26	0.0101422847412762	1	3	17	39	1746
Pyrodinium	ko04115	p53 signaling pathway	14	0.0101487750844321	1	1	4	2	1467
Pyrodinium	ko04512	ECM-receptor interaction	14	0.0101487750844321	1	1	4	2	1467
Pyrodinium	ko05144	Malaria	14	0.0101487750844321	1	1	4	2	1467
Azadinium	ko04320	Dorso-ventral axis formation	14	0.010150770147359	1	1	5	5	3523
Azadinium	ko04330	Notch signaling pathway	14	0.010150770147359	1	1	5	5	3523
Phaeocystis	ko05020	Prion diseases	18	0.010159340509573	1	4	4	380	2764
Phaeocystis	ko04022	cGMP-PKG signaling pathway	22	0.0101904831788904	1	7	19	301	2825
Phaeocystis	ko04145	Phagosome	22	0.0101904831788904	1	7	19	301	2825
Florenciella	ko04727	GABAergic synapse	26	0.0102479845098751	1	3	10	85	2318
Paraphysomonas	ko04612	Antigen processing and presentation	18	0.0102514776451946	1	2	2	40	933
Haptolina	ko04520	Adherens junction	26	0.0102546203343732	1	3	9	131	3243
Nematostella	ko04320	Dorso-ventral axis formation	14	0.0103032980390927	1	1	5	2	1734
Nematostella	ko00480	Glutathione metabolism	10	0.0103092103657912	1	1	8	1	1732
Rhizochromulina	ko04660	T cell receptor signaling pathway	26	0.0103104682142683	1	2	5	40	1758
Rhizochromulina	ko04662	B cell receptor signaling pathway	26	0.0103104682142683	1	2	5	40	1758
Prorocentrum	ko00195	Photosynthesis	18	0.0103107214102052	1	2	24	22	3944
Protoceratium	ko04320	Dorso-ventral axis formation	26	0.0103411949347495	1	1	1	4	959
Protoceratium	ko04060	Cytokine-cytokine receptor interaction	14	0.0103411949347495	1	1	1	4	959
Protoceratium	ko04011	MAPK signaling pathway - yeast	6	0.0103411949347496	1	1	4	1	959
Protoceratium	ko04976	Bile secretion	6	0.0103411949347496	1	1	4	1	959
Prymnesium	ko04926	Relaxin signaling pathway	22	0.0103527899435646	1	3	15	101	3900
Rhizochromulina	ko05206	MicroRNAs in cancer	22	0.0103585671673561	1	2	8	27	1768
Rhizochromulina	ko05215	Prostate cancer	22	0.0103585671673561	1	2	8	27	1768
Prymnesium	ko04918	Thyroid hormone synthesis	14	0.0103877107434892	1	3	12	123	3881
Orcinus	ko04711	Circadian rhythm - fly	6	0.0104529616724739	1	1	0	11	1136
Brandtodinium	ko04744	Phototransduction	22	0.0104633076720069	1	1	1	6	1327
Alexandrium	ko04217	Necroptosis	22	0.010551369665726	1	3	23	61	3495
Acanthoeca	ko04071	Sphingolipid signaling pathway	10	0.0105949470252648	1	1	25	0	2428
Imantonia	ko00053	Ascorbate and aldarate metabolism	6	0.0106089862807541	1	2	2	51	1159
Tetraselmis	ko05014	Amyotrophic lateral sclerosis (ALS)	26	0.0106722852660628	1	1	1	4	929
Paraphysomonas	ko00511	Other glycan degradation	26	0.010695620972145	1	2	1	58	916
Paraphysomonas	ko04514	Cell adhesion molecules (CAMs)	26	0.010695620972145	1	2	1	58	916
Dictyocha	ko04072	Phospholipase D signaling pathway	18	0.0107105086502445	1	3	7	120	2379
Dictyocha	ko04380	Osteoclast differentiation	18	0.0107105086502445	1	3	7	120	2379
Dictyocha	ko04920	Adipocytokine signaling pathway	18	0.0107105086502445	1	3	7	120	2379
Haptolina	ko04215	Apoptosis - multiple species	10	0.0107196790056137	1	2	5	78	3301
Phaeocystis	ko05134	Legionellosis	10	0.0107594156717633	1	1	16	1	3134
Rhizochromulina	ko00350	Tyrosine metabolism	10	0.0107724787254544	1	2	7	31	1765
Rhizochromulina	ko00400	Phenylalanine	10	0.0107724787254544	1	2	7	31	1765
			NA	NA	NA	Ochrophyte	NA	NA	NA
Dictyocha	ko00196	Photosynthesis - antenna proteins	10	0.0107863666380009	1	2	2	108	2397
Alexandrium	ko00630	Glyoxylate and dicarboxylate metabolism	14	0.0108215899521969	1	2	30	16	3534
Acanthoeca	ko04961	Endocrine and other factor-regulated calcium reabsorption	26	0.0108972229071223	1	3	4	177	2270
Acanthoeca	ko05143	African trypanosomiasis	26	0.0108972229071223	1	3	4	177	2270
Chaetoceros	ko05144	Malaria	22	0.0110149488591661	1	1	0	13	1257
Alexandrium	ko04730	Long-term depression	26	0.0110264492391256	1	2	8	57	3515
Oikopleura	ko00280	Valine	14	0.0111054841255058	1	2	31	20	4423
			NA	NA	NA	Opisthokont	NA	NA	NA
Gymnodinium	ko04350	TGF-beta signaling pathway	14	0.0111171785733549	1	1	7	4	3572
Karenia <Dinophyceae>	ko04970	Salivary secretion	26	0.0111379567217035	1	2	11	59	4770
Chrysochromulina	ko05100	Bacterial invasion of epithelial cells	14	0.0111469216235915	1	3	16	64	2572
Alexandrium	ko04022	cGMP-PKG signaling pathway	18	0.0111636731894567	1	3	22	65	3492
Haptolina	ko04725	Cholinergic synapse	18	0.0111686096213188	1	6	20	250	3110
Strombidium	ko00220	Arginine biosynthesis	14	0.0112146846417947	1	2	7	29	1621
Chrysochromulina	ko04024	cAMP signaling pathway	22	0.0112270818504807	1	5	19	151	2480
Acanthoeca	ko04215	Apoptosis - multiple species	22	0.0112572389025047	1	2	1	152	2299
Amphidinium	ko04610	Complement and coagulation cascades	14	0.0112993342738459	1	1	2	3	1053
Amphidinium	ko00261	Monobactam biosynthesis	18	0.0113046691335945	1	1	1	5	1052
Stephanopyxis	ko04714	Thermogenesis	18	0.011312173772445	1	3	39	12	1228
Stephanopyxis	ko05010	Alzheimer disease	18	0.011312173772445	1	3	39	12	1228
Stephanopyxis	ko04010	MAPK signaling pathway	6	0.0113126336390874	1	2	16	10	1254
Stephanopyxis	ko04218	Cellular senescence	6	0.0113126336390874	1	2	16	10	1254
Stephanopyxis	ko04360	Axon guidance	6	0.0113126336390874	1	2	16	10	1254
Stephanopyxis	ko04510	Focal adhesion	6	0.0113126336390874	1	2	16	10	1254
Dictyocha	ko00630	Glyoxylate and dicarboxylate metabolism	6	0.0113538021726667	1	4	15	117	2373
Karlodinium	ko00430	Taurine and hypotaurine metabolism	22	0.0114037846672692	1	2	7	92	4933
Haptolina	ko04912	GnRH signaling pathway	18	0.0114484227235705	1	5	14	251	3116
Dictyocha	ko04728	Dopaminergic synapse	14	0.0114590665814752	1	3	16	61	2429
Alexandrium	ko00260	Glycine	14	0.0114856105316318	1	2	31	16	3533
			NA	NA	NA	Dinoflagellate	NA	NA	NA
Alexandrium	ko00190	Oxidative phosphorylation	6	0.0115019845815161	1	3	35	42	3502
Alexandrium	ko05165	Human papillomavirus infection	6	0.0115019845815161	1	3	35	42	3502
Strombidium	ko00260	Glycine	18	0.0115575170911431	1	3	13	48	1595
			NA	NA	NA	Ciliate	NA	NA	NA
Acanthoeca	ko04931	Insulin resistance	26	0.0115645675636973	1	6	21	174	2253
Karlodinium	ko00670	One carbon pool by folate	26	0.0115954359842324	1	2	12	58	4962
Phaeocystis	ko04072	Phospholipase D signaling pathway	22	0.0116602835410099	1	4	6	304	2838
Stephanopyxis	ko04978	Mineral absorption	18	0.0117004680187213	1	1	0	14	1267
Karenia <Dinophyceae>	ko01040	Biosynthesis of unsaturated fatty acids	22	0.0117007333576987	1	2	12	56	4772
Kryptoperidinium	ko00350	Tyrosine metabolism	26	0.0117072049862971	1	1	3	2	1016
Oikopleura	ko04390	Hippo signaling pathway	6	0.0117113824538074	1	7	41	228	4200
Kryptoperidinium	ko04075	Plant hormone signal transduction	10	0.0117129325265322	1	1	1	5	1015
Phaeocystis	ko04612	Antigen processing and presentation	14	0.0117617066796168	1	2	11	39	3100
Florenciella	ko03050	Proteasome	10	0.0118329116078052	1	3	25	39	2349
Oikopleura	ko05162	Measles	10	0.0118402574209521	1	2	23	28	4423
Scyphosphaera	ko04141	Protein processing in endoplasmic reticulum	14	0.0119322504406535	1	4	36	29	1362
Oikopleura	ko05222	Small cell lung cancer	6	0.0119385476422664	1	5	22	230	4219
Tripos	ko00363	Bisphenol degradation	6	0.0119453924914671	1	1	0	27	2316
Symbiodinium	ko05010	Alzheimer disease	10	0.0119794099457084	1	2	35	10	2543
Prymnesium	ko04611	Platelet activation	22	0.0120659807524122	1	3	16	101	3899
Polarella	ko00350	Tyrosine metabolism	26	0.0120662576088018	1	1	5	1	985
Polarella	ko00073	Cutin	10	0.012066257608802	1	1	1	5	985
			NA	NA	NA	Dinoflagellate	NA	NA	NA
Polarella	ko04620	Toll-like receptor signaling pathway	10	0.012066257608802	1	1	1	5	985
Polarella	ko04624	Toll and Imd signaling pathway	10	0.012066257608802	1	1	1	5	985
Pyrodinium	ko01052	Type I polyketide structures	14	0.0121702547813326	1	1	5	2	1466
Pyrodinium	ko04015	Rap1 signaling pathway	14	0.0121702547813326	1	1	5	2	1466
Acanthoeca	ko00670	One carbon pool by folate	14	0.0121751834400255	1	1	4	5	2444
Florenciella	ko02025	Biofilm formation - Pseudomonas aeruginosa	26	0.0122111731936119	1	2	3	86	2325
Pelagodinium	ko00910	Nitrogen metabolism	26	0.0122784129999733	1	2	16	27	2989
Strombidium	ko00130	Ubiquinone and other terpenoid-quinone biosynthesis	6	0.0122865509007885	1	2	1	107	1549
Karenia <Dinophyceae>	ko00941	Flavonoid biosynthesis	14	0.0123379159374507	1	1	3	14	4824
Alexandrium	ko05016	Huntington disease	18	0.012341964779136	1	4	44	64	3470
Phaeocystis	ko00780	Biotin metabolism	6	0.0123448350444878	1	2	2	146	3002
Karenia <Dinophyceae>	ko05110	Vibrio cholerae infection	18	0.0125118315196332	1	2	17	42	4781
Prymnesium	ko05169	Epstein-Barr virus infection	14	0.0125192099735657	1	5	40	121	3853
Florenciella	ko04670	Leukocyte transendothelial migration	18	0.0125249580986053	1	2	5	60	2349
Florenciella	ko05010	Alzheimer disease	18	0.0125261720766871	1	4	32	58	2322
Rhizochromulina	ko04915	Estrogen signaling pathway	22	0.0125349493109709	1	2	9	27	1767
Phaeocystis	ko00630	Glyoxylate and dicarboxylate metabolism	6	0.0125537252124115	1	4	16	144	2988
Stephanopyxis	ko04024	cAMP signaling pathway	6	0.012577767708631	1	2	17	10	1253
Stephanopyxis	ko05170	Human immunodeficiency virus 1 infection	6	0.012577767708631	1	2	17	10	1253
Scrippsiella	ko00195	Photosynthesis	26	0.0126145375665185	1	3	27	60	3733
Pelagodinium	ko04142	Lysosome	18	0.0126187874768738	1	3	44	29	2958
Phaeocystis	ko04668	TNF signaling pathway	10	0.012652094975892	1	1	19	1	3131
Phaeocystis	ko04261	Adrenergic signaling in cardiomyocytes	22	0.0126724246229112	1	6	15	302	2829
Phaeocystis	ko04666	Fc gamma R-mediated phagocytosis	22	0.0126724246229112	1	6	15	302	2829
Phaeocystis	ko00220	Arginine biosynthesis	6	0.0126739031318628	1	3	8	145	2996
Salmo	ko00250	Alanine	22	0.012681010503036	1	1	2	6	1641
			NA	NA	NA	Opisthokont	NA	NA	NA
Salmo	ko00460	Cyanoamino acid metabolism	22	0.012681010503036	1	1	2	6	1641
Togula	ko02026	Biofilm formation - Escherichia coli	22	0.0126810337709516	1	1	1	6	1093
Florenciella	ko05031	Amphetamine addiction	26	0.0127036168272597	1	3	11	85	2317
Florenciella	ko05235	PD-L1 expression and PD-1 checkpoint pathway in cancer	26	0.0127036168272597	1	3	11	85	2317
Alexandrium	ko00130	Ubiquinone and other terpenoid-quinone biosynthesis	6	0.0127604129850379	1	2	12	43	3525
Oikopleura	ko04630	JAK-STAT signaling pathway	10	0.0127738777671839	1	2	24	28	4422
Oikopleura	ko05220	Chronic myeloid leukemia	10	0.0127738777671839	1	2	24	28	4422
Tetraselmis	ko04626	Plant-pathogen interaction	22	0.0127998717493617	1	1	5	1	928
Chrysochromulina	ko05142	Chagas disease (American trypanosomiasis)	22	0.0128560029189741	1	3	6	153	2493
Rhizochromulina	ko00620	Pyruvate metabolism	18	0.0128571358353413	1	3	15	48	1739
Imantonia	ko04966	Collecting duct acid secretion	18	0.0128575356598108	1	3	7	61	1143
Imantonia	ko05323	Rheumatoid arthritis	18	0.0128575356598108	1	3	7	61	1143
Octopus	ko04610	Complement and coagulation cascades	18	0.0129082976298102	1	1	7	1	1227
Oxyrrhis	ko05165	Human papillomavirus infection	6	0.0129331237774629	1	2	16	17	1884
Imantonia	ko00620	Pyruvate metabolism	6	0.0130768382162516	1	3	9	50	1152
Heterocapsa	ko04213	Longevity regulating pathway - multiple species	18	0.0130859938450314	1	1	3	2	908
Heterocapsa	ko00010	Glycolysis / Gluconeogenesis	6	0.0130859938450314	1	1	3	2	908
Heterocapsa	ko04550	Signaling pathways regulating pluripotency of stem cells	22	0.0130859938450314	1	1	2	3	908
Heterocapsa	ko00120	Primary bile acid biosynthesis	14	0.0130931523987337	1	1	1	5	907
Lingulodinium	ko00361	Chlorocyclohexane and chlorobenzene degradation	6	0.0131248348560506	1	1	2	6	1585
Lepeophtheirus	ko05010	Alzheimer disease	26	0.0132014886600285	1	13	66	342	3812
Karlodinium	ko04970	Salivary secretion	26	0.013277565600318	1	2	13	58	4961
Salmo	ko00340	Histidine metabolism	14	0.0132929047907823	1	1	1	10	1638
Florenciella	ko04022	cGMP-PKG signaling pathway	26	0.0133016427509722	1	4	22	84	2306
Scrippsiella	ko05418	Fluid shear stress and atherosclerosis	22	0.0133167134740527	1	2	16	36	3769
Haptolina	ko04144	Endocytosis	14	0.0133206732806701	1	7	58	127	3194
Alexandrium	ko04740	Olfactory transduction	26	0.0133350342938722	1	2	9	57	3514
Rhizochromulina	ko03050	Proteasome	10	0.0133643946156118	1	3	25	30	1747
Chaetoceros	ko04710	Circadian rhythm	18	0.0133752950432731	1	1	0	16	1254
Chaetoceros	ko04961	Endocrine and other factor-regulated calcium reabsorption	18	0.0133752950432731	1	1	0	16	1254
Chrysochromulina	ko05163	Human cytomegalovirus infection	22	0.0133833982872383	1	5	20	151	2479
Dictyocha	ko00603	Glycosphingolipid biosynthesis - globo and isoglobo series	18	0.0134040491500738	1	2	2	121	2384
Imantonia	ko05169	Epstein-Barr virus infection	14	0.0134185249533016	1	3	18	27	1166
Brandtodinium	ko00333	Prodigiosin biosynthesis	26	0.0134427168438254	1	1	1	8	1325
Chrysochromulina	ko04066	HIF-1 signaling pathway	10	0.013475542080373	1	2	18	22	2613
Phaeocystis	ko05166	Human T-cell leukemia virus 1 infection	14	0.0134976798666212	1	3	36	38	3075
Dictyocha	ko01040	Biosynthesis of unsaturated fatty acids	10	0.0135041854545156	1	3	9	107	2390
Azadinium	ko00930	Caprolactam degradation	14	0.0135152177909168	1	1	7	5	3521
Azadinium	ko04370	VEGF signaling pathway	14	0.0135152177909168	1	1	7	5	3521
Rhizochromulina	ko04380	Osteoclast differentiation	26	0.0135454721696208	1	2	6	40	1757
Alexandrium	ko04210	Apoptosis	26	0.0137557271326417	1	3	28	56	3495
Florenciella	ko05170	Human immunodeficiency virus 1 infection	18	0.0137790608949971	1	4	33	58	2321
Pelagodinium	ko00473	D-Alanine metabolism	22	0.0137838555407785	1	1	2	13	3018
Karenia <Dinophyceae>	ko00710	Carbon fixation in photosynthetic organisms	18	0.0138224077072936	1	2	18	42	4780
Acanthoeca	ko04066	HIF-1 signaling pathway	26	0.0138443730355723	1	6	22	174	2252
Acanthoeca	ko04666	Fc gamma R-mediated phagocytosis	26	0.0138443730355723	1	6	22	174	2252
Symbiodinium	ko04940	Type I diabetes mellitus	18	0.0138539797867721	1	1	1	17	2571
Symbiodinium	ko05320	Autoimmune thyroid disease	18	0.0138539797867721	1	1	1	17	2571
Strombidium	ko00310	Lysine degradation	14	0.0138559896634323	1	2	8	29	1620
Strombidium	ko00410	beta-Alanine metabolism	14	0.0138559896634323	1	2	8	29	1620
Gymnodinium	ko04341	Hedgehog signaling pathway - fly	14	0.0138809638090032	1	1	9	4	3570
Orcinus	ko05020	Prion diseases	14	0.0138826659998839	1	1	3	3	1141
Phaeocystis	ko04214	Apoptosis - fly	10	0.0139128743272219	1	1	21	1	3129
Phaeocystis	ko05231	Choline metabolism in cancer	26	0.0139181911312167	1	4	7	287	2854
Haptolina	ko04723	Retrograde endocannabinoid signaling	18	0.013955150979911	1	7	28	249	3102
Stephanopyxis	ko04712	Circadian rhythm - plant	14	0.0139858155801642	1	1	2	5	1274
Phaeocystis	ko04621	NOD-like receptor signaling pathway	26	0.0139967245002823	1	7	22	284	2839
Phaeocystis	ko04921	Oxytocin signaling pathway	26	0.0139967245002823	1	7	22	284	2839
Phytophthora	ko04260	Cardiac muscle contraction	22	0.014110805361219	1	1	2	4	1052
Phytophthora	ko04512	ECM-receptor interaction	22	0.014110805361219	1	1	2	4	1052
Phytophthora	ko04961	Endocrine and other factor-regulated calcium reabsorption	22	0.014110805361219	1	1	2	4	1052
Phytophthora	ko04973	Carbohydrate digestion and absorption	22	0.014110805361219	1	1	2	4	1052
Amphidinium	ko00020	Citrate cycle (TCA cycle)	6	0.0141108053612191	1	1	4	2	1052
Chaetoceros	ko00670	One carbon pool by folate	26	0.0141174721373832	1	1	1	8	1261
Chaetoceros	ko00791	Atrazine degradation	26	0.0141174721373832	1	1	1	8	1261
Chaetoceros	ko04510	Focal adhesion	26	0.0141174721373832	1	1	1	8	1261
Haptolina	ko02020	Two-component system	10	0.0141518075276863	1	3	19	77	3287
Gymnodinium	ko00625	Chloroalkane and chloroalkene degradation	10	0.014166455296439	1	1	2	16	3565
Gymnodinium	ko00903	Limonene and pinene degradation	10	0.014166455296439	1	1	2	16	3565
Pyrodinium	ko05219	Bladder cancer	14	0.0141889804187004	1	1	6	2	1465
Paraphysomonas	ko04728	Dopaminergic synapse	26	0.0141936876542022	1	3	6	57	911
Alexandrium	ko04714	Thermogenesis	18	0.0142004445258788	1	4	46	64	3468
Tripos	ko00195	Photosynthesis	22	0.0142333459286225	1	2	17	21	2304
Nematostella	ko00280	Valine	22	0.0142854887722782	1	1	4	4	1733
			NA	NA	NA	Opisthokont	NA	NA	NA
Haptolina	ko00640	Propanoate metabolism	18	0.014344231013961	1	5	15	251	3115
Azadinium	ko00601	Glycosphingolipid biosynthesis - lacto and neolacto series	26	0.014365976733309	1	1	2	16	3515
Haptolina	ko04216	Ferroptosis	26	0.0143711021125156	1	2	3	132	3249
Alexandrium	ko00401	Novobiocin biosynthesis	10	0.0144442086927202	1	1	3	12	3566
Alexandrium	ko00950	Isoquinoline alkaloid biosynthesis	10	0.0144442086927202	1	1	3	12	3566
Protoceratium	ko00340	Histidine metabolism	22	0.0144626233526108	1	1	1	6	957
Protoceratium	ko00950	Isoquinoline alkaloid biosynthesis	22	0.0144626233526108	1	1	1	6	957
Protoceratium	ko04080	Neuroactive ligand-receptor interaction	22	0.0144626233526108	1	1	1	6	957
Protoceratium	ko05034	Alcoholism	22	0.0144626233526108	1	1	1	6	957
Protoceratium	ko04974	Protein digestion and absorption	10	0.0144626233526112	1	1	6	1	957
Strombidium	ko04145	Phagosome	6	0.0144778978548384	1	5	18	104	1532
Dinophysis	ko00120	Primary bile acid biosynthesis	14	0.014534646170705	1	1	4	4	1703
Alexandrium	ko00710	Carbon fixation in photosynthetic organisms	6	0.0146068072805609	1	2	13	43	3524
Prymnesium	ko04145	Phagosome	18	0.0146160265424771	1	5	24	201	3789
Prymnesium	ko04371	Apelin signaling pathway	18	0.0146160265424771	1	5	24	201	3789
Amoebophrya	ko00750	Vitamin B6 metabolism	22	0.0146183536693042	1	1	1	7	1082
Amoebophrya	ko04961	Endocrine and other factor-regulated calcium reabsorption	22	0.0146183536693042	1	1	1	7	1082
Amoebophrya	ko05030	Cocaine addiction	22	0.0146183536693042	1	1	1	7	1082
Phaeocystis	ko00071	Fatty acid degradation	18	0.0146231218748628	1	5	8	379	2760
Acanthoeca	ko04138	Autophagy - yeast	10	0.0146699266503667	1	1	35	0	2418
Oikopleura	ko00400	Phenylalanine	14	0.0146762155588831	1	1	2	21	4452
			NA	NA	NA	Opisthokont	NA	NA	NA
Oikopleura	ko00960	Tropane	14	0.0146762155588831	1	1	2	21	4452
			NA	NA	NA	Opisthokont	NA	NA	NA
Prymnesium	ko00430	Taurine and hypotaurine metabolism	6	0.0147261505628499	1	2	3	159	3855
Prymnesium	ko00780	Biotin metabolism	6	0.0147261505628499	1	2	3	159	3855
Stephanopyxis	ko04310	Wnt signaling pathway	10	0.0147337481519826	1	2	17	11	1252
Phaeocystis	ko04630	JAK-STAT signaling pathway	22	0.0147689008801044	1	3	3	305	2841
Scrippsiella	ko00710	Carbon fixation in photosynthetic organisms	22	0.0147908095182584	1	2	17	36	3768
Scrippsiella	ko04217	Necroptosis	22	0.0147908095182584	1	2	17	36	3768
Phaeocystis	ko00440	Phosphonate and phosphinate metabolism	18	0.0148079652418779	1	2	0	382	2768
Imantonia	ko00196	Photosynthesis - antenna proteins	10	0.014827018121911	1	1	0	17	1196
Strombidium	ko00670	One carbon pool by folate	10	0.0148512795578651	1	2	3	65	1589
Tripos	ko00062	Fatty acid elongation	14	0.0148554287594835	1	1	6	4	2333
Acanthoeca	ko00520	Amino sugar and nucleotide sugar metabolism	18	0.0148572589133245	1	3	22	49	2380
Nematostella	ko00770	Pantothenate and CoA biosynthesis	6	0.0148739358920508	1	1	1	12	1728
Tetraselmis	ko04016	MAPK signaling pathway - plant	22	0.014925168042689	1	1	6	1	927
Tetraselmis	ko04514	Cell adhesion molecules (CAMs)	18	0.0149251680426892	1	1	1	6	927
Prorocentrum	ko00525	Acarbose and validamycin biosynthesis	6	0.014958613938332	1	1	2	19	3970
Acanthoeca	ko00052	Galactose metabolism	22	0.014988270647405	1	4	12	150	2288
Alexandrium	ko00630	Glyoxylate and dicarboxylate metabolism	26	0.0150036419904585	1	3	29	56	3494
Alexandrium	ko00460	Cyanoamino acid metabolism	14	0.0150039165074938	1	1	2	17	3562
Amphidinium	ko00520	Amino sugar and nucleotide sugar metabolism	22	0.0150444125531117	1	1	3	3	1052
Phytophthora	ko00510	N-Glycan biosynthesis	10	0.0150586118444656	1	1	1	7	1050
Phytophthora	ko05111	Biofilm formation - Vibrio cholerae	14	0.0150586118444656	1	1	1	7	1050
Karlodinium	ko04540	Gap junction	26	0.0150590200075849	1	2	14	58	4960
Alexandrium	ko00190	Oxidative phosphorylation	14	0.0150672095096263	1	2	36	16	3528
Karlodinium	ko04114	Oocyte meiosis	26	0.0150778216957948	1	3	41	57	4933
Dictyocha	ko05163	Human cytomegalovirus infection	14	0.01516818277613	1	3	18	61	2427
Phaeocystis	ko00860	Porphyrin and chlorophyll metabolism	10	0.0151728481974142	1	1	23	1	3127
Florenciella	ko04218	Cellular senescence	26	0.0151890267929897	1	4	23	84	2305
Azadinium	ko04658	Th1 and Th2 cell differentiation	14	0.0151938646125999	1	1	8	5	3520
Azadinium	ko05217	Basal cell carcinoma	22	0.0152067222749068	1	1	2	17	3514
Capitella	ko00514	Other types of O-glycan biosynthesis	10	0.0152088541725082	1	1	3	6	1822
Phaeocystis	ko04070	Phosphatidylinositol signaling system	22	0.0152295379283767	1	5	11	303	2833
Phaeocystis	ko05032	Morphine addiction	22	0.0152295379283767	1	5	11	303	2833
Acanthoeca	ko04913	Ovarian steroidogenesis	26	0.0152802691355306	1	2	1	178	2273
Stephanopyxis	ko04014	Ras signaling pathway	6	0.0152861377373378	1	2	19	10	1251
Stephanopyxis	ko04810	Regulation of actin cytoskeleton	6	0.0152861377373378	1	2	19	10	1251
Stephanopyxis	ko05205	Proteoglycans in cancer	6	0.0152861377373378	1	2	19	10	1251
Tripos	ko00999	Biosynthesis of secondary metabolites - unclassified	26	0.0153026442864445	1	1	1	17	2325
Imantonia	ko00590	Arachidonic acid metabolism	18	0.0153289318624129	1	2	2	62	1148
Imantonia	ko00980	Metabolism of xenobiotics by cytochrome P450	18	0.0153289318624129	1	2	2	62	1148
Florenciella	ko05418	Fluid shear stress and atherosclerosis	18	0.0153982212452304	1	3	18	59	2336
Tetraselmis	ko04141	Protein processing in endoplasmic reticulum	14	0.0154303208110442	1	2	25	5	903
Togula	ko03013	RNA transport	14	0.0154405086285195	1	1	16	0	1084
Imantonia	ko00190	Oxidative phosphorylation	18	0.0154496226132875	1	5	24	59	1126
Florenciella	ko05206	MicroRNAs in cancer	26	0.0154671403184934	1	3	12	85	2316
Azadinium	ko00982	Drug metabolism - cytochrome P450	10	0.0154752242035294	1	1	4	10	3519
Protoceratium	ko04330	Notch signaling pathway	26	0.0154796103296887	1	1	2	4	958
Protoceratium	ko04658	Th1 and Th2 cell differentiation	26	0.0154796103296887	1	1	2	4	958
Protoceratium	ko05224	Breast cancer	26	0.0154796103296887	1	1	2	4	958
Salmo	ko04514	Cell adhesion molecules (CAMs)	10	0.0155256339164651	1	2	23	11	1614
Oxyrrhis	ko05030	Cocaine addiction	18	0.0155760869978661	1	1	1	14	1903
Alexandrium	ko00531	Glycosaminoglycan degradation	22	0.0155809366617153	1	2	9	62	3509
Noctiluca	ko00512	Mucin type O-glycan biosynthesis	10	0.01562476112963	1	1	1	12	1644
Acanthoeca	ko04213	Longevity regulating pathway - multiple species	26	0.0156392918233362	1	4	10	176	2264
Acanthoeca	ko04724	Glutamatergic synapse	26	0.0156392918233362	1	4	10	176	2264
Brandtodinium	ko04971	Gastric acid secretion	22	0.0156596743984103	1	1	2	6	1326
Brandtodinium	ko05133	Pertussis	22	0.0156596743984103	1	1	2	6	1326
Brandtodinium	ko05214	Glioma	22	0.0156596743984103	1	1	2	6	1326
Prorocentrum	ko02025	Biofilm formation - Pseudomonas aeruginosa	14	0.015686937292762	1	1	6	8	3977
Salmo	ko04672	Intestinal immune network for IgA production	10	0.0157002407335943	1	1	1	12	1636
Salmo	ko05340	Primary immunodeficiency	10	0.0157002407335943	1	1	1	12	1636
Oikopleura	ko04012	ErbB signaling pathway	10	0.0157604292542223	1	2	27	28	4419
Scyphosphaera	ko05100	Bacterial invasion of epithelial cells	18	0.0157823803889424	1	2	4	47	1378
Chrysochromulina	ko05010	Alzheimer disease	22	0.015803056284125	1	5	21	151	2478
Phaeocystis	ko05134	Legionellosis	26	0.0158205772842321	1	5	12	286	2849
Haptolina	ko00130	Ubiquinone and other terpenoid-quinone biosynthesis	6	0.0158377844887813	1	2	5	96	3283
Prymnesium	ko04540	Gap junction	22	0.015953772999292	1	3	18	101	3897
Gymnodinium	ko04621	NOD-like receptor signaling pathway	26	0.015962753486023	1	2	30	20	3532
Tripos	ko00260	Glycine	10	0.0159716184986138	1	2	29	13	2300
			NA	NA	NA	Dinoflagellate	NA	NA	NA
Haptolina	ko04214	Apoptosis - fly	10	0.0160019040712665	1	3	20	77	3286
Haptolina	ko04970	Salivary secretion	26	0.0160121386079977	1	3	11	131	3241
Imantonia	ko04925	Aldosterone synthesis and secretion	22	0.0160624210427749	1	2	6	29	1177
Imantonia	ko05100	Bacterial invasion of epithelial cells	22	0.0160624210427749	1	2	6	29	1177
Oikopleura	ko05418	Fluid shear stress and atherosclerosis	14	0.0160690723970492	1	2	38	20	4416
Polarella	ko04973	Carbohydrate digestion and absorption	22	0.0160720679665376	1	1	1	7	983
Octopus	ko04391	Hippo signaling pathway - fly	18	0.0161222698269198	1	1	9	1	1225
Florenciella	ko05161	Hepatitis B	6	0.0161825778759516	1	3	16	67	2330
Prorocentrum	ko04964	Proximal tubule bicarbonate reclamation	10	0.0161849190339807	1	1	4	12	3975
Pyrodinium	ko00940	Phenylpropanoid biosynthesis	10	0.0161994719610146	1	1	5	3	1465
Dictyocha	ko04926	Relaxin signaling pathway	14	0.0162453235579156	1	2	6	62	2439
Nematostella	ko04714	Thermogenesis	6	0.0162475700648014	1	2	25	11	1704
Lingulodinium	ko04330	Notch signaling pathway	22	0.0162497312190019	1	1	1	12	1580
Dictyocha	ko04922	Glucagon signaling pathway	6	0.0162734357201063	1	4	17	117	2371
Togula	ko00533	Glycosaminoglycan biosynthesis - keratan sulfate	26	0.0162745513914401	1	1	2	5	1093
Dinophysis	ko00525	Acarbose and validamycin biosynthesis	26	0.0162930078600808	1	1	1	13	1697
Dinophysis	ko04742	Taste transduction	26	0.0162930078600808	1	1	1	13	1697
Capitella	ko00982	Drug metabolism - cytochrome P450	18	0.016295171656331	1	1	2	9	1820
Capitella	ko04215	Apoptosis - multiple species	18	0.016295171656331	1	1	2	9	1820
Stephanopyxis	ko05016	Huntington disease	18	0.0163326188556871	1	3	45	12	1222
Heterocapsa	ko00051	Fructose and mannose metabolism	18	0.0163395565026851	1	1	4	2	907
Heterocapsa	ko00052	Galactose metabolism	18	0.0163395565026851	1	1	4	2	907
Heterocapsa	ko00052	Galactose metabolism	6	0.0163395565026851	1	1	4	2	907
Pelagodinium	ko04626	Plant-pathogen interaction	14	0.016382348759249	1	1	9	4	3020
Dictyocha	ko00520	Amino sugar and nucleotide sugar metabolism	26	0.0163859093782333	1	3	20	57	2429
Phaeocystis	ko05203	Viral carcinogenesis	18	0.0164045168041142	1	11	34	373	2734
Florenciella	ko05032	Morphine addiction	22	0.0164396047517443	1	3	14	76	2323
Strombidium	ko04973	Carbohydrate digestion and absorption	26	0.0164635182389593	1	2	4	56	1597
Alexandrium	ko05330	Allograft rejection	26	0.0164712451144611	1	1	0	58	3523
Alexandrium	ko05332	Graft-versus-host disease	26	0.0164712451144611	1	1	0	58	3523
Acanthoeca	ko05322	Systemic lupus erythematosus	26	0.0165047310336409	1	3	5	177	2269
Prorocentrum	ko03018	RNA degradation	26	0.0166500229366815	1	2	30	23	3937
Karenia <Dinophyceae>	ko04540	Gap junction	26	0.0167252966732025	1	2	14	59	4767
Lepeophtheirus	ko00030	Pentose phosphate pathway	22	0.0167784579734501	1	3	7	241	3982
Scyphosphaera	ko02020	Two-component system	14	0.0167834467374474	1	2	7	31	1391
Karlodinium	ko00261	Monobactam biosynthesis	18	0.0167865377540325	1	2	5	148	4879
Lepeophtheirus	ko05165	Human papillomavirus infection	6	0.0168482101097372	1	16	101	311	3805
Phaeocystis	ko05152	Tuberculosis	26	0.0168564758339162	1	7	23	284	2838
Amphidinium	ko00720	Carbon fixation pathways in prokaryotes	6	0.0169169415888435	1	1	5	2	1051
Acanthoeca	ko00450	Selenocompound metabolism	14	0.0170105415872035	1	1	6	5	2442
Imantonia	ko05120	Epithelial cell signaling in Helicobacter pylori infection	18	0.0170208316967869	1	3	8	61	1142
Tetraselmis	ko05206	MicroRNAs in cancer	22	0.0170481741460454	1	1	7	1	926
Pelagodinium	ko00903	Limonene and pinene degradation	10	0.0170684544282288	1	1	1	25	3007
Pelagodinium	ko03022	Basal transcription factors	10	0.0170684544282288	1	1	1	25	3007
Pelagococcus	ko00270	Cysteine and methionine metabolism	10	0.0170773158865265	1	3	15	36	1182
Oikopleura	ko04973	Carbohydrate digestion and absorption	18	0.0170879192270077	1	1	10	6	4459
Neobodo	ko05164	Influenza A	26	0.0171028429442706	1	1	7	1	923
Nematostella	ko04320	Dorso-ventral axis formation	26	0.017122893813233	1	1	5	4	1732
Haptolina	ko00270	Cysteine and methionine metabolism	22	0.017154393503973	1	4	21	134	3227
Haptolina	ko04713	Circadian entrainment	22	0.017154393503973	1	4	21	134	3227
Rhizochromulina	ko04625	C-type lectin receptor signaling pathway	26	0.0171603235565699	1	2	7	40	1756
Rhizochromulina	ko05145	Toxoplasmosis	26	0.0171603235565699	1	2	7	40	1756
Imantonia	ko00051	Fructose and mannose metabolism	6	0.0171886125914502	1	2	3	51	1158
Imantonia	ko00310	Lysine degradation	6	0.0171886125914502	1	2	3	51	1158
Imantonia	ko04979	Cholesterol metabolism	6	0.0171886125914502	1	2	3	51	1158
Imantonia	ko05230	Central carbon metabolism in cancer	6	0.0171886125914502	1	2	3	51	1158
Dictyocha	ko05163	Human cytomegalovirus infection	18	0.0172006166220548	1	4	17	119	2369
Oikopleura	ko04973	Carbohydrate digestion and absorption	6	0.0172250077955053	1	3	8	232	4233
Oikopleura	ko05020	Prion diseases	6	0.0172250077955053	1	3	8	232	4233
Chaetoceros	ko05146	Amoebiasis	14	0.0172410588723613	1	1	1	10	1259
Dictyocha	ko00860	Porphyrin and chlorophyll metabolism	14	0.0172481862685315	1	3	19	61	2426
Amoebophrya	ko00650	Butanoate metabolism	14	0.0173057095749648	1	2	6	27	1056
Strombidium	ko00220	Arginine biosynthesis	6	0.0173192569639424	1	3	6	106	1544
Haptolina	ko05323	Rheumatoid arthritis	22	0.0173293117750228	1	3	11	135	3237
Orcinus	ko04320	Dorso-ventral axis formation	14	0.0173306287061783	1	1	4	3	1140
Orcinus	ko04658	Th1 and Th2 cell differentiation	14	0.0173306287061783	1	1	4	3	1140
Pelagodinium	ko05010	Alzheimer disease	10	0.0173623274923797	1	2	22	24	2986
Dinophysis	ko04915	Estrogen signaling pathway	10	0.0174211879218158	1	1	5	4	1702
Dinophysis	ko00970	Aminoacyl-tRNA biosynthesis	14	0.0174211879218158	1	1	5	4	1702
Nematostella	ko05016	Huntington disease	6	0.0174238470965725	1	2	26	11	1703
Haptolina	ko04740	Olfactory transduction	18	0.0174329222814536	1	4	10	252	3120
Dinophysis	ko00521	Streptomycin biosynthesis	22	0.0174516733396329	1	1	1	14	1696
Dictyocha	ko00534	Glycosaminoglycan biosynthesis - heparan sulfate / heparin	10	0.017464503432964	1	2	3	108	2396
Lingulodinium	ko00625	Chloroalkane and chloroalkene degradation	6	0.017466837468249	1	1	3	6	1584
Lingulodinium	ko04721	Synaptic vesicle cycle	6	0.017466837468249	1	1	3	6	1584
Dictyocha	ko02024	Quorum sensing	6	0.0174851570753811	1	3	9	118	2379
Dictyocha	ko05230	Central carbon metabolism in cancer	6	0.0174851570753811	1	3	9	118	2379
Alexandrium	ko00906	Carotenoid biosynthesis	18	0.0174881568796271	1	2	9	66	3505
Kryptoperidinium	ko00565	Ether lipid metabolism	18	0.0175263858646112	1	1	2	5	1014
Kryptoperidinium	ko04966	Collecting duct acid secretion	22	0.0175435233865728	1	1	1	8	1012
Chrysochromulina	ko04720	Long-term potentiation	22	0.0175844123372629	1	3	7	153	2492
Chrysochromulina	ko04928	Parathyroid hormone synthesis	22	0.0175844123372629	1	3	7	153	2492
			NA	NA	NA	Haptophyte	NA	NA	NA
Strombidium	ko00720	Carbon fixation pathways in prokaryotes	18	0.0176308599964367	1	2	5	49	1603
Phaeocystis	ko04928	Parathyroid hormone synthesis	14	0.0176548854865381	1	2	14	39	3097
			NA	NA	NA	Haptophyte	NA	NA	NA
Symbiodinium	ko05016	Huntington disease	18	0.0176895362583464	1	2	28	16	2544
Haptolina	ko04727	GABAergic synapse	18	0.017694068664201	1	5	16	251	3114
Haptolina	ko04915	Estrogen signaling pathway	18	0.017694068664201	1	5	16	251	3114
Pelagococcus	ko00061	Fatty acid biosynthesis	18	0.0177168671695899	1	2	4	43	1187
Pelagococcus	ko03320	PPAR signaling pathway	18	0.0177168671695899	1	2	4	43	1187
Octopus	ko04611	Platelet activation	18	0.0177272905939232	1	1	10	1	1224
Lepeophtheirus	ko04145	Phagosome	22	0.0177577992151868	1	6	31	238	3958
Karlodinium	ko04721	Synaptic vesicle cycle	22	0.0177800488068804	1	3	27	91	4913
Chrysochromulina	ko00062	Fatty acid elongation	18	0.017866235879397	1	3	6	173	2473
Stephanopyxis	ko04020	Calcium signaling pathway	22	0.017887895952528	1	2	11	19	1250
Oikopleura	ko04217	Necroptosis	10	0.0179019414432274	1	2	29	28	4417
Capitella	ko05020	Prion diseases	26	0.0179148832287956	1	1	2	10	1819
Pelagococcus	ko04141	Protein processing in endoplasmic reticulum	10	0.0179174627454941	1	4	29	35	1168
Phytophthora	ko04966	Collecting duct acid secretion	6	0.0179414542020773	1	1	0	18	1040
Haptolina	ko02010	ABC transporters	10	0.0179818057544392	1	3	21	77	3285
Chrysochromulina	ko00196	Photosynthesis - antenna proteins	10	0.018000757837014	1	1	1	23	2630
Chrysochromulina	ko05322	Systemic lupus erythematosus	10	0.018000757837014	1	1	1	23	2630
Pelagodinium	ko04139	Mitophagy - yeast	14	0.0180087006958243	1	1	10	4	3019
Gymnodinium	ko04340	Hedgehog signaling pathway	14	0.0180150518518584	1	1	12	4	3567
Polarella	ko04520	Adherens junction	10	0.0180537348354153	1	1	2	5	984
Polarella	ko04622	RIG-I-like receptor signaling pathway	10	0.0180537348354153	1	1	2	5	984
Polarella	ko05140	Leishmaniasis	10	0.0180537348354153	1	1	2	5	984
Togula	ko00910	Nitrogen metabolism	6	0.0180664010246063	1	1	3	4	1093
Polarella	ko00260	Glycine	26	0.0180719214869307	1	1	8	1	982
			NA	NA	NA	Dinoflagellate	NA	NA	NA
Karenia <Dinophyceae>	ko00121	Secondary bile acid biosynthesis	18	0.0180935918336946	1	1	1	43	4797
Prymnesium	ko05032	Morphine addiction	22	0.0181315072930435	1	3	19	101	3896
Dictyocha	ko04270	Vascular smooth muscle contraction	26	0.0181745331222549	1	2	7	58	2442
Pyrodinium	ko04510	Focal adhesion	14	0.0182181770242034	1	1	8	2	1463
Prymnesium	ko04146	Peroxisome	26	0.0182292613169207	1	4	26	134	3855
Oxyrrhis	ko00254	Aflatoxin biosynthesis	26	0.0182386659718603	1	1	0	34	1884
Nematostella	ko04392	Hippo signaling pathway - multiple species	18	0.0182591566068102	1	1	3	7	1731
Nematostella	ko04978	Mineral absorption	18	0.0182591566068102	1	1	3	7	1731
Dictyocha	ko05162	Measles	18	0.0182737743305023	1	3	9	120	2377
Dictyocha	ko05231	Choline metabolism in cancer	18	0.0182737743305023	1	3	9	120	2377
Rhizochromulina	ko00196	Photosynthesis - antenna proteins	10	0.0182825484764543	1	1	0	32	1772
Gymnodinium	ko00965	Betalain biosynthesis	26	0.0183074478972881	1	1	2	21	3560
Pelagococcus	ko04932	Non-alcoholic fatty liver disease (NAFLD)	14	0.0183697619574069	1	3	8	64	1161
Symbiodinium	ko04215	Apoptosis - multiple species	10	0.0184150107018045	1	1	3	11	2575
Pelagococcus	ko04624	Toll and Imd signaling pathway	10	0.0184378548086944	1	2	5	37	1192
Pelagococcus	ko04668	TNF signaling pathway	10	0.0184378548086944	1	2	5	37	1192
Pelagococcus	ko05142	Chagas disease (American trypanosomiasis)	10	0.0184378548086944	1	2	5	37	1192
Alexandrium	ko04923	Regulation of lipolysis in adipocytes	26	0.0185165005183732	1	2	11	57	3512
Alexandrium	ko04927	Cortisol synthesis and secretion	26	0.0185165005183732	1	2	11	57	3512
Florenciella	ko04724	Glutamatergic synapse	26	0.0185429358551435	1	3	13	85	2315
Azadinium	ko05020	Prion diseases	14	0.0185440177806794	1	1	10	5	3518
Scrippsiella	ko00061	Fatty acid biosynthesis	26	0.0185487195584656	1	2	11	61	3749
Oikopleura	ko04151	PI3K-Akt signaling pathway	6	0.0185992736363512	1	10	80	225	4161
Alexandrium	ko00195	Photosynthesis	6	0.0186208274824364	1	2	15	43	3522
Alexandrium	ko04212	Longevity regulating pathway - worm	6	0.0186208274824364	1	2	15	43	3522
Oikopleura	ko00930	Caprolactam degradation	22	0.0186309476779765	1	1	5	13	4457
Florenciella	ko04922	Glucagon signaling pathway	6	0.0186491861077699	1	3	17	67	2329
Oxyrrhis	ko04139	Mitophagy - yeast	10	0.0186523678684039	1	1	2	11	1905
Karlodinium	ko00254	Aflatoxin biosynthesis	22	0.0186730234406043	1	1	0	93	4940
Karlodinium	ko00943	Isoflavonoid biosynthesis	22	0.0186730234406043	1	1	0	93	4940
Strombidium	ko00460	Cyanoamino acid metabolism	14	0.0186859553948157	1	1	0	30	1628
Rhizochromulina	ko00910	Nitrogen metabolism	6	0.018756633554975	1	2	7	42	1754
Acanthoeca	ko04142	Lysosome	26	0.0187572834213974	1	9	47	171	2227
Phytophthora	ko00910	Nitrogen metabolism	26	0.0187788413206829	1	1	4	3	1051
Phytophthora	ko02026	Biofilm formation - Escherichia coli	22	0.0187788413206829	1	1	3	4	1051
Phytophthora	ko04960	Aldosterone-regulated sodium reabsorption	22	0.0187788413206829	1	1	3	4	1051
Phytophthora	ko04971	Gastric acid secretion	22	0.0187788413206829	1	1	3	4	1051
Amphidinium	ko04666	Fc gamma R-mediated phagocytosis	26	0.0187788413206829	1	1	3	4	1051
Amphidinium	ko04912	GnRH signaling pathway	26	0.0187788413206829	1	1	3	4	1051
Amphidinium	ko04928	Parathyroid hormone synthesis	26	0.0187788413206829	1	1	3	4	1051
			NA	NA	NA	Dinoflagellate	NA	NA	NA
Amphidinium	ko04966	Collecting duct acid secretion	26	0.0187788413206829	1	1	3	4	1051
Amphidinium	ko05120	Epithelial cell signaling in Helicobacter pylori infection	26	0.0187788413206829	1	1	3	4	1051
Amphidinium	ko00270	Cysteine and methionine metabolism	14	0.0187788413206829	1	1	4	3	1051
Amphidinium	ko00500	Starch and sucrose metabolism	22	0.0187788413206829	1	1	4	3	1051
Strombidium	ko03010	Ribosome	10	0.018781799884892	1	7	62	60	1530
Chaetoceros	ko04216	Ferroptosis	10	0.0188009936995482	1	1	1	11	1258
Karenia <Dinophyceae>	ko04928	Parathyroid hormone synthesis	26	0.0188032004312922	1	2	15	59	4766
			NA	NA	NA	Dinoflagellate	NA	NA	NA
Symbiodinium	ko05012	Parkinson disease	18	0.0188320934846109	1	2	29	16	2543
Nematostella	ko04919	Thyroid hormone signaling pathway	14	0.0188351208760413	1	1	10	2	1729
Dictyocha	ko00260	Glycine	10	0.0188539947327742	1	4	20	106	2379
			NA	NA	NA	Ochrophyte	NA	NA	NA
Florenciella	ko05169	Epstein-Barr virus infection	14	0.0189192460090089	1	4	32	66	2314
Prymnesium	ko05163	Human cytomegalovirus infection	22	0.0189256970585276	1	4	36	100	3879
Acanthoeca	ko04310	Wnt signaling pathway	26	0.0189512462260109	1	5	17	175	2257
Togula	ko04016	MAPK signaling pathway - plant	10	0.0189696896068055	1	1	2	6	1092
Togula	ko00300	Lysine biosynthesis	22	0.0189696896068055	1	1	2	6	1092
Togula	ko04216	Ferroptosis	22	0.0189696896068055	1	1	2	6	1092
Pelagodinium	ko00071	Fatty acid degradation	6	0.0189698314777851	1	2	14	39	2979
Pelagodinium	ko04270	Vascular smooth muscle contraction	6	0.0189698314777851	1	2	14	39	2979
Paraphysomonas	ko00565	Ether lipid metabolism	22	0.0189915032010545	1	2	3	43	929
Oikopleura	ko04933	AGE-RAGE signaling pathway in diabetic complications	10	0.0190165826113674	1	2	30	28	4416
Pelagodinium	ko00941	Flavonoid biosynthesis	26	0.0190284371365644	1	1	1	28	3004
Pelagodinium	ko00945	Stilbenoid	26	0.0190284371365644	1	1	1	28	3004
			NA	NA	NA	Dinoflagellate	NA	NA	NA
Chrysochromulina	ko04973	Carbohydrate digestion and absorption	22	0.0190302555267299	1	2	2	154	2497
Chrysochromulina	ko04978	Mineral absorption	22	0.0190302555267299	1	2	2	154	2497
Orcinus	ko04210	Apoptosis	22	0.0190802244303425	1	1	10	1	1136
Tripos	ko00512	Mucin type O-glycan biosynthesis	10	0.0190834519916211	1	1	2	14	2327
Rhizochromulina	ko00330	Arginine and proline metabolism	10	0.0190837777459977	1	2	10	31	1762
Dinophysis	ko03013	RNA transport	22	0.0191403702776298	1	2	23	13	1674
Chrysochromulina	ko00010	Glycolysis / Gluconeogenesis	10	0.0191492529003818	1	2	22	22	2609
Neobodo	ko00520	Amino sugar and nucleotide sugar metabolism	10	0.0192097299874359	1	1	5	2	924
Symbiodinium	ko00903	Limonene and pinene degradation	26	0.0192155406523891	1	1	1	24	2564
Amoebophrya	ko00254	Aflatoxin biosynthesis	10	0.0192483959670028	1	1	0	20	1070
Florenciella	ko04713	Circadian entrainment	22	0.0192703694480572	1	3	15	76	2322
Haptolina	ko00360	Phenylalanine metabolism	26	0.0194456314929406	1	3	12	131	3240
Haptolina	ko00650	Butanoate metabolism	26	0.0194456314929406	1	3	12	131	3240
Kryptoperidinium	ko00270	Cysteine and methionine metabolism	14	0.0194546952152206	1	1	4	3	1014
Symbiodinium	ko04714	Thermogenesis	6	0.019517547274716	1	2	36	13	2539
Tripos	ko00196	Photosynthesis - antenna proteins	22	0.0195324392315214	1	1	1	22	2320
Phaeocystis	ko04210	Apoptosis	10	0.0195764135791234	1	1	30	1	3120
Oxyrrhis	ko00196	Photosynthesis - antenna proteins	6	0.0197090616256619	1	1	1	18	1899
Oxyrrhis	ko00361	Chlorocyclohexane and chlorobenzene degradation	6	0.0197090616256619	1	1	1	18	1899
Oxyrrhis	ko04962	Vasopressin-regulated water reabsorption	6	0.0197090616256619	1	1	1	18	1899
Chrysochromulina	ko02010	ABC transporters	26	0.0197563396791057	1	3	8	144	2500
Stephanopyxis	ko05166	Human T-cell leukemia virus 1 infection	6	0.0197786133478151	1	2	22	10	1248
Stephanopyxis	ko05166	Human T-cell leukemia virus 1 infection	26	0.0197786133478151	1	2	22	10	1248
Strombidium	ko00680	Methane metabolism	14	0.0198548398858559	1	2	10	29	1618
Phaeocystis	ko04713	Circadian entrainment	22	0.0198910207253911	1	5	12	303	2832
Florenciella	ko04974	Protein digestion and absorption	22	0.0199288183354726	1	2	5	77	2332
Prorocentrum	ko00254	Aflatoxin biosynthesis	22	0.019942164459211	1	1	1	39	3951
Phaeocystis	ko00906	Carotenoid biosynthesis	6	0.0199437649731016	1	2	3	146	3001
Phaeocystis	ko05167	Kaposi sarcoma-associated herpesvirus infection	22	0.019956921025261	1	6	17	302	2827
Lepeophtheirus	ko04714	Thermogenesis	26	0.019963480559298	1	15	86	340	3792
Lingulodinium	ko01040	Biosynthesis of unsaturated fatty acids	26	0.0199807659136069	1	1	1	15	1577
Oikopleura	ko04510	Focal adhesion	6	0.0199810946678391	1	9	69	226	4172
Brandtodinium	ko01059	Biosynthesis of enediyne antibiotics	26	0.0201036437368528	1	1	2	8	1324
Acanthoeca	ko05220	Chronic myeloid leukemia	26	0.0201298013023408	1	4	11	176	2263
Prymnesium	ko01040	Biosynthesis of unsaturated fatty acids	6	0.0201313438249832	1	3	12	158	3846
Karlodinium	ko04612	Antigen processing and presentation	22	0.0201601585373436	1	2	10	92	4930
Oikopleura	ko04657	IL-17 signaling pathway	18	0.0201677672229998	1	1	12	6	4457
Prymnesium	ko04925	Aldosterone synthesis and secretion	18	0.020170622745767	1	4	17	202	3796
Oxyrrhis	ko03060	Protein export	14	0.0201961764139705	1	1	2	12	1904
Oxyrrhis	ko04213	Longevity regulating pathway - multiple species	14	0.0201961764139705	1	1	2	12	1904
Oxyrrhis	ko04977	Vitamin digestion and absorption	14	0.0201961764139705	1	1	2	12	1904
Azadinium	ko04666	Fc gamma R-mediated phagocytosis	14	0.0202155295301303	1	1	11	5	3517
Azadinium	ko05224	Breast cancer	14	0.0202155295301303	1	1	11	5	3517
Azadinium	ko04973	Carbohydrate digestion and absorption	22	0.0202269089073205	1	1	3	17	3513
Azadinium	ko05323	Rheumatoid arthritis	22	0.0202269089073205	1	1	3	17	3513
Pyrodinium	ko05206	MicroRNAs in cancer	14	0.0202286517470206	1	1	9	2	1462
Scyphosphaera	ko04930	Type II diabetes mellitus	22	0.020265548567435	1	1	0	28	1402
Strombidium	ko04260	Cardiac muscle contraction	22	0.0203684116289456	1	2	5	53	1599
Prymnesium	ko04934	Cushing syndrome	26	0.0203861444493386	1	4	27	134	3854
Prymnesium	ko04727	GABAergic synapse	22	0.0204664830471844	1	3	20	101	3895
Nematostella	ko04668	TNF signaling pathway	14	0.0205355799386479	1	1	11	2	1728
Dictyocha	ko04730	Long-term depression	14	0.020546246015145	1	2	7	62	2438
Paraphysomonas	ko00361	Chlorocyclohexane and chlorobenzene degradation	26	0.0205466448582764	1	2	2	58	915
Paraphysomonas	ko04912	GnRH signaling pathway	26	0.0205466448582764	1	2	2	58	915
Paraphysomonas	ko04918	Thyroid hormone synthesis	26	0.0205466448582764	1	2	2	58	915
Paraphysomonas	ko04927	Cortisol synthesis and secretion	26	0.0205466448582764	1	2	2	58	915
Paraphysomonas	ko04971	Gastric acid secretion	26	0.0205466448582764	1	2	2	58	915
Dictyocha	ko05152	Tuberculosis	26	0.0205737098910538	1	3	22	57	2427
Phaeocystis	ko04930	Type II diabetes mellitus	26	0.020576626643782	1	3	4	288	2857
Phaeocystis	ko05323	Rheumatoid arthritis	26	0.020576626643782	1	3	4	288	2857
Protoceratium	ko04152	AMPK signaling pathway	26	0.0205966601720499	1	1	3	4	957
Protoceratium	ko00730	Thiamine metabolism	14	0.0205966601720499	1	1	3	4	957
Pelagococcus	ko00910	Nitrogen metabolism	6	0.0206894161883295	1	2	6	34	1194
Florenciella	ko00360	Phenylalanine metabolism	6	0.0206991784412281	1	2	6	68	2340
Prymnesium	ko00071	Fatty acid degradation	18	0.0207068915080925	1	3	9	203	3804
Prymnesium	ko05323	Rheumatoid arthritis	18	0.0207068915080925	1	3	9	203	3804
Symbiodinium	ko00532	Glycosaminoglycan biosynthesis - chondroitin sulfate / dermatan sulfate	18	0.0207128006383324	1	1	2	17	2570
Orcinus	ko00052	Galactose metabolism	14	0.0207695416415896	1	1	5	3	1139
Orcinus	ko00500	Starch and sucrose metabolism	14	0.0207695416415896	1	1	5	3	1139
Florenciella	ko04750	Inflammatory mediator regulation of TRP channels	18	0.0207726976720632	1	2	7	60	2347
Orcinus	ko04115	p53 signaling pathway	18	0.0207785597283909	1	1	7	2	1138
Acanthoeca	ko04712	Circadian rhythm - plant	6	0.0207823960880196	1	1	0	50	2403
Brandtodinium	ko00051	Fructose and mannose metabolism	6	0.0208326340674877	1	1	3	6	1325
Brandtodinium	ko00100	Steroid biosynthesis	22	0.0208326340674877	1	1	3	6	1325
Brandtodinium	ko04015	Rap1 signaling pathway	22	0.0208326340674877	1	1	3	6	1325
Brandtodinium	ko04745	Phototransduction - fly	22	0.0208326340674877	1	1	3	6	1325
Brandtodinium	ko04912	GnRH signaling pathway	22	0.0208326340674877	1	1	3	6	1325
Brandtodinium	ko04916	Melanogenesis	22	0.0208326340674877	1	1	3	6	1325
Brandtodinium	ko04970	Salivary secretion	22	0.0208326340674877	1	1	3	6	1325
Dinophysis	ko04979	Cholesterol metabolism	6	0.0208809605769016	1	1	3	8	1700
Karlodinium	ko03013	RNA transport	18	0.020908724559468	1	6	67	144	4817
Dictyocha	ko04979	Cholesterol metabolism	6	0.0209606333104556	1	2	3	119	2385
Dictyocha	ko00710	Carbon fixation in photosynthetic organisms	10	0.0209611576848244	1	3	11	107	2388
Scyphosphaera	ko00525	Acarbose and validamycin biosynthesis	6	0.0209643605870022	1	1	0	29	1401
Scyphosphaera	ko00906	Carotenoid biosynthesis	6	0.0209643605870022	1	1	0	29	1401
Karlodinium	ko04976	Bile secretion	26	0.0209743066750764	1	2	17	58	4957
Karenia <Dinophyceae>	ko04611	Platelet activation	26	0.0209839765749183	1	2	16	59	4765
Karenia <Dinophyceae>	ko04666	Fc gamma R-mediated phagocytosis	26	0.0209839765749183	1	2	16	59	4765
Haptolina	ko04612	Antigen processing and presentation	22	0.0210269061414071	1	3	12	135	3236
Oxyrrhis	ko04141	Protein processing in endoplasmic reticulum	14	0.0210368271991201	1	2	32	11	1874
Karlodinium	ko04152	AMPK signaling pathway	22	0.0211489640018659	1	3	29	91	4911
Acanthoeca	ko00195	Photosynthesis	18	0.0211898940505297	1	1	0	51	2402
Acanthoeca	ko00364	Fluorobenzoate degradation	18	0.0211898940505297	1	1	0	51	2402
Acanthoeca	ko00540	Lipopolysaccharide biosynthesis	18	0.0211898940505297	1	1	0	51	2402
Acanthoeca	ko00623	Toluene degradation	18	0.0211898940505297	1	1	0	51	2402
Florenciella	ko04714	Thermogenesis	18	0.0212312265276521	1	4	38	58	2316
Pelagodinium	ko00513	Various types of N-glycan biosynthesis	14	0.0212549507928619	1	1	12	4	3017
Tetraselmis	ko04151	PI3K-Akt signaling pathway	22	0.0212873157828443	1	1	9	1	924
Tetraselmis	ko05165	Human papillomavirus infection	22	0.0212873157828443	1	1	9	1	924
Florenciella	ko05418	Fluid shear stress and atherosclerosis	6	0.0213132236573456	1	3	18	67	2328
Chrysochromulina	ko04622	RIG-I-like receptor signaling pathway	6	0.0213589892211357	1	2	5	88	2560
Alexandrium	ko04540	Gap junction	26	0.0213761910144611	1	2	12	57	3511
Prymnesium	ko05010	Alzheimer disease	26	0.0213948860795444	1	5	42	133	3839
Scrippsiella	ko05323	Rheumatoid arthritis	26	0.0214128206970261	1	2	12	61	3748
Scyphosphaera	ko04714	Thermogenesis	18	0.0214387139336356	1	3	15	46	1367
Oikopleura	ko05160	Hepatitis C	26	0.0214735803531335	1	3	26	90	4357
Haptolina	ko05169	Epstein-Barr virus infection	14	0.0214816466508928	1	5	36	129	3216
Noctiluca	ko00965	Betalain biosynthesis	6	0.0215690560503453	1	1	2	11	1644
Acanthoeca	ko00430	Taurine and hypotaurine metabolism	22	0.0215887615006365	1	2	2	152	2298
Alexandrium	ko00941	Flavonoid biosynthesis	10	0.0215938645197138	1	1	5	12	3564
Alexandrium	ko00960	Tropane	10	0.0215938645197138	1	1	5	12	3564
			NA	NA	NA	Dinoflagellate	NA	NA	NA
Noctiluca	ko00525	Acarbose and validamycin biosynthesis	26	0.0216015252760342	1	1	1	17	1639
Noctiluca	ko00740	Riboflavin metabolism	26	0.0216015252760342	1	1	1	17	1639
Azadinium	ko00980	Metabolism of xenobiotics by cytochrome P450	10	0.021604112963336	1	1	6	10	3517
Azadinium	ko05204	Chemical carcinogenesis	10	0.021604112963336	1	1	6	10	3517
Protoceratium	ko02020	Two-component system	18	0.0216264464435061	1	1	2	6	956
Protoceratium	ko00350	Tyrosine metabolism	22	0.0216264464435061	1	1	2	6	956
Protoceratium	ko04933	AGE-RAGE signaling pathway in diabetic complications	22	0.0216264464435061	1	1	2	6	956
Togula	ko04915	Estrogen signaling pathway	26	0.0216501002909405	1	1	3	5	1092
Chrysochromulina	ko04145	Phagosome	18	0.0216746142925359	1	5	20	171	2459
Togula	ko00740	Riboflavin metabolism	18	0.0216893732970028	1	1	1	11	1088
Strombidium	ko00360	Phenylalanine metabolism	10	0.0216994687627412	1	2	4	65	1588
Strombidium	ko00400	Phenylalanine	10	0.0216994687627412	1	2	4	65	1588
			NA	NA	NA	Ciliate	NA	NA	NA
Imantonia	ko04714	Thermogenesis	14	0.02170702341921	1	3	22	27	1162
Imantonia	ko05010	Alzheimer disease	14	0.02170702341921	1	3	22	27	1162
Imantonia	ko05012	Parkinson disease	14	0.02170702341921	1	3	22	27	1162
Lingulodinium	ko00190	Oxidative phosphorylation	6	0.0217924551649297	1	1	4	6	1583
Lingulodinium	ko05120	Epithelial cell signaling in Helicobacter pylori infection	6	0.0217924551649297	1	1	4	6	1583
Lingulodinium	ko05323	Rheumatoid arthritis	6	0.0217924551649297	1	1	4	6	1583
Lepeophtheirus	ko05130	Pathogenic Escherichia coli infection	26	0.0217977439944634	1	5	15	350	3863
Florenciella	ko05166	Human T-cell leukemia virus 1 infection	26	0.0218337713836321	1	4	26	84	2302
Amoebophrya	ko04710	Circadian rhythm	6	0.0218471736791507	1	1	3	5	1082
Amoebophrya	ko05224	Breast cancer	6	0.0218471736791507	1	1	3	5	1082
Amoebophrya	ko05225	Hepatocellular carcinoma	6	0.0218471736791507	1	1	3	5	1082
Amoebophrya	ko04911	Insulin secretion	22	0.0218571536423489	1	1	2	7	1081
Amoebophrya	ko04926	Relaxin signaling pathway	22	0.0218571536423489	1	1	2	7	1081
Lepeophtheirus	ko05200	Pathways in cancer	26	0.0218580438839499	1	21	137	334	3741
Dictyocha	ko04218	Cellular senescence	14	0.0218645358235641	1	3	21	61	2424
Oikopleura	ko04918	Thyroid hormone synthesis	6	0.0218762204577713	1	4	17	231	4224
Chaetoceros	ko00100	Steroid biosynthesis	22	0.021917146273317	1	1	1	13	1256
Chaetoceros	ko05130	Pathogenic Escherichia coli infection	22	0.021917146273317	1	1	1	13	1256
Chaetoceros	ko05410	Hypertrophic cardiomyopathy (HCM)	22	0.021917146273317	1	1	1	13	1256
Chaetoceros	ko05412	Arrhythmogenic right ventricular cardiomyopathy (ARVC)	22	0.021917146273317	1	1	1	13	1256
Chaetoceros	ko05414	Dilated cardiomyopathy (DCM)	22	0.021917146273317	1	1	1	13	1256
Prymnesium	ko00523	Polyketide sugar unit biosynthesis	26	0.0219477585016118	1	2	5	136	3876
Karenia <Dinophyceae>	ko05170	Human immunodeficiency virus 1 infection	26	0.0220193837366355	1	3	45	58	4736
Scyphosphaera	ko00590	Arachidonic acid metabolism	26	0.0220202017798065	1	2	6	41	1382
Scyphosphaera	ko00640	Propanoate metabolism	26	0.0220202017798065	1	2	6	41	1382
Scyphosphaera	ko04740	Olfactory transduction	26	0.0220202017798065	1	2	6	41	1382
Phaeocystis	ko05165	Human papillomavirus infection	18	0.0220205857091226	1	10	31	374	2737
Oikopleura	ko00680	Methane metabolism	6	0.0220919494915135	1	3	9	232	4232
Pelagodinium	ko03010	Ribosome	22	0.0221611748827117	1	2	49	12	2971
Florenciella	ko04014	Ras signaling pathway	18	0.0221905469183534	1	3	21	59	2333
Nematostella	ko00523	Polyketide sugar unit biosynthesis	6	0.0222340731526269	1	1	2	12	1727
Pyrodinium	ko04145	Phagosome	14	0.0222363799196701	1	1	10	2	1461
Rhizochromulina	ko00220	Arginine biosynthesis	10	0.0222977834743485	1	2	11	31	1761
Tetraselmis	ko00540	Lipopolysaccharide biosynthesis	18	0.0223158688183601	1	1	2	6	926
Tetraselmis	ko00980	Metabolism of xenobiotics by cytochrome P450	18	0.0223158688183601	1	1	2	6	926
Tetraselmis	ko05204	Chemical carcinogenesis	18	0.0223158688183601	1	1	2	6	926
Tetraselmis	ko05034	Alcoholism	14	0.0223158688183601	1	1	2	6	926
Dictyocha	ko00270	Cysteine and methionine metabolism	6	0.0223545454694878	1	4	19	117	2369
Karenia <Dinophyceae>	ko00230	Purine metabolism	14	0.0223697791738618	1	2	74	13	4753
Paraphysomonas	ko04137	Mitophagy - animal	6	0.0223708404305968	1	2	3	47	925
Dictyocha	ko04912	GnRH signaling pathway	26	0.0223719110994068	1	2	8	58	2441
Neobodo	ko00380	Tryptophan metabolism	18	0.0223872362617745	1	1	6	2	923
Neobodo	ko04260	Cardiac muscle contraction	10	0.0223872362617745	1	1	6	2	923
Neobodo	ko00410	beta-Alanine metabolism	14	0.0223872362617745	1	1	6	2	923
Chrysochromulina	ko05131	Shigellosis	18	0.0224585206012299	1	4	13	172	2466
Amphidinium	ko04340	Hedgehog signaling pathway	14	0.0225026407843615	1	1	5	3	1050
Amphidinium	ko00052	Galactose metabolism	22	0.0225026407843615	1	1	5	3	1050
Amphidinium	ko04626	Plant-pathogen interaction	22	0.0225026407843615	1	1	5	3	1050
Phytophthora	ko00430	Taurine and hypotaurine metabolism	10	0.0225132297302219	1	1	2	7	1049
Phytophthora	ko04512	ECM-receptor interaction	14	0.0225132297302219	1	1	2	7	1049
Octopus	ko04360	Axon guidance	14	0.0225344915687276	1	1	13	1	1221
Octopus	ko02024	Quorum sensing	10	0.0225344915687279	1	1	1	13	1221
Strombidium	ko04260	Cardiac muscle contraction	26	0.0225347310893361	1	2	5	56	1596
Chaetoceros	ko04142	Lysosome	18	0.0227253721541355	1	2	16	15	1238
Capitella	ko04740	Olfactory transduction	10	0.0227386338030714	1	1	5	6	1820
Capitella	ko04960	Aldosterone-regulated sodium reabsorption	10	0.0227386338030714	1	1	5	6	1820
Capitella	ko04978	Mineral absorption	10	0.0227386338030714	1	1	5	6	1820
Karenia <Dinophyceae>	ko00333	Prodigiosin biosynthesis	6	0.0227543454010779	1	1	2	36	4803
Nematostella	ko04960	Aldosterone-regulated sodium reabsorption	18	0.022778101800795	1	1	4	7	1730
Nematostella	ko04964	Proximal tubule bicarbonate reclamation	18	0.022778101800795	1	1	4	7	1730
Strombidium	ko02010	ABC transporters	26	0.0227821524256375	1	3	15	55	1586
Strombidium	ko04024	cAMP signaling pathway	26	0.0227821524256375	1	3	15	55	1586
Strombidium	ko04261	Adrenergic signaling in cardiomyocytes	26	0.0227821524256375	1	3	15	55	1586
Heterocapsa	ko00561	Glycerolipid metabolism	18	0.0228252140407555	1	1	6	2	905
Heterocapsa	ko04113	Meiosis - yeast	18	0.0228252140407555	1	1	6	2	905
Tripos	ko00941	Flavonoid biosynthesis	26	0.0228707708461561	1	1	2	17	2324
Tripos	ko00945	Stilbenoid	26	0.0228707708461561	1	1	2	17	2324
			NA	NA	NA	Dinoflagellate	NA	NA	NA
Dictyocha	ko05031	Amphetamine addiction	18	0.0229201274312933	1	3	10	120	2376
Karenia <Dinophyceae>	ko04141	Protein processing in endoplasmic reticulum	14	0.0229254156252443	1	2	75	13	4752
Karlodinium	ko04217	Necroptosis	22	0.0229556555522399	1	3	30	91	4910
Prymnesium	ko04726	Serotonergic synapse	22	0.0229591996082064	1	3	21	101	3894
Rhizochromulina	ko04024	cAMP signaling pathway	22	0.0229974126787595	1	2	13	27	1763
Lepeophtheirus	ko00190	Oxidative phosphorylation	6	0.0230235213362552	1	11	62	316	3844
Karlodinium	ko04925	Aldosterone synthesis and secretion	26	0.0231282538929057	1	2	18	58	4956
Amoebophrya	ko00270	Cysteine and methionine metabolism	18	0.0231350937673982	1	3	18	30	1040
Dinophysis	ko02024	Quorum sensing	10	0.0231739794045905	1	1	7	4	1700
Dinophysis	ko04137	Mitophagy - animal	14	0.0231739794045905	1	1	7	4	1700
Dinophysis	ko05012	Parkinson disease	14	0.0231739794045905	1	1	7	4	1700
Stephanopyxis	ko04064	NF-kappa B signaling pathway	14	0.0232188291377594	1	1	4	5	1272
Stephanopyxis	ko04512	ECM-receptor interaction	14	0.0232188291377594	1	1	4	5	1272
Haptolina	ko04730	Long-term depression	26	0.0232533980586303	1	3	13	131	3239
Karenia <Dinophyceae>	ko04713	Circadian entrainment	26	0.0232647927128417	1	2	17	59	4764
Rhizochromulina	ko04940	Type I diabetes mellitus	26	0.0232686980609418	1	1	0	41	1763
Stephanopyxis	ko04710	Circadian rhythm	18	0.0232730620700244	1	1	1	14	1266
Oxyrrhis	ko00460	Cyanoamino acid metabolism	18	0.0232789345174448	1	1	2	14	1902
Pelagodinium	ko00620	Pyruvate metabolism	10	0.0232858830976365	1	2	26	24	2982
Strombidium	ko05010	Alzheimer disease	26	0.0232962766695294	1	4	28	54	1573
Kryptoperidinium	ko00260	Glycine	26	0.0233226791313577	1	1	7	2	1012
			NA	NA	NA	Dinoflagellate	NA	NA	NA
Kryptoperidinium	ko04728	Dopaminergic synapse	26	0.0233226791313577	1	1	7	2	1012
Noctiluca	ko04966	Collecting duct acid secretion	10	0.0233523445265593	1	1	2	12	1643
Phytophthora	ko04918	Thyroid hormone synthesis	22	0.0234291785656086	1	1	4	4	1050
Phytophthora	ko04972	Pancreatic secretion	22	0.0234291785656086	1	1	4	4	1050
Phytophthora	ko04974	Protein digestion and absorption	22	0.0234291785656086	1	1	4	4	1050
Phytophthora	ko04976	Bile secretion	22	0.0234291785656086	1	1	4	4	1050
Phytophthora	ko04978	Mineral absorption	22	0.0234291785656086	1	1	4	4	1050
Amphidinium	ko00500	Starch and sucrose metabolism	26	0.0234291785656086	1	1	4	4	1050
Amphidinium	ko05110	Vibrio cholerae infection	26	0.0234291785656086	1	1	4	4	1050
Acanthoeca	ko04916	Melanogenesis	26	0.0234403734098038	1	3	6	177	2268
Acanthoeca	ko04971	Gastric acid secretion	26	0.0234403734098038	1	3	6	177	2268
Lepeophtheirus	ko05225	Hepatocellular carcinoma	6	0.0234452146800799	1	9	46	318	3860
Salmo	ko05322	Systemic lupus erythematosus	10	0.0234647412617879	1	1	2	12	1635
Salmo	ko05330	Allograft rejection	10	0.0234647412617879	1	1	2	12	1635
Florenciella	ko00860	Porphyrin and chlorophyll metabolism	10	0.0235246614109652	1	2	12	40	2362
Azadinium	ko04072	Phospholipase D signaling pathway	14	0.0235514368502381	1	1	13	5	3515
Azadinium	ko04919	Thyroid hormone signaling pathway	14	0.0235514368502381	1	1	13	5	3515
Azadinium	ko05144	Malaria	6	0.0235514368502387	1	1	5	13	3515
Azadinium	ko05416	Viral myocarditis	6	0.0235514368502387	1	1	5	13	3515
Strombidium	ko00051	Fructose and mannose metabolism	6	0.023575376190415	1	3	7	106	1543
Strombidium	ko04962	Vasopressin-regulated water reabsorption	6	0.023575376190415	1	3	7	106	1543
Strombidium	ko05146	Amoebiasis	6	0.023575376190415	1	3	7	106	1543
Prymnesium	ko04721	Synaptic vesicle cycle	18	0.0236891318836198	1	4	18	202	3795
Karlodinium	ko01057	Biosynthesis of type II polyketide products	26	0.0236981808028869	1	1	1	59	4973
Imantonia	ko04714	Thermogenesis	22	0.0237082437259991	1	3	22	28	1161
Imantonia	ko05010	Alzheimer disease	22	0.0237082437259991	1	3	22	28	1161
Imantonia	ko05012	Parkinson disease	22	0.0237082437259991	1	3	22	28	1161
Phaeocystis	ko00520	Amino sugar and nucleotide sugar metabolism	26	0.0237687161164972	1	7	25	284	2836
Pelagodinium	ko00350	Tyrosine metabolism	6	0.0237786041999939	1	2	16	39	2977
Lepeophtheirus	ko04973	Carbohydrate digestion and absorption	26	0.0238159246980521	1	3	5	352	3873
Capitella	ko04624	Toll and Imd signaling pathway	26	0.023821354680126	1	1	3	10	1818
Oikopleura	ko04510	Focal adhesion	22	0.0238236285929113	1	2	76	12	4386
Nematostella	ko04510	Focal adhesion	6	0.0238311223513471	1	2	31	11	1698
Azadinium	ko00603	Glycosphingolipid biosynthesis - globo and isoglobo series	26	0.0238351384212594	1	1	4	16	3513
Prorocentrum	ko02026	Biofilm formation - Escherichia coli	18	0.0238409767676849	1	1	3	23	3965
Scrippsiella	ko05412	Arrhythmogenic right ventricular cardiomyopathy (ARVC)	18	0.023857849370876	1	1	3	22	3797
Dictyocha	ko00941	Flavonoid biosynthesis	26	0.0239139099242722	1	1	0	59	2449
Dictyocha	ko00945	Stilbenoid	26	0.0239139099242722	1	1	0	59	2449
			NA	NA	NA	Ochrophyte	NA	NA	NA
Phaeocystis	ko04932	Non-alcoholic fatty liver disease (NAFLD)	10	0.0239701118168919	1	1	37	1	3113
Prymnesium	ko00561	Glycerolipid metabolism	6	0.0239799015246318	1	4	24	157	3834
Lepeophtheirus	ko04022	cGMP-PKG signaling pathway	26	0.0239954722252269	1	9	42	346	3836
Polarella	ko04013	MAPK signaling pathway - fly	10	0.0240109417019341	1	1	3	5	983
Polarella	ko04064	NF-kappa B signaling pathway	10	0.0240109417019341	1	1	3	5	983
Polarella	ko04380	Osteoclast differentiation	10	0.0240109417019341	1	1	3	5	983
Phaeocystis	ko04144	Endocytosis	18	0.0240430631835126	1	15	57	369	2711
Oikopleura	ko04512	ECM-receptor interaction	6	0.0240813865144924	1	5	27	230	4214
Tripos	ko00500	Starch and sucrose metabolism	22	0.0240960589692938	1	2	23	21	2298
Pelagococcus	ko05168	Herpes simplex virus 1 infection	10	0.024097263861222	1	2	6	37	1191
Octopus	ko04512	ECM-receptor interaction	18	0.0241342714515941	1	1	14	1	1220
Symbiodinium	ko02025	Biofilm formation - Pseudomonas aeruginosa	22	0.0241368789938621	1	1	2	20	2567
Florenciella	ko00561	Glycerolipid metabolism	6	0.0241753150258469	1	3	19	67	2327
Acanthoeca	ko00030	Pentose phosphate pathway	14	0.0242265861754209	1	1	9	5	2439
Acanthoeca	ko01040	Biosynthesis of unsaturated fatty acids	14	0.0242265861754209	1	1	9	5	2439
Acanthoeca	ko03320	PPAR signaling pathway	14	0.0242265861754209	1	1	9	5	2439
Pelagococcus	ko04920	Adipocytokine signaling pathway	18	0.024232950669336	1	2	5	43	1186
Kryptoperidinium	ko03015	mRNA surveillance pathway	6	0.0242707330579744	1	1	4	4	1013
Kryptoperidinium	ko04914	Progesterone-mediated oocyte maturation	6	0.0242707330579744	1	1	4	4	1013
Chrysochromulina	ko04142	Lysosome	22	0.0242766402779628	1	6	33	150	2466
Haptolina	ko05418	Fluid shear stress and atherosclerosis	6	0.0242919025999668	1	3	19	95	3269
Oikopleura	ko00515	Mannose type O-glycan biosynthesis	14	0.0243458898773289	1	1	4	21	4450
Oikopleura	ko05321	Inflammatory bowel disease (IBD)	14	0.0243458898773289	1	1	4	21	4450
Dictyocha	ko05170	Human immunodeficiency virus 1 infection	14	0.0244019169420451	1	3	22	61	2423
Alexandrium	ko04912	GnRH signaling pathway	26	0.024406658991451	1	2	13	57	3510
Karlodinium	ko04744	Phototransduction	6	0.0244131050901304	1	1	3	30	5000
Acanthoeca	ko00531	Glycosaminoglycan degradation	6	0.0244700211365369	1	2	10	49	2393
Acanthoeca	ko04390	Hippo signaling pathway	6	0.0244700211365369	1	2	10	49	2393
Phaeocystis	ko04371	Apelin signaling pathway	22	0.0244897940066511	1	6	18	302	2826
Pelagodinium	ko04016	MAPK signaling pathway - plant	14	0.0244926100900412	1	1	14	4	3015
Karenia <Dinophyceae>	ko00626	Naphthalene degradation	10	0.0245613100541293	1	1	3	29	4809
Oikopleura	ko03010	Ribosome	26	0.0245751855390054	1	5	75	88	4308
Chrysochromulina	ko00562	Inositol phosphate metabolism	6	0.024633169991743	1	3	16	87	2549
Azadinium	ko00830	Retinol metabolism	10	0.0246555319475724	1	1	7	10	3516
Imantonia	ko05204	Chemical carcinogenesis	18	0.024683605723574	1	2	3	62	1147
Imantonia	ko00410	beta-Alanine metabolism	14	0.0247116968698521	1	1	0	29	1184
Chrysochromulina	ko05166	Human T-cell leukemia virus 1 infection	22	0.0247600732926186	1	5	24	151	2475
Oxyrrhis	ko04916	Melanogenesis	22	0.024817885776083	1	1	2	15	1901
Rhizochromulina	ko00480	Glutathione metabolism	18	0.0248236960674024	1	2	7	49	1747
Karlodinium	ko00010	Glycolysis / Gluconeogenesis	22	0.0248439116552587	1	3	31	91	4909
Gymnodinium	ko04016	MAPK signaling pathway - plant	14	0.0248743788669478	1	1	17	4	3562
Alexandrium	ko00471	D-Glutamine and D-glutamate metabolism	6	0.0249712679566504	1	1	1	44	3536
Phaeocystis	ko04340	Hedgehog signaling pathway	18	0.0249807650504405	1	4	6	380	2762
Phaeocystis	ko04391	Hippo signaling pathway - fly	18	0.0249807650504405	1	4	6	380	2762
Polarella	ko05010	Alzheimer disease	14	0.0249987848783495	1	1	4	4	983
Karenia <Dinophyceae>	ko00945	Stilbenoid	26	0.0250400573853667	1	1	1	60	4780
			NA	NA	NA	Dinoflagellate	NA	NA	NA
Karenia <Dinophyceae>	ko05321	Inflammatory bowel disease (IBD)	26	0.0250400573853667	1	1	1	60	4780
Azadinium	ko04550	Signaling pathways regulating pluripotency of stem cells	22	0.0252229190035433	1	1	4	17	3512
Chrysochromulina	ko00591	Linoleic acid metabolism	14	0.0252354048964215	1	1	0	66	2588
Dictyocha	ko04072	Phospholipase D signaling pathway	14	0.0252647880429714	1	2	8	62	2437
Amphidinium	ko00010	Glycolysis / Gluconeogenesis	6	0.0253033917766625	1	1	8	2	1048
Amphidinium	ko00620	Pyruvate metabolism	6	0.0253033917766625	1	1	8	2	1048
Prymnesium	ko04146	Peroxisome	10	0.0253307281180458	1	3	27	83	3906
Acanthoeca	ko04370	VEGF signaling pathway	26	0.0253378901456102	1	4	12	176	2262
Acanthoeca	ko04550	Signaling pathways regulating pluripotency of stem cells	26	0.0253378901456102	1	4	12	176	2262
Acanthoeca	ko05120	Epithelial cell signaling in Helicobacter pylori infection	26	0.0253378901456102	1	4	12	176	2262
Acanthoeca	ko05223	Non-small cell lung cancer	26	0.0253378901456102	1	4	12	176	2262
Tripos	ko00750	Vitamin B6 metabolism	10	0.0253686925811668	1	1	3	14	2326
Acanthoeca	ko00531	Glycosaminoglycan degradation	18	0.0253797899144833	1	2	10	50	2392
Dictyocha	ko00620	Pyruvate metabolism	10	0.025380729799484	1	3	12	107	2387
Dictyocha	ko00982	Drug metabolism - cytochrome P450	10	0.0254521311090482	1	2	4	108	2395
Amoebophrya	ko00592	alpha-Linolenic acid metabolism	26	0.0254532670480754	1	1	3	6	1081
Rhizochromulina	ko04020	Calcium signaling pathway	26	0.0254559372187372	1	2	9	40	1754
Haptolina	ko00062	Fatty acid elongation	18	0.0254843941300318	1	3	6	253	3124
Haptolina	ko04961	Endocrine and other factor-regulated calcium reabsorption	18	0.0254843941300318	1	3	6	253	3124
Pelagodinium	ko00981	Insect hormone biosynthesis	10	0.0254972869430261	1	1	2	25	3006
Dictyocha	ko00523	Polyketide sugar unit biosynthesis	14	0.0255081705858908	1	1	0	63	2445
Paraphysomonas	ko04925	Aldosterone synthesis and secretion	26	0.025522780777483	1	3	8	57	909
Imantonia	ko00902	Monoterpenoid biosynthesis	22	0.0255354200988471	1	1	0	30	1183
Neobodo	ko00310	Lysine degradation	18	0.0255578722522769	1	1	7	2	922
Neobodo	ko00640	Propanoate metabolism	14	0.0255578722522769	1	1	7	2	922
Prymnesium	ko04725	Cholinergic synapse	22	0.0256097778187749	1	3	22	101	3893
Florenciella	ko04713	Circadian entrainment	26	0.0256402702045671	1	3	15	85	2313
Florenciella	ko00965	Betalain biosynthesis	18	0.0256622516556289	1	1	0	61	2354
Chaetoceros	ko05142	Chagas disease (American trypanosomiasis)	14	0.0257598519002606	1	1	2	10	1258
Lepeophtheirus	ko04260	Cardiac muscle contraction	26	0.0257734076819786	1	6	22	349	3856
Prorocentrum	ko00531	Glycosaminoglycan degradation	10	0.0257794471978247	1	1	7	12	3972
Haptolina	ko04270	Vascular smooth muscle contraction	18	0.0258545693092178	1	5	18	251	3112
Orcinus	ko04910	Insulin signaling pathway	10	0.0259278319386821	1	1	9	2	1136
Karlodinium	ko05152	Tuberculosis	6	0.0259286642327304	1	2	39	29	4964
Brandtodinium	ko00980	Metabolism of xenobiotics by cytochrome P450	6	0.0259822746095822	1	1	4	6	1324
Brandtodinium	ko04016	MAPK signaling pathway - plant	22	0.0259822746095822	1	1	4	6	1324
Brandtodinium	ko04070	Phosphatidylinositol signaling system	22	0.0259822746095822	1	1	4	6	1324
Brandtodinium	ko05034	Alcoholism	22	0.0259822746095822	1	1	4	6	1324
Prymnesium	ko00061	Fatty acid biosynthesis	10	0.0259899357883408	1	2	10	84	3923
Florenciella	ko04971	Gastric acid secretion	22	0.0260136041723796	1	2	6	77	2331
Pelagococcus	ko05020	Prion diseases	14	0.0260343351503093	1	2	3	65	1166
Pelagococcus	ko05110	Vibrio cholerae infection	14	0.0260343351503093	1	2	3	65	1166
Dinophysis	ko05167	Kaposi sarcoma-associated herpesvirus infection	10	0.0260402529392014	1	1	8	4	1699
Dinophysis	ko05167	Kaposi sarcoma-associated herpesvirus infection	14	0.0260402529392014	1	1	8	4	1699
Heterocapsa	ko04071	Sphingolipid signaling pathway	26	0.0260431332041782	1	1	3	5	905
Heterocapsa	ko00040	Pentose and glucuronate interconversions	18	0.026057324688912	1	1	7	2	904
Prymnesium	ko04961	Endocrine and other factor-regulated calcium reabsorption	22	0.0260647316409664	1	2	8	102	3907
Dinophysis	ko00281	Geraniol degradation	22	0.026070518310338	1	1	2	14	1695
Lingulodinium	ko05110	Vibrio cholerae infection	6	0.0261017395034101	1	1	5	6	1582
Pelagococcus	ko00220	Arginine biosynthesis	6	0.0261172626588352	1	2	7	34	1193
Haptolina	ko00590	Arachidonic acid metabolism	6	0.0261455124603446	1	2	7	96	3281
Kryptoperidinium	ko04080	Neuroactive ligand-receptor interaction	22	0.0262122570037502	1	1	2	8	1011
Kryptoperidinium	ko05150	Staphylococcus aureus infection	22	0.0262122570037502	1	1	2	8	1011
Phytophthora	ko05016	Huntington disease	26	0.0262158311327589	1	1	6	3	1049
Amphidinium	ko00480	Glutathione metabolism	14	0.0262158311327589	1	1	6	3	1049
Oikopleura	ko04141	Protein processing in endoplasmic reticulum	10	0.0262357214633105	1	3	94	27	4352
Pyrodinium	ko05165	Human papillomavirus infection	14	0.0262436041238306	1	1	12	2	1459
Pyrodinium	ko05205	Proteoglycans in cancer	14	0.0262436041238306	1	1	12	2	1459
Noctiluca	ko00100	Steroid biosynthesis	18	0.0262986316102224	1	1	3	10	1644
Noctiluca	ko04975	Fat digestion and absorption	18	0.0262986316102224	1	1	3	10	1644
Noctiluca	ko05033	Nicotine addiction	18	0.0262986316102224	1	1	3	10	1644
Oikopleura	ko05221	Acute myeloid leukemia	18	0.0263026554047168	1	1	16	6	4453
Symbiodinium	ko05010	Alzheimer disease	18	0.026317239314459	1	2	35	16	2537
Strombidium	ko00270	Cysteine and methionine metabolism	6	0.0263427579232762	1	4	14	105	1536
Haptolina	ko03060	Protein export	10	0.0264078273190083	1	2	9	78	3297
Lepeophtheirus	ko05016	Huntington disease	6	0.0264795139863693	1	12	72	315	3834
Capitella	ko04216	Ferroptosis	10	0.0264849807709674	1	1	6	6	1819
Chrysochromulina	ko04910	Insulin signaling pathway	22	0.0265416806049312	1	4	16	152	2483
Chaetoceros	ko01059	Biosynthesis of enediyne antibiotics	18	0.026582082432458	1	1	1	16	1253
Chaetoceros	ko05100	Bacterial invasion of epithelial cells	18	0.026582082432458	1	1	1	16	1253
Chaetoceros	ko05231	Choline metabolism in cancer	18	0.026582082432458	1	1	1	16	1253
Brandtodinium	ko00053	Ascorbate and aldarate metabolism	26	0.0267245650629554	1	1	3	8	1323
Brandtodinium	ko00061	Fatty acid biosynthesis	26	0.0267245650629554	1	1	3	8	1323
Strombidium	ko04212	Longevity regulating pathway - worm	14	0.0267475149013855	1	2	12	29	1616
Karlodinium	ko00564	Glycerophospholipid metabolism	22	0.0268136696123241	1	3	32	91	4908
Pelagodinium	ko00626	Naphthalene degradation	6	0.0268488072642374	1	1	1	40	2992
Azadinium	ko00910	Nitrogen metabolism	14	0.0268778738923179	1	1	15	5	3513
Azadinium	ko04071	Sphingolipid signaling pathway	14	0.0268778738923179	1	1	15	5	3513
Amoebophrya	ko03320	PPAR signaling pathway	14	0.0269094575467913	1	2	8	27	1054
Dictyocha	ko04016	MAPK signaling pathway - plant	26	0.0269274220336596	1	2	9	58	2440
Dictyocha	ko04924	Renin secretion	26	0.0269274220336596	1	2	9	58	2440
Lepeophtheirus	ko04015	Rap1 signaling pathway	26	0.0270031459463096	1	11	58	344	3820
Capitella	ko04392	Hippo signaling pathway - multiple species	18	0.0270254421374123	1	1	4	9	1818
Acanthoeca	ko04152	AMPK signaling pathway	26	0.0271548409159355	1	5	19	175	2255
Acanthoeca	ko05161	Hepatitis B	26	0.0271548409159355	1	5	19	175	2255
Kryptoperidinium	ko05164	Influenza A	14	0.0271565449640121	1	1	6	3	1012
Nematostella	ko04973	Carbohydrate digestion and absorption	18	0.0272788359318219	1	1	5	7	1729
Nematostella	ko04371	Apelin signaling pathway	14	0.02731776907266	1	1	15	2	1724
Prorocentrum	ko00195	Photosynthesis	22	0.0273416047781873	1	2	24	38	3928
Lingulodinium	ko00360	Phenylalanine metabolism	18	0.027344571454907	1	1	10	3	1580
Haptolina	ko00562	Inositol phosphate metabolism	6	0.0273615872742427	1	3	20	95	3268
Azadinium	ko05150	Staphylococcus aureus infection	6	0.0274262327357528	1	1	6	13	3514
Tripos	ko01040	Biosynthesis of unsaturated fatty acids	14	0.0274476567761701	1	1	12	4	2327
Acanthoeca	ko04142	Lysosome	6	0.0274502678800409	1	4	52	47	2351
Florenciella	ko04810	Regulation of actin cytoskeleton	18	0.0274915596332759	1	3	23	59	2331
Symbiodinium	ko05416	Viral myocarditis	10	0.0275054655565381	1	1	5	11	2573
Alexandrium	ko00140	Steroid hormone biosynthesis	26	0.027601703626569	1	2	14	57	3509
Alexandrium	ko04260	Cardiac muscle contraction	26	0.027601703626569	1	2	14	57	3509
Alexandrium	ko04611	Platelet activation	26	0.027601703626569	1	2	14	57	3509
Orcinus	ko04330	Notch signaling pathway	14	0.0276202815818171	1	1	7	3	1137
Orcinus	ko05224	Breast cancer	14	0.0276202815818171	1	1	7	3	1137
Gymnodinium	ko01057	Biosynthesis of type II polyketide products	18	0.0276226422264282	1	1	3	24	3556
Gymnodinium	ko04960	Aldosterone-regulated sodium reabsorption	18	0.0276226422264282	1	1	3	24	3556
Scrippsiella	ko00020	Citrate cycle (TCA cycle)	26	0.0276475586699422	1	2	14	61	3746
Scrippsiella	ko04976	Bile secretion	26	0.0276475586699422	1	2	14	61	3746
Symbiodinium	ko04714	Thermogenesis	18	0.0276657937721339	1	2	36	16	2536
Karlodinium	ko04216	Ferroptosis	18	0.0276739533538643	1	2	7	148	4877
Karlodinium	ko04978	Mineral absorption	18	0.0276739533538643	1	2	7	148	4877
Karlodinium	ko04611	Platelet activation	26	0.0276952534687408	1	2	20	58	4954
Rhizochromulina	ko00195	Photosynthesis	6	0.0277832963037672	1	2	9	42	1752
Oikopleura	ko04626	Plant-pathogen interaction	22	0.0278250659755155	1	1	8	13	4454
Oikopleura	ko00500	Starch and sucrose metabolism	18	0.027831222664678	1	1	17	6	4452
Stephanopyxis	ko04216	Ferroptosis	6	0.0278406174303177	1	1	2	11	1268
Stephanopyxis	ko04392	Hippo signaling pathway - multiple species	6	0.0278406174303177	1	1	2	11	1268
Stephanopyxis	ko04930	Type II diabetes mellitus	6	0.0278406174303177	1	1	2	11	1268
Stephanopyxis	ko04979	Cholesterol metabolism	6	0.0278406174303177	1	1	2	11	1268
Stephanopyxis	ko05216	Thyroid cancer	6	0.0278406174303177	1	1	2	11	1268
Stephanopyxis	ko04979	Cholesterol metabolism	26	0.0278406174303177	1	1	2	11	1268
Azadinium	ko00230	Purine metabolism	26	0.0278535314275616	1	2	53	15	3464
Alexandrium	ko04668	TNF signaling pathway	6	0.0278549714614531	1	2	19	43	3518
Azadinium	ko05323	Rheumatoid arthritis	18	0.0280094659437519	1	1	3	24	3506
Phytophthora	ko04911	Insulin secretion	22	0.0280618674718436	1	1	5	4	1049
Amphidinium	ko00565	Ether lipid metabolism	26	0.0280618674718436	1	1	5	4	1049
Amphidinium	ko04071	Sphingolipid signaling pathway	26	0.0280618674718436	1	1	5	4	1049
Amphidinium	ko00630	Glyoxylate and dicarboxylate metabolism	18	0.0280618674718439	1	1	4	5	1049
Chaetoceros	ko04920	Adipocytokine signaling pathway	10	0.0280794713004984	1	1	2	11	1257
Haptolina	ko04750	Inflammatory mediator regulation of TRP channels	18	0.0281265911488423	1	4	12	252	3118
Dictyocha	ko04612	Antigen processing and presentation	18	0.028147274669683	1	3	11	120	2375
Scyphosphaera	ko00020	Citrate cycle (TCA cycle)	18	0.0281958357877606	1	2	6	47	1376
Scyphosphaera	ko00190	Oxidative phosphorylation	18	0.0281958357877606	1	2	6	47	1376
Scyphosphaera	ko00590	Arachidonic acid metabolism	18	0.0281958357877606	1	2	6	47	1376
Scyphosphaera	ko05012	Parkinson disease	18	0.0281958357877606	1	2	6	47	1376
Lepeophtheirus	ko03060	Protein export	22	0.0282424702999268	1	3	9	241	3980
Lepeophtheirus	ko04966	Collecting duct acid secretion	22	0.0282424702999268	1	3	9	241	3980
Heterocapsa	ko05014	Amyotrophic lateral sclerosis (ALS)	10	0.0282594471780098	1	1	1	12	900
Nematostella	ko05412	Arrhythmogenic right ventricular cardiomyopathy (ARVC)	22	0.0284072489610581	1	1	9	4	1728
Pelagodinium	ko00981	Insect hormone biosynthesis	26	0.028411080712765	1	1	2	28	3003
Prymnesium	ko04915	Estrogen signaling pathway	22	0.0284179849593072	1	3	23	101	3892
Lepeophtheirus	ko05414	Dilated cardiomyopathy (DCM)	18	0.0284903036497619	1	4	29	147	4053
Orcinus	ko05322	Systemic lupus erythematosus	26	0.0284956847543094	1	1	2	10	1135
Azadinium	ko00730	Thiamine metabolism	26	0.0285375477856227	1	1	5	16	3512
Symbiodinium	ko05033	Nicotine addiction	6	0.028645923164921	1	1	4	14	2571
Noctiluca	ko00534	Glycosaminoglycan biosynthesis - heparan sulfate / heparin	6	0.0286634193901613	1	1	3	11	1643
Noctiluca	ko00950	Isoquinoline alkaloid biosynthesis	6	0.0286634193901613	1	1	3	11	1643
Imantonia	ko04914	Progesterone-mediated oocyte maturation	26	0.0286724766130361	1	2	6	40	1166
Symbiodinium	ko00930	Caprolactam degradation	26	0.0286898882117749	1	1	2	24	2563
Symbiodinium	ko00981	Insect hormone biosynthesis	26	0.0286898882117749	1	1	2	24	2563
Alexandrium	ko00400	Phenylalanine	10	0.028695616599293	1	1	7	12	3562
			NA	NA	NA	Dinoflagellate	NA	NA	NA
Neobodo	ko00020	Citrate cycle (TCA cycle)	18	0.0287216453943151	1	1	8	2	921
Neobodo	ko00020	Citrate cycle (TCA cycle)	14	0.0287216453943151	1	1	8	2	921
Neobodo	ko00562	Inositol phosphate metabolism	14	0.0287216453943151	1	1	8	2	921
Protoceratium	ko00830	Retinol metabolism	22	0.0287455887251019	1	1	3	6	955
Protoceratium	ko05031	Amphetamine addiction	22	0.0287455887251019	1	1	3	6	955
Octopus	ko05216	Thyroid cancer	26	0.0288326856569303	1	1	5	5	1225
Karlodinium	ko00500	Starch and sucrose metabolism	22	0.0288647769359991	1	3	33	91	4907
Octopus	ko04024	cAMP signaling pathway	14	0.028925749773987	1	1	17	1	1217
Haptolina	ko00254	Aflatoxin biosynthesis	6	0.0289427052569406	1	1	0	97	3288
Haptolina	ko02040	Flagellar assembly	6	0.0289427052569406	1	1	0	97	3288
Prorocentrum	ko00670	One carbon pool by folate	10	0.0289583797245386	1	1	8	12	3971
Pelagococcus	ko04020	Calcium signaling pathway	26	0.0289838632396771	1	2	6	41	1187
Phaeocystis	ko00261	Monobactam biosynthesis	6	0.0290017522291273	1	2	4	146	3000
Phaeocystis	ko01053	Biosynthesis of siderophore group nonribosomal peptides	6	0.0290017522291273	1	2	4	146	3000
Amoebophrya	ko04211	Longevity regulating pathway	22	0.0290493804538022	1	1	3	7	1080
Amoebophrya	ko04742	Taste transduction	22	0.0290493804538022	1	1	3	7	1080
Amoebophrya	ko04923	Regulation of lipolysis in adipocytes	22	0.0290493804538022	1	1	3	7	1080
Amoebophrya	ko04927	Cortisol synthesis and secretion	22	0.0290493804538022	1	1	3	7	1080
Amoebophrya	ko04962	Vasopressin-regulated water reabsorption	22	0.0290493804538022	1	1	3	7	1080
Amoebophrya	ko04971	Gastric acid secretion	22	0.0290493804538022	1	1	3	7	1080
Amoebophrya	ko05414	Dilated cardiomyopathy (DCM)	22	0.0290493804538022	1	1	3	7	1080
Strombidium	ko00910	Nitrogen metabolism	18	0.029057862639463	1	2	7	49	1601
Kryptoperidinium	ko03030	DNA replication	18	0.0290678287656543	1	1	4	5	1012
Kryptoperidinium	ko00983	Drug metabolism - other enzymes	10	0.0290678287656543	1	1	4	5	1012
Pelagococcus	ko00053	Ascorbate and aldarate metabolism	6	0.0291262135922331	1	1	0	35	1200
Oikopleura	ko00950	Isoquinoline alkaloid biosynthesis	14	0.029146692924231	1	1	5	21	4449
Tripos	ko00261	Monobactam biosynthesis	22	0.0291612837651148	1	1	2	22	2319
Tripos	ko00512	Mucin type O-glycan biosynthesis	22	0.0291612837651148	1	1	2	22	2319
Imantonia	ko05165	Human papillomavirus infection	18	0.0291910765193575	1	4	19	60	1131
Acanthoeca	ko04142	Lysosome	18	0.0292440289119863	1	4	52	48	2350
Prymnesium	ko00261	Monobactam biosynthesis	6	0.0293323331393449	1	2	5	159	3853
Dictyocha	ko04612	Antigen processing and presentation	22	0.0293583328689764	1	3	11	122	2373
Strombidium	ko04971	Gastric acid secretion	26	0.0293777082850998	1	2	6	56	1595
Oxyrrhis	ko00625	Chloroalkane and chloroalkene degradation	6	0.0294250385839886	1	1	2	18	1898
Scrippsiella	ko00999	Biosynthesis of secondary metabolites - unclassified	22	0.0295317434625857	1	1	2	37	3783
Tripos	ko03015	mRNA surveillance pathway	14	0.0295337836385121	1	1	13	4	2326
Nematostella	ko00240	Pyrimidine metabolism	6	0.0295434216569492	1	1	3	12	1726
Nematostella	ko05010	Alzheimer disease	6	0.0295580571686686	1	2	35	11	1694
Chrysochromulina	ko04625	C-type lectin receptor signaling pathway	22	0.0295652725590095	1	3	9	153	2490
Chrysochromulina	ko05231	Choline metabolism in cancer	22	0.0295652725590095	1	3	9	153	2490
Rhizochromulina	ko04918	Thyroid hormone synthesis	14	0.0295955519214847	1	2	7	54	1742
Phaeocystis	ko05010	Alzheimer disease	10	0.0296046537478232	1	1	46	1	3104
Brandtodinium	ko03060	Protein export	10	0.0296495100214437	1	1	4	7	1323
Tetraselmis	ko00982	Drug metabolism - cytochrome P450	18	0.0296589899753039	1	1	3	6	925
Tetraselmis	ko00983	Drug metabolism - other enzymes	18	0.0296589899753039	1	1	3	6	925
Tetraselmis	ko04380	Osteoclast differentiation	14	0.0296589899753039	1	1	3	6	925
Tetraselmis	ko04725	Cholinergic synapse	14	0.0296589899753039	1	1	3	6	925
Tetraselmis	ko05031	Amphetamine addiction	14	0.0296589899753039	1	1	3	6	925
Prymnesium	ko03010	Ribosome	18	0.0297037056081938	1	7	52	199	3761
Prorocentrum	ko00730	Thiamine metabolism	6	0.0297044964586503	1	1	5	19	3967
Prorocentrum	ko00073	Cutin	18	0.0297155546406973	1	1	4	23	3964
			NA	NA	NA	Dinoflagellate	NA	NA	NA
Scrippsiella	ko04973	Carbohydrate digestion and absorption	18	0.0297366840041493	1	1	4	22	3796
Chrysochromulina	ko03022	Basal transcription factors	14	0.0297932415745826	1	2	9	65	2579
Chrysochromulina	ko04612	Antigen processing and presentation	14	0.0297932415745826	1	2	9	65	2579
Chrysochromulina	ko05132	Salmonella infection	14	0.0297932415745826	1	2	9	65	2579
Alexandrium	ko00627	Aminobenzoate degradation	14	0.0297950444544389	1	1	5	17	3559
Lingulodinium	ko00130	Ubiquinone and other terpenoid-quinone biosynthesis	26	0.0298302054521639	1	1	2	15	1576
Oikopleura	ko04714	Thermogenesis	22	0.0298326825502077	1	2	86	12	4376
Phytophthora	ko02026	Biofilm formation - Escherichia coli	14	0.029918432535296	1	1	3	7	1048
Amphidinium	ko00030	Pentose phosphate pathway	22	0.029918432535296	1	1	7	3	1048
Polarella	ko00040	Pentose and glucuronate interconversions	10	0.0299380007604249	1	1	4	5	982
Polarella	ko04668	TNF signaling pathway	10	0.0299380007604249	1	1	4	5	982
Polarella	ko04974	Protein digestion and absorption	10	0.0299380007604249	1	1	4	5	982
Symbiodinium	ko00230	Purine metabolism	22	0.0300574830594717	1	2	32	19	2537
Rhizochromulina	ko04919	Thyroid hormone signaling pathway	26	0.0301014230838866	1	2	10	40	1753
Karlodinium	ko04115	p53 signaling pathway	26	0.0301037276710619	1	2	21	58	4953
Karlodinium	ko04270	Vascular smooth muscle contraction	26	0.0301037276710619	1	2	21	58	4953
Scrippsiella	ko04144	Endocytosis	6	0.0301329423595453	1	2	40	23	3758
Azadinium	ko00600	Sphingolipid metabolism	14	0.030194862176662	1	1	17	5	3511
Azadinium	ko00643	Styrene degradation	22	0.0301948621766627	1	1	5	17	3511
Azadinium	ko04977	Vitamin digestion and absorption	22	0.0301948621766627	1	1	5	17	3511
Oikopleura	ko05164	Influenza A	26	0.0302172546633064	1	3	30	90	4353
Pyrodinium	ko04151	PI3K-Akt signaling pathway	14	0.0302398646554143	1	1	14	2	1457
Capitella	ko04060	Cytokine-cytokine receptor interaction	14	0.0302435632427188	1	1	3	13	1815
Amoebophrya	ko00333	Prodigiosin biosynthesis	18	0.0302474793767185	1	1	0	32	1058
Amoebophrya	ko00780	Biotin metabolism	18	0.0302474793767185	1	1	0	32	1058
Haptolina	ko04966	Collecting duct acid secretion	22	0.0302682883140811	1	2	5	136	3243
Pelagococcus	ko00220	Arginine biosynthesis	10	0.0303702803168389	1	2	7	37	1190
Pelagococcus	ko05161	Hepatitis B	10	0.0303702803168389	1	2	7	37	1190
Prymnesium	ko00450	Selenocompound metabolism	14	0.0303887157777908	1	2	7	124	3886
Karlodinium	ko01059	Biosynthesis of enediyne antibiotics	6	0.0304256684583623	1	1	4	30	4999
Strombidium	ko03010	Ribosome	26	0.0304506531474899	1	6	63	52	1538
Dictyocha	ko00220	Arginine biosynthesis	6	0.0304574167803111	1	2	4	119	2384
Phaeocystis	ko00250	Alanine	6	0.0304577890437035	1	3	12	145	2992
			NA	NA	NA	Haptophyte	NA	NA	NA
Chrysochromulina	ko00460	Cyanoamino acid metabolism	22	0.0305014219087259	1	2	3	154	2496
Chrysochromulina	ko00940	Phenylpropanoid biosynthesis	22	0.0305014219087259	1	2	3	154	2496
Chrysochromulina	ko04750	Inflammatory mediator regulation of TRP channels	22	0.0305014219087259	1	2	3	154	2496
Strombidium	ko00330	Arginine and proline metabolism	14	0.0305070023987292	1	2	13	29	1615
Strombidium	ko04211	Longevity regulating pathway	14	0.0305070023987292	1	2	13	29	1615
Strombidium	ko04213	Longevity regulating pathway - multiple species	14	0.0305070023987292	1	2	13	29	1615
Karenia <Dinophyceae>	ko00140	Steroid hormone biosynthesis	14	0.0305786545398983	1	1	9	14	4818
Haptolina	ko04062	Chemokine signaling pathway	6	0.0306286501129395	1	3	21	95	3267
Karenia <Dinophyceae>	ko04728	Dopaminergic synapse	26	0.0306799469787805	1	2	20	59	4761
Florenciella	ko02024	Quorum sensing	18	0.0307072442013944	1	2	9	60	2345
Florenciella	ko04620	Toll-like receptor signaling pathway	18	0.0307072442013944	1	2	9	60	2345
Florenciella	ko04742	Taste transduction	18	0.0307072442013944	1	2	9	60	2345
Florenciella	ko04920	Adipocytokine signaling pathway	18	0.0307072442013944	1	2	9	60	2345
Florenciella	ko04972	Pancreatic secretion	18	0.0307072442013944	1	2	9	60	2345
Protoceratium	ko00100	Steroid biosynthesis	14	0.0307669298515848	1	1	5	4	955
Karlodinium	ko00190	Oxidative phosphorylation	6	0.0308324680224592	1	2	43	29	4960
Haptolina	ko01053	Biosynthesis of siderophore group nonribosomal peptides	18	0.0308491086869732	1	2	2	254	3128
Haptolina	ko04913	Ovarian steroidogenesis	18	0.0308491086869732	1	2	2	254	3128
Oikopleura	ko00062	Fatty acid elongation	22	0.0308719540606602	1	1	9	13	4453
Oikopleura	ko05230	Central carbon metabolism in cancer	18	0.0308821876193432	1	1	19	6	4450
Scrippsiella	ko04210	Apoptosis	22	0.0309155327848536	1	2	26	36	3759
Karlodinium	ko04626	Plant-pathogen interaction	22	0.0309322917855033	1	2	13	92	4927
Alexandrium	ko02010	ABC transporters	26	0.0309353885309683	1	3	39	56	3484
Prorocentrum	ko04930	Type II diabetes mellitus	26	0.0309381912905956	1	1	4	24	3963
Alexandrium	ko04270	Vascular smooth muscle contraction	26	0.030955275995125	1	2	15	57	3508
Rhizochromulina	ko05030	Cocaine addiction	14	0.0310249307479226	1	1	0	55	1749
Orcinus	ko05322	Systemic lupus erythematosus	6	0.0310590206784407	1	1	2	11	1134
Oikopleura	ko04151	PI3K-Akt signaling pathway	22	0.0311011998018724	1	2	88	12	4374
Brandtodinium	ko04626	Plant-pathogen interaction	6	0.0311086836905844	1	1	5	6	1323
Brandtodinium	ko04742	Taste transduction	6	0.0311086836905844	1	1	5	6	1323
Brandtodinium	ko04915	Estrogen signaling pathway	6	0.0311086836905844	1	1	5	6	1323
Brandtodinium	ko04625	C-type lectin receptor signaling pathway	22	0.0311086836905844	1	1	5	6	1323
Brandtodinium	ko04626	Plant-pathogen interaction	22	0.0311086836905844	1	1	5	6	1323
Brandtodinium	ko04713	Circadian entrainment	22	0.0311086836905844	1	1	5	6	1323
Brandtodinium	ko04720	Long-term potentiation	22	0.0311086836905844	1	1	5	6	1323
Brandtodinium	ko04722	Neurotrophin signaling pathway	22	0.0311086836905844	1	1	5	6	1323
Brandtodinium	ko04750	Inflammatory mediator regulation of TRP channels	22	0.0311086836905844	1	1	5	6	1323
Brandtodinium	ko04915	Estrogen signaling pathway	22	0.0311086836905844	1	1	5	6	1323
Brandtodinium	ko04925	Aldosterone synthesis and secretion	22	0.0311086836905844	1	1	5	6	1323
Prorocentrum	ko00410	beta-Alanine metabolism	14	0.0311547543368733	1	1	13	8	3970
Salmo	ko00511	Other glycan degradation	10	0.031172669837135	1	1	3	12	1634
Dinophysis	ko00920	Sulfur metabolism	6	0.0311753658411036	1	1	5	8	1698
Nematostella	ko04214	Apoptosis - fly	26	0.0312120779190226	1	1	10	4	1727
Nematostella	ko04214	Apoptosis - fly	22	0.0312120779190226	1	1	10	4	1727
Dictyocha	ko05170	Human immunodeficiency virus 1 infection	18	0.0312696482314427	1	4	21	119	2365
Acanthoeca	ko04725	Cholinergic synapse	26	0.0312851089067513	1	4	13	176	2261
Azadinium	ko00511	Other glycan degradation	6	0.0312867466971082	1	1	7	13	3513
Azadinium	ko04514	Cell adhesion molecules (CAMs)	6	0.0312867466971082	1	1	7	13	3513
Prymnesium	ko05030	Cocaine addiction	22	0.0313262427126796	1	2	9	102	3906
Prymnesium	ko05130	Pathogenic Escherichia coli infection	22	0.0313262427126796	1	2	9	102	3906
Chrysochromulina	ko04212	Longevity regulating pathway - worm	22	0.0313279494099742	1	4	17	152	2482
Phaeocystis	ko05110	Vibrio cholerae infection	22	0.0313803780322328	1	4	9	304	2835
Prymnesium	ko05034	Alcoholism	22	0.0313832585314412	1	3	24	101	3891
Dictyocha	ko04370	VEGF signaling pathway	18	0.0314086211526798	1	2	4	121	2382
Dictyocha	ko04660	T cell receptor signaling pathway	18	0.0314086211526798	1	2	4	121	2382
Dictyocha	ko04923	Regulation of lipolysis in adipocytes	18	0.0314086211526798	1	2	4	121	2382
Lepeophtheirus	ko04145	Phagosome	26	0.03143061064175	1	7	30	348	3848
Lepeophtheirus	ko04925	Aldosterone synthesis and secretion	26	0.03143061064175	1	7	30	348	3848
Togula	ko04626	Plant-pathogen interaction	10	0.0314440651881494	1	1	4	6	1090
Pelagococcus	ko00563	Glycosylphosphatidylinositol (GPI)-anchor biosynthesis	10	0.0315533980582529	1	1	0	38	1197
Pelagococcus	ko04927	Cortisol synthesis and secretion	10	0.0315533980582529	1	1	0	38	1197
Pelagococcus	ko05030	Cocaine addiction	10	0.0315533980582529	1	1	0	38	1197
Pelagococcus	ko03420	Nucleotide excision repair	18	0.0315690674600727	1	2	6	43	1185
Pelagococcus	ko03430	Mismatch repair	18	0.0315690674600727	1	2	6	43	1185
Tripos	ko00591	Linoleic acid metabolism	10	0.0316163291671846	1	1	4	14	2325
Acanthoeca	ko05032	Morphine addiction	26	0.0317120843173256	1	3	7	177	2267
Nematostella	ko04330	Notch signaling pathway	18	0.0317614219413527	1	1	6	7	1728
Nematostella	ko04658	Th1 and Th2 cell differentiation	18	0.0317614219413527	1	1	6	7	1728
Nematostella	ko04961	Endocrine and other factor-regulated calcium reabsorption	18	0.0317614219413527	1	1	6	7	1728
Symbiodinium	ko04141	Protein processing in endoplasmic reticulum	14	0.0317748380761344	1	2	55	11	2522
Phaeocystis	ko04066	HIF-1 signaling pathway	22	0.0317930879793552	1	5	14	303	2830
Phaeocystis	ko04915	Estrogen signaling pathway	22	0.0317930879793552	1	5	14	303	2830
Alexandrium	ko04612	Antigen processing and presentation	18	0.031797944419963	1	2	13	66	3501
Alexandrium	ko04970	Salivary secretion	18	0.031797944419963	1	2	13	66	3501
Chrysochromulina	ko00650	Butanoate metabolism	18	0.0318134724224081	1	3	8	173	2471
Dictyocha	ko00900	Terpenoid backbone biosynthesis	26	0.0318221343425205	1	2	10	58	2439
Dictyocha	ko04626	Plant-pathogen interaction	26	0.0318221343425205	1	2	10	58	2439
Azadinium	ko00040	Pentose and glucuronate interconversions	14	0.0318498197497394	1	1	18	5	3510
Azadinium	ko04371	Apelin signaling pathway	14	0.0318498197497394	1	1	18	5	3510
Rhizochromulina	ko04512	ECM-receptor interaction	22	0.031883595088784	1	1	1	28	1775
Rhizochromulina	ko04630	JAK-STAT signaling pathway	22	0.031883595088784	1	1	1	28	1775
Polarella	ko00261	Monobactam biosynthesis	22	0.0319176579740995	1	1	3	7	981
Polarella	ko00910	Nitrogen metabolism	22	0.0319176579740995	1	1	3	7	981
Polarella	ko04626	Plant-pathogen interaction	22	0.0319176579740995	1	1	3	7	981
Acanthoeca	ko04070	Phosphatidylinositol signaling system	26	0.0319879374787176	1	5	20	175	2254
Acanthoeca	ko04520	Adherens junction	26	0.0319879374787176	1	5	20	175	2254
Acanthoeca	ko04919	Thyroid hormone signaling pathway	26	0.0319879374787176	1	5	20	175	2254
Haptolina	ko00250	Alanine	26	0.031991896464407	1	3	15	131	3237
			NA	NA	NA	Haptophyte	NA	NA	NA
Haptolina	ko05145	Toxoplasmosis	26	0.031991896464407	1	3	15	131	3237
Haptolina	ko05231	Choline metabolism in cancer	26	0.031991896464407	1	3	15	131	3237
Octopus	ko05164	Influenza A	6	0.0320102266427612	1	1	9	3	1223
Florenciella	ko00061	Fatty acid biosynthesis	6	0.0320457050710202	1	2	8	68	2338
Florenciella	ko00195	Photosynthesis	6	0.0320457050710202	1	2	8	68	2338
Pelagodinium	ko04210	Apoptosis	18	0.0321064801750046	1	2	25	30	2977
Prorocentrum	ko04620	Toll-like receptor signaling pathway	10	0.0321277347492894	1	1	9	12	3970
Prorocentrum	ko04624	Toll and Imd signaling pathway	10	0.0321277347492894	1	1	9	12	3970
Prorocentrum	ko04966	Collecting duct acid secretion	10	0.0321277347492894	1	1	9	12	3970
Noctiluca	ko00310	Lysine degradation	26	0.0322362913056424	1	1	2	17	1638
Lingulodinium	ko04138	Autophagy - yeast	18	0.0322554151131995	1	1	12	3	1578
Lingulodinium	ko00531	Glycosaminoglycan degradation	22	0.0322554151131996	1	1	3	12	1578
Dictyocha	ko04142	Lysosome	18	0.0322831752914992	1	5	32	118	2354
Togula	ko04360	Axon guidance	26	0.0323277841067739	1	1	5	5	1090
Dinophysis	ko04979	Cholesterol metabolism	26	0.0323392276717108	1	1	3	13	1695
Amoebophrya	ko00630	Glyoxylate and dicarboxylate metabolism	14	0.0323520720454595	1	2	9	27	1053
Amoebophrya	ko01040	Biosynthesis of unsaturated fatty acids	14	0.0323520720454595	1	2	9	27	1053
Togula	ko00195	Photosynthesis	18	0.0323715639434413	1	1	2	11	1087
Dictyocha	ko05130	Pathogenic Escherichia coli infection	22	0.0323722441949881	1	2	4	123	2380
Oikopleura	ko00620	Pyruvate metabolism	18	0.0324045899278408	1	1	20	6	4449
Heterocapsa	ko00270	Cysteine and methionine metabolism	26	0.0324648268314032	1	1	4	5	904
Heterocapsa	ko00052	Galactose metabolism	14	0.0324648268314032	1	1	4	5	904
Heterocapsa	ko00230	Purine metabolism	18	0.0325001491628151	1	1	9	2	902
Stephanopyxis	ko00592	alpha-Linolenic acid metabolism	22	0.0325055625175832	1	1	1	20	1260
Amoebophrya	ko04341	Hedgehog signaling pathway - fly	6	0.0326206908084451	1	1	5	5	1080
Amoebophrya	ko05226	Gastric cancer	6	0.0326206908084451	1	1	5	5	1080
Dictyocha	ko04144	Endocytosis	22	0.0326487324749778	1	6	43	119	2341
Alexandrium	ko04940	Type I diabetes mellitus	26	0.0326757121734518	1	1	1	58	3522
Alexandrium	ko05320	Autoimmune thyroid disease	26	0.0326757121734518	1	1	1	58	3522
Phytophthora	ko04970	Salivary secretion	22	0.0326769583195557	1	1	6	4	1048
Amphidinium	ko04072	Phospholipase D signaling pathway	26	0.0326769583195557	1	1	6	4	1048
Amphidinium	ko04724	Glutamatergic synapse	26	0.0326769583195557	1	1	6	4	1048
Amphidinium	ko05323	Rheumatoid arthritis	26	0.0326769583195557	1	1	6	4	1048
Scrippsiella	ko00254	Aflatoxin biosynthesis	26	0.0326910860523211	1	1	1	62	3759
Scrippsiella	ko00333	Prodigiosin biosynthesis	26	0.0326910860523211	1	1	1	62	3759
Scrippsiella	ko00525	Acarbose and validamycin biosynthesis	26	0.0326910860523211	1	1	1	62	3759
Scrippsiella	ko00965	Betalain biosynthesis	26	0.0326910860523211	1	1	1	62	3759
Scrippsiella	ko05111	Biofilm formation - Vibrio cholerae	26	0.0326910860523211	1	1	1	62	3759
Florenciella	ko04964	Proximal tubule bicarbonate reclamation	22	0.0326986754966884	1	1	0	78	2337
Chaetoceros	ko04540	Gap junction	22	0.0327076584499707	1	1	2	13	1255
Florenciella	ko04730	Long-term depression	22	0.0327452775401204	1	2	7	77	2330
Gymnodinium	ko04913	Ovarian steroidogenesis	10	0.0327614085424811	1	1	6	16	3561
Gymnodinium	ko04927	Cortisol synthesis and secretion	10	0.0327614085424811	1	1	6	16	3561
Paraphysomonas	ko04260	Cardiac muscle contraction	26	0.0328983911492121	1	2	3	58	914
Paraphysomonas	ko04972	Pancreatic secretion	26	0.0328983911492121	1	2	3	58	914
Paraphysomonas	ko04973	Carbohydrate digestion and absorption	26	0.0328983911492121	1	2	3	58	914
Alexandrium	ko04371	Apelin signaling pathway	6	0.0330318860091025	1	2	21	43	3516
Lepeophtheirus	ko05100	Bacterial invasion of epithelial cells	6	0.0331158700799099	1	6	26	321	3880
Lepeophtheirus	ko05220	Chronic myeloid leukemia	6	0.0331158700799099	1	6	26	321	3880
Florenciella	ko04371	Apelin signaling pathway	22	0.0331239991947493	1	3	19	76	2318
Strombidium	ko00730	Thiamine metabolism	22	0.0331525015069319	1	1	0	54	1604
Strombidium	ko00780	Biotin metabolism	22	0.0331525015069319	1	1	0	54	1604
Rhizochromulina	ko00250	Alanine	10	0.0331529010445837	1	2	14	31	1758
			NA	NA	NA	Ochrophyte	NA	NA	NA
Karlodinium	ko00650	Butanoate metabolism	18	0.0331913561839421	1	3	21	147	4863
Pelagococcus	ko05166	Human T-cell leukemia virus 1 infection	10	0.0332389509689726	1	3	20	36	1177
Brandtodinium	ko04391	Hippo signaling pathway - fly	26	0.0333056912195541	1	1	4	8	1322
Brandtodinium	ko04530	Tight junction	26	0.0333056912195541	1	1	4	8	1322
Prorocentrum	ko05134	Legionellosis	14	0.0333467119062467	1	1	14	8	3969
Phaeocystis	ko05200	Pathways in cancer	10	0.033351953372308	1	1	52	1	3098
Oxyrrhis	ko04975	Fat digestion and absorption	14	0.0334503948356908	1	1	4	12	1902
Oxyrrhis	ko05132	Salmonella infection	14	0.0334503948356908	1	1	4	12	1902
Oxyrrhis	ko05134	Legionellosis	14	0.0334503948356908	1	1	4	12	1902
Lepeophtheirus	ko05165	Human papillomavirus infection	26	0.0335247809115475	1	16	101	339	3777
Amphidinium	ko00640	Propanoate metabolism	18	0.0335947221162166	1	1	5	5	1048
Amphidinium	ko00720	Carbon fixation pathways in prokaryotes	18	0.0335947221162166	1	1	5	5	1048
Amphidinium	ko04016	MAPK signaling pathway - plant	18	0.0335947221162166	1	1	5	5	1048
Amphidinium	ko04626	Plant-pathogen interaction	18	0.0335947221162166	1	1	5	5	1048
Phytophthora	ko02026	Biofilm formation - Escherichia coli	18	0.0336104651422026	1	1	3	8	1047
Phytophthora	ko00600	Sphingolipid metabolism	26	0.0336104651422026	1	1	8	3	1047
Amphidinium	ko00010	Glycolysis / Gluconeogenesis	22	0.0336104651422026	1	1	8	3	1047
Octopus	ko05205	Proteoglycans in cancer	14	0.0337054361070711	1	1	20	1	1214
Kryptoperidinium	ko04217	Necroptosis	6	0.0338460382697603	1	1	6	4	1011
Pelagodinium	ko04977	Vitamin digestion and absorption	10	0.0338565975796087	1	1	3	25	3005
Chrysochromulina	ko00998	Biosynthesis of secondary metabolites - other antibiotics	6	0.0338983050847461	1	1	0	89	2565
Oikopleura	ko00020	Citrate cycle (TCA cycle)	18	0.0339249418628588	1	1	21	6	4448
Capitella	ko02010	ABC transporters	6	0.0339407581983362	1	1	8	6	1817
Dictyocha	ko04211	Longevity regulating pathway	18	0.0339523062554032	1	3	12	120	2374
Florenciella	ko04915	Estrogen signaling pathway	26	0.0339983673793735	1	3	17	85	2311
Acanthoeca	ko00511	Other glycan degradation	18	0.0340627003406994	1	2	12	50	2390
Karlodinium	ko04142	Lysosome	22	0.0340946838913971	1	4	62	90	4878
Oikopleura	ko05100	Bacterial invasion of epithelial cells	6	0.0342022540362665	1	5	30	230	4211
Capitella	ko04141	Protein processing in endoplasmic reticulum	14	0.0342035175490463	1	2	37	12	1781
Prymnesium	ko01053	Biosynthesis of siderophore group nonribosomal peptides	18	0.0342087197435954	1	2	4	204	3809
Prymnesium	ko04744	Phototransduction	18	0.0342087197435954	1	2	4	204	3809
Chaetoceros	ko04978	Mineral absorption	14	0.0342114620178455	1	1	3	10	1257
Scyphosphaera	ko00340	Histidine metabolism	18	0.0342417889587704	1	1	0	48	1382
Lepeophtheirus	ko05120	Epithelial cell signaling in Helicobacter pylori infection	22	0.0342894541451038	1	5	27	239	3962
Scrippsiella	ko00998	Biosynthesis of secondary metabolites - other antibiotics	10	0.0343015314887301	1	1	6	18	3798
Amoebophrya	ko00710	Carbon fixation in photosynthetic organisms	18	0.0343140668369835	1	2	8	31	1050
Amoebophrya	ko04217	Necroptosis	18	0.0343140668369835	1	2	8	31	1050
Amoebophrya	ko05110	Vibrio cholerae infection	18	0.0343140668369835	1	2	8	31	1050
Prymnesium	ko00902	Monoterpenoid biosynthesis	26	0.0343368997263001	1	1	0	137	3881
Prymnesium	ko04940	Type I diabetes mellitus	26	0.0343368997263001	1	1	0	137	3881
Prymnesium	ko05321	Inflammatory bowel disease (IBD)	26	0.0343368997263001	1	1	0	137	3881
Alexandrium	ko00190	Oxidative phosphorylation	18	0.0343892027035809	1	3	35	65	3479
Haptolina	ko04742	Taste transduction	18	0.0344116618519001	1	3	7	253	3123
Strombidium	ko00250	Alanine	14	0.0344639707956335	1	2	14	29	1614
			NA	NA	NA	Ciliate	NA	NA	NA
Strombidium	ko00260	Glycine	14	0.0344639707956335	1	2	14	29	1614
			NA	NA	NA	Ciliate	NA	NA	NA
Florenciella	ko00196	Photosynthesis - antenna proteins	10	0.0344730780305214	1	1	1	41	2373
Florenciella	ko00945	Stilbenoid	10	0.0344730780305214	1	1	1	41	2373
			NA	NA	NA	Ochrophyte	NA	NA	NA
Florenciella	ko03460	Fanconi anemia pathway	10	0.0344730780305214	1	1	1	41	2373
Florenciella	ko04122	Sulfur relay system	10	0.0344730780305214	1	1	1	41	2373
Acanthoeca	ko00603	Glycosphingolipid biosynthesis - globo and isoglobo series	22	0.0345094901703	1	2	3	152	2297
Scrippsiella	ko00562	Inositol phosphate metabolism	26	0.0345169547670495	1	2	16	61	3744
Oikopleura	ko05161	Hepatitis B	10	0.0345175245094811	1	2	42	28	4404
Imantonia	ko00514	Other types of O-glycan biosynthesis	26	0.0345963756177919	1	1	0	41	1172
Imantonia	ko04940	Type I diabetes mellitus	26	0.0345963756177919	1	1	0	41	1172
Dinophysis	ko00903	Limonene and pinene degradation	22	0.0346187583485739	1	1	3	14	1694
Haptolina	ko04911	Insulin secretion	18	0.0346572272367783	1	4	13	252	3117
Haptolina	ko04924	Renin secretion	18	0.0346572272367783	1	4	13	252	3117
Haptolina	ko05110	Vibrio cholerae infection	18	0.0346572272367783	1	4	13	252	3117
Gymnodinium	ko00511	Other glycan degradation	6	0.0346595498769932	1	1	6	17	3560
Gymnodinium	ko00531	Glycosaminoglycan degradation	6	0.0346595498769932	1	1	6	17	3560
Gymnodinium	ko00604	Glycosphingolipid biosynthesis - ganglio series	6	0.0346595498769932	1	1	6	17	3560
Alexandrium	ko00196	Photosynthesis - antenna proteins	14	0.03467862644544	1	1	6	17	3558
Stephanopyxis	ko04964	Proximal tubule bicarbonate reclamation	18	0.0347190808738911	1	1	2	14	1265
Stephanopyxis	ko04973	Carbohydrate digestion and absorption	18	0.0347190808738911	1	1	2	14	1265
Pelagococcus	ko00514	Other types of O-glycan biosynthesis	26	0.0347896440129449	1	1	0	42	1193
Kryptoperidinium	ko05110	Vibrio cholerae infection	22	0.0348129338309984	1	1	3	8	1010
Kryptoperidinium	ko05120	Epithelial cell signaling in Helicobacter pylori infection	22	0.0348129338309984	1	1	3	8	1010
Kryptoperidinium	ko05323	Rheumatoid arthritis	22	0.0348129338309984	1	1	3	8	1010
Salmo	ko00790	Folate biosynthesis	6	0.0348530790010474	1	1	1	28	1620
Polarella	ko00360	Phenylalanine metabolism	6	0.0348571792555545	1	1	6	4	981
Neobodo	ko04932	Non-alcoholic fatty liver disease (NAFLD)	10	0.0350286328744865	1	1	10	2	919
Neobodo	ko00280	Valine	14	0.0350286328744865	1	1	10	2	919
			NA	NA	NA	Other	NA	NA	NA
Neobodo	ko04932	Non-alcoholic fatty liver disease (NAFLD)	14	0.0350286328744865	1	1	10	2	919
Rhizochromulina	ko04722	Neurotrophin signaling pathway	26	0.0350561683386289	1	2	11	40	1752
Rhizochromulina	ko05163	Human cytomegalovirus infection	26	0.0350561683386289	1	2	11	40	1752
Azadinium	ko04215	Apoptosis - multiple species	22	0.0351428475737202	1	1	6	17	3510
Azadinium	ko04917	Prolactin signaling pathway	22	0.0351428475737202	1	1	6	17	3510
Azadinium	ko05213	Endometrial cancer	22	0.0351428475737202	1	1	6	17	3510
Symbiodinium	ko05010	Alzheimer disease	22	0.0351677619568813	1	2	35	19	2534
Scyphosphaera	ko05142	Chagas disease (American trypanosomiasis)	10	0.0352420455857348	1	1	2	16	1412
Prorocentrum	ko05133	Pertussis	10	0.0352875387292639	1	1	10	12	3969
Prorocentrum	ko05140	Leishmaniasis	10	0.0352875387292639	1	1	10	12	3969
Karlodinium	ko00311	Penicillin and cephalosporin biosynthesis	26	0.0353392994737588	1	1	2	59	4972
Karlodinium	ko05321	Inflammatory bowel disease (IBD)	26	0.0353392994737588	1	1	2	59	4972
Lingulodinium	ko03040	Spliceosome	14	0.0353564772518925	1	1	18	2	1573
Scyphosphaera	ko04020	Calcium signaling pathway	22	0.0353734357095076	1	2	13	27	1389
Alexandrium	ko00965	Betalain biosynthesis	22	0.0354198932232916	1	1	1	63	3517
Tripos	ko04614	Renin-angiotensin system	6	0.0354247407546561	1	1	2	27	2314
Phaeocystis	ko04020	Calcium signaling pathway	22	0.0355043962840671	1	6	20	302	2824
Imantonia	ko05152	Tuberculosis	22	0.0355278694893286	1	2	10	29	1173
Capitella	ko04960	Aldosterone-regulated sodium reabsorption	26	0.0355375234119143	1	1	5	10	1816
Capitella	ko04978	Mineral absorption	26	0.0355375234119143	1	1	5	10	1816
Karlodinium	ko04111	Cell cycle - yeast	26	0.035554191166405	1	3	58	57	4916
Prorocentrum	ko05144	Malaria	18	0.0355562435518145	1	1	5	23	3963
Prorocentrum	ko05416	Viral myocarditis	18	0.0355562435518145	1	1	5	23	3963
Phaeocystis	ko04390	Hippo signaling pathway	18	0.0355660603230534	1	4	7	380	2761
[truncated: 108,755 more rows]
